# Supplementary material for: Sensing of autoinducer-2 by functionally distinct receptors in prokaryotes
Source: Nat Commun. 2020 Oct 23;11:5371. doi: 10.1038/s41467-020-19243-5 (PMC7584622; doi:10.1038/s41467-020-19243-5)
Supplement: Supplementary file 4 — Supplementary Data 1 [file 41467_2020_19243_MOESM4_ESM.xlsx]

## Sheet: Supplementary Data 1
Domain predictions of dCache_1-containing proteins by PfamScan against the Pfam database.
Uniprot accession	Protein length	Organism	Pfam Domain architecture	Output domains	Model prediction					Taxonomy
					Family	Start	End	Length of predicted domain	E-value
A0A010STA9_PSEFL	629	Pseudomonas fluorescens HK44	dCache_1~HAMP~MCPsignal	MCPsignal~	dCache_1	36	261	226	9.9e-29	Bacteria; Proteobacteria; Gammaproteobacteria; Pseudomonadales; Pseudomonadaceae; Pseudomonas.
A0A011NVL5_9PROT	585	Candidatus Accumulibacter sp. SK-12	dCache_1~HAMP~GGDEF	GGDEF~	dCache_1	38	329	292	1.4e-12	Bacteria; Proteobacteria; Betaproteobacteria; Candidatus Accumulibacter.
A0A011PIF8_9PROT	627	Candidatus Accumulibacter sp. SK-11	dCache_1~HAMP~MCPsignal	MCPsignal~	dCache_1	33	259	227	4.5e-23	Bacteria; Proteobacteria; Betaproteobacteria; Candidatus Accumulibacter.
A0A011Q7P5_9PROT	585	Candidatus Accumulibacter sp. SK-11	dCache_1~HAMP~GGDEF	GGDEF~	dCache_1	39	329	291	3.6e-13	Bacteria; Proteobacteria; Betaproteobacteria; Candidatus Accumulibacter.
A0A011QGW9_9PROT	584	Candidatus Accumulibacter sp. BA-93	dCache_1~HAMP~GGDEF	GGDEF~	dCache_1	40	329	290	1.2e-13	Bacteria; Proteobacteria; Betaproteobacteria; Candidatus Accumulibacter.
A0A011UJL0_RUMAL	1230	Ruminococcus albus SY3	dCache_1~HisKA~HATPase_c~Response_reg	HisKA~HATPase_c~Response_reg~	dCache_1	417	647	231	1.4e-18	Bacteria; Firmicutes; Clostridia; Clostridiales; Ruminococcaceae; Ruminococcus.
A0A011UJL0_RUMAL	1230	Ruminococcus albus SY3	dCache_1~HisKA~HATPase_c~Response_reg	HisKA~HATPase_c~Response_reg~	dCache_1	33	257	225	9.6e-12	Bacteria; Firmicutes; Clostridia; Clostridiales; Ruminococcaceae; Ruminococcus.
A0A014P172_9BURK	608	Comamonas aquatica DA1877	dCache_1~HAMP~MCPsignal	MCPsignal~	dCache_1	33	256	224	7.4e-20	Bacteria; Proteobacteria; Betaproteobacteria; Burkholderiales; Comamonadaceae; Comamonas.
A0A017RTF2_9CLOT	677	Fervidicella metallireducens AeB	dCache_1~HAMP~MCPsignal	MCPsignal~	dCache_1	44	280	237	4.2e-27	Bacteria; Firmicutes; Clostridia; Clostridiales; Clostridiaceae; Fervidicella.
A0A021X4L8_9RHIZ	697	Shinella sp. DD12	dCache_1~HAMP~MCPsignal	MCPsignal~	dCache_1	36	261	226	1.1e-27	Bacteria; Proteobacteria; Alphaproteobacteria; Rhizobiales; Rhizobiaceae; Shinella.
A0A021XAC7_9RHIZ	706	Shinella sp. DD12	dCache_1~HAMP~MCPsignal	MCPsignal~	dCache_1	43	270	228	3.5e-22	Bacteria; Proteobacteria; Alphaproteobacteria; Rhizobiales; Rhizobiaceae; Shinella.
A0A023C5H4_9PSED	624	Pseudomonas extremaustralis 14-3 substr. 14-3b	dCache_1~HAMP~MCPsignal	MCPsignal~	dCache_1	36	256	221	4.2e-26	Bacteria; Proteobacteria; Gammaproteobacteria; Pseudomonadales; Pseudomonadaceae; Pseudomonas.
A0A023DCU5_9BACI	659	Parageobacillus caldoxylosilyticus NBRC 107762	dCache_1~HAMP~MCPsignal	MCPsignal~	dCache_1	35	264	230	3.4e-30	Bacteria; Firmicutes; Bacilli; Bacillales; Bacillaceae; Parageobacillus.
A0A024HGG7_PSEKB	580	Pseudomonas knackmussii (strain DSM 6978 / LMG 23759 / B13)	dCache_1~HAMP~GGDEF	GGDEF~	dCache_1	38	316	279	5.8e-16	Bacteria; Proteobacteria; Gammaproteobacteria; Pseudomonadales; Pseudomonadaceae; Pseudomonas.
A0A024P654_9BACI	674	Halobacillus karajensis	dCache_1~HAMP~MCPsignal	MCPsignal~	dCache_1	47	278	232	3.9e-32	Bacteria; Firmicutes; Bacilli; Bacillales; Bacillaceae; Halobacillus.
A0A031IFR1_9BACL	659	Exiguobacterium sp. RIT341	dCache_1~HAMP~MCPsignal	MCPsignal~	dCache_1	40	265	226	6.3e-25	Bacteria; Firmicutes; Bacilli; Bacillales; Bacillales Family XII. Incertae Sedis; Exiguobacterium.
A0A037YWY4_CLOTT	668	Clostridium tetanomorphum DSM 665	dCache_1~HAMP~MCPsignal	MCPsignal~	dCache_1	33	271	239	1.7e-18	Bacteria; Firmicutes; Clostridia; Clostridiales; Clostridiaceae; Clostridium.
A0A037Z179_CLOTT	668	Clostridium tetanomorphum DSM 665	dCache_1~HAMP~MCPsignal	MCPsignal~	dCache_1	42	274	233	2.4e-32	Bacteria; Firmicutes; Clostridia; Clostridiales; Clostridiaceae; Clostridium.
A0A037Z2R8_CLOTT	678	Clostridium tetanomorphum DSM 665	dCache_1~HAMP~MCPsignal	MCPsignal~	dCache_1	36	283	248	8.5e-37	Bacteria; Firmicutes; Clostridia; Clostridiales; Clostridiaceae; Clostridium.
A0A037Z664_CLOTT	669	Clostridium tetanomorphum DSM 665	dCache_1~HAMP~MCPsignal	MCPsignal~	dCache_1	43	275	233	3.8e-32	Bacteria; Firmicutes; Clostridia; Clostridiales; Clostridiaceae; Clostridium.
A0A037Z6A9_CLOTT	459	Clostridium tetanomorphum DSM 665	dCache_1	No_output	dCache_1	34	277	244	1.6e-23	Bacteria; Firmicutes; Clostridia; Clostridiales; Clostridiaceae; Clostridium.
A0A037Z860_CLOTT	686	Clostridium tetanomorphum DSM 665	dCache_1~MCPsignal	MCPsignal~	dCache_1	41	289	249	4.4e-31	Bacteria; Firmicutes; Clostridia; Clostridiales; Clostridiaceae; Clostridium.
A0A060B1I7_9GAMM	623	Halomonas campaniensis	dCache_1~HAMP~MCPsignal	MCPsignal~	dCache_1	37	260	224	1e-23	Bacteria; Proteobacteria; Gammaproteobacteria; Oceanospirillales; Halomonadaceae; Halomonas.
A0A060BAK4_9GAMM	618	Halomonas campaniensis	dCache_1~HAMP~MCPsignal	MCPsignal~	dCache_1	37	259	223	7e-20	Bacteria; Proteobacteria; Gammaproteobacteria; Oceanospirillales; Halomonadaceae; Halomonas.
A0A063BES9_9BURK	599	Burkholderia sp. lig30	dCache_1~HAMP~MCPsignal	MCPsignal~	dCache_1	20	258	239	3.7e-22	Bacteria; Proteobacteria; Betaproteobacteria; Burkholderiales; Burkholderiaceae; Burkholderia.
A0A063BFN3_9BURK	597	Burkholderia sp. lig30	dCache_1~HAMP~MCPsignal	MCPsignal~	dCache_1	16	256	241	8.2e-19	Bacteria; Proteobacteria; Betaproteobacteria; Burkholderiales; Burkholderiaceae; Burkholderia.
A0A063XWN9_9GAMM	621	Nitrincola lacisaponensis	dCache_1~HAMP~MCPsignal	MCPsignal~	dCache_1	24	253	230	5.4e-20	Bacteria; Proteobacteria; Gammaproteobacteria; Oceanospirillales; Oceanospirillaceae; Nitrincola.
A0A063Y6L7_9GAMM	644	Nitrincola lacisaponensis	dCache_1~MCPsignal	MCPsignal~	dCache_1	37	255	219	1.9e-18	Bacteria; Proteobacteria; Gammaproteobacteria; Oceanospirillales; Oceanospirillaceae; Nitrincola.
A0A066RNP6_9GAMM	627	Photobacterium galatheae	dCache_1~HAMP~MCPsignal	MCPsignal~	dCache_1	26	259	234	3e-21	Bacteria; Proteobacteria; Gammaproteobacteria; Vibrionales; Vibrionaceae; Photobacterium.
A0A066RTL8_9GAMM	627	Photobacterium galatheae	dCache_1~HAMP~MCPsignal	MCPsignal~	dCache_1	23	259	237	6.6e-20	Bacteria; Proteobacteria; Gammaproteobacteria; Vibrionales; Vibrionaceae; Photobacterium.
A0A066RXV9_9GAMM	627	Photobacterium galatheae	dCache_1~HAMP~MCPsignal	MCPsignal~	dCache_1	34	259	226	6.6e-24	Bacteria; Proteobacteria; Gammaproteobacteria; Vibrionales; Vibrionaceae; Photobacterium.
A0A066S0G1_9GAMM	622	Photobacterium galatheae	dCache_1~HAMP~MCPsignal	MCPsignal~	dCache_1	30	254	225	2.9e-23	Bacteria; Proteobacteria; Gammaproteobacteria; Vibrionales; Vibrionaceae; Photobacterium.
A0A066UMR0_9VIBR	628	Vibrio fortis	dCache_1~HAMP~MCPsignal	MCPsignal~	dCache_1	37	260	224	2.5e-19	Bacteria; Proteobacteria; Gammaproteobacteria; Vibrionales; Vibrionaceae; Vibrio.
A0A066UNU4_9VIBR	637	Vibrio fortis	dCache_1~HAMP~MCPsignal	MCPsignal~	dCache_1	36	268	233	6.1e-20	Bacteria; Proteobacteria; Gammaproteobacteria; Vibrionales; Vibrionaceae; Vibrio.
A0A066UPN3_9VIBR	623	Vibrio fortis	dCache_1~HAMP~MCPsignal	MCPsignal~	dCache_1	32	255	224	1.1e-28	Bacteria; Proteobacteria; Gammaproteobacteria; Vibrionales; Vibrionaceae; Vibrio.
A0A066UWK2_9VIBR	627	Vibrio fortis	dCache_1~HAMP~MCPsignal	MCPsignal~	dCache_1	38	259	222	6.2e-27	Bacteria; Proteobacteria; Gammaproteobacteria; Vibrionales; Vibrionaceae; Vibrio.
A0A069PAZ5_9BURK	599	Caballeronia grimmiae	dCache_1~HAMP~MCPsignal	MCPsignal~	dCache_1	37	258	222	1.1e-21	Bacteria; Proteobacteria; Betaproteobacteria; Burkholderiales; Burkholderiaceae; Caballeronia.
A0A069RBV3_PEPLI	674	Peptoclostridium litorale DSM 5388	dCache_1~MCPsignal	MCPsignal~	dCache_1	45	280	236	7.3e-30	Bacteria; Firmicutes; Clostridia; Clostridiales; Peptostreptococcaceae; Peptoclostridium.
A0A069RE22_PEPLI	662	Peptoclostridium litorale DSM 5388	dCache_1~MCPsignal	MCPsignal~	dCache_1	41	265	225	1.3e-30	Bacteria; Firmicutes; Clostridia; Clostridiales; Peptostreptococcaceae; Peptoclostridium.
A0A069RF55_PEPLI	668	Peptoclostridium litorale DSM 5388	dCache_1~MCPsignal	MCPsignal~	dCache_1	43	271	229	1.9e-35	Bacteria; Firmicutes; Clostridia; Clostridiales; Peptostreptococcaceae; Peptoclostridium.
A0A069RFB7_PEPLI	672	Peptoclostridium litorale DSM 5388	dCache_1~MCPsignal	MCPsignal~	dCache_1	41	275	235	1.1e-37	Bacteria; Firmicutes; Clostridia; Clostridiales; Peptostreptococcaceae; Peptoclostridium.
A0A069RFZ8_PEPLI	670	Peptoclostridium litorale DSM 5388	dCache_1~MCPsignal	MCPsignal~	dCache_1	47	273	227	2.6e-34	Bacteria; Firmicutes; Clostridia; Clostridiales; Peptostreptococcaceae; Peptoclostridium.
A0A069RHR8_PEPLI	669	Peptoclostridium litorale DSM 5388	dCache_1~HAMP~MCPsignal	MCPsignal~	dCache_1	43	271	229	1.4e-33	Bacteria; Firmicutes; Clostridia; Clostridiales; Peptostreptococcaceae; Peptoclostridium.
A0A069RHU6_PEPLI	667	Peptoclostridium litorale DSM 5388	dCache_1~HAMP~MCPsignal	MCPsignal~	dCache_1	36	273	238	2.1e-34	Bacteria; Firmicutes; Clostridia; Clostridiales; Peptostreptococcaceae; Peptoclostridium.
A0A069RI27_PEPLI	669	Peptoclostridium litorale DSM 5388	dCache_1~HAMP~MCPsignal	MCPsignal~	dCache_1	43	271	229	3.2e-33	Bacteria; Firmicutes; Clostridia; Clostridiales; Peptostreptococcaceae; Peptoclostridium.
A0A069RIA7_PEPLI	185	Peptoclostridium litorale DSM 5388	dCache_1	No_output	dCache_1	60	185	126	7.3e-09	Bacteria; Firmicutes; Clostridia; Clostridiales; Peptostreptococcaceae; Peptoclostridium.
A0A071LM71_9PROT	628	Campylobacter mucosalis	dCache_1~HAMP~MCPsignal	MCPsignal~	dCache_1	32	260	229	3.9e-30	Bacteria; Proteobacteria; Epsilonproteobacteria; Campylobacterales; Campylobacteraceae; Campylobacter.
A0A071LXX4_9ENTR	596	Mangrovibacter sp. MFB070	dCache_1~HAMP~MCPsignal	MCPsignal~	dCache_1	19	255	237	2.4e-23	Bacteria; Proteobacteria; Gammaproteobacteria; Enterobacterales; Enterobacteriaceae; Mangrovibacter.
A0A072N557_9ALTE	628	Marinobacter nitratireducens	dCache_1~HAMP~MCPsignal	MCPsignal~	dCache_1	35	260	226	1.1e-28	Bacteria; Proteobacteria; Gammaproteobacteria; Alteromonadales; Alteromonadaceae; Marinobacter.
A0A074LJG5_9BACL	652	Tumebacillus flagellatus	dCache_1~HAMP~MCPsignal	MCPsignal~	dCache_1	40	258	219	5.4e-23	Bacteria; Firmicutes; Bacilli; Bacillales; Alicyclobacillaceae; Tumebacillus.
A0A075JVF7_9BACI	676	Virgibacillus sp. SK37	dCache_1~HAMP~MCPsignal	MCPsignal~	dCache_1	46	276	231	3.4e-34	Bacteria; Firmicutes; Bacilli; Bacillales; Bacillaceae; Virgibacillus.
A0A075KMM6_9FIRM	655	Pelosinus sp. UFO1	dCache_1~HAMP~MCPsignal	MCPsignal~	dCache_1	31	260	230	1.6e-32	Bacteria; Firmicutes; Negativicutes; Selenomonadales; Sporomusaceae; Pelosinus.
A0A075LT63_9EURY	737	Palaeococcus pacificus DY20341	dCache_1~HAMP~HAMP~MCPsignal	MCPsignal~	dCache_1	46	281	236	3.3e-38	Archaea; Euryarchaeota; Thermococci; Thermococcales; Thermococcaceae; Palaeococcus.
A0A077F3J8_9PSED	624	Pseudomonas alkylphenolica	dCache_1~HAMP~MCPsignal	MCPsignal~	dCache_1	36	256	221	8e-23	Bacteria; Proteobacteria; Gammaproteobacteria; Pseudomonadales; Pseudomonadaceae; Pseudomonas.
A0A077F471_9PSED	626	Pseudomonas alkylphenolica	dCache_1~HAMP~MCPsignal	MCPsignal~	dCache_1	36	258	223	7e-27	Bacteria; Proteobacteria; Gammaproteobacteria; Pseudomonadales; Pseudomonadaceae; Pseudomonas.
A0A077J2L0_9BACI	673	Bacillus sp. X1(2014)	dCache_1~HAMP~MCPsignal	MCPsignal~	dCache_1	45	278	234	1e-34	Bacteria; Firmicutes; Bacilli; Bacillales; Bacillaceae; Bacillus.
A0A077J5E1_9BACI	672	Bacillus sp. X1(2014)	dCache_1~HAMP~MCPsignal	MCPsignal~	dCache_1	45	278	234	3.1e-36	Bacteria; Firmicutes; Bacilli; Bacillales; Bacillaceae; Bacillus.
A0A077LM18_9PSED	627	Pseudomonas sp. StFLB209	dCache_1~HAMP~MCPsignal	MCPsignal~	dCache_1	32	259	228	4.2e-26	Bacteria; Proteobacteria; Gammaproteobacteria; Pseudomonadales; Pseudomonadaceae; Pseudomonas.
A0A077LMQ8_9PSED	627	Pseudomonas sp. StFLB209	dCache_1~HAMP~MCPsignal	MCPsignal~	dCache_1	32	259	228	1.5e-27	Bacteria; Proteobacteria; Gammaproteobacteria; Pseudomonadales; Pseudomonadaceae; Pseudomonas.
A0A078LWY6_9PSED	630	Pseudomonas saudiphocaensis	dCache_1~HAMP~MCPsignal	MCPsignal~	dCache_1	36	262	227	2e-27	Bacteria; Proteobacteria; Gammaproteobacteria; Pseudomonadales; Pseudomonadaceae; Pseudomonas.
A0A080LSV6_9PROT	281	Candidatus Accumulibacter sp. BA-91	dCache_1	No_output	dCache_1	33	259	227	8.1e-23	Bacteria; Proteobacteria; Betaproteobacteria; Candidatus Accumulibacter.
A0A081CA56_9BACT	891	Candidatus Vecturithrix granuli	dCache_1~HAMP~dCache_1~MCPsignal	MCPsignal~	dCache_1	329	548	220	1.8e-14	Bacteria; Candidatus Vecturithrix.
A0A081CA56_9BACT	891	Candidatus Vecturithrix granuli	dCache_1~HAMP~dCache_1~MCPsignal	MCPsignal~	dCache_1	73	333	261	5.1e-10	Bacteria; Candidatus Vecturithrix.
A0A081CR60_9RHIZ	721	Rhizobium rubi NBRC 13261	dCache_1~HAMP~MCPsignal	MCPsignal~	dCache_1	63	288	226	4.1e-26	Bacteria; Proteobacteria; Alphaproteobacteria; Rhizobiales; Rhizobiaceae; Rhizobium/Agrobacterium group; Agrobacterium.
A0A084CMD8_9GAMM	626	Candidatus Photodesmus blepharus	dCache_1~HAMP~MCPsignal	MCPsignal~	dCache_1	24	258	235	1.1e-21	Bacteria; Proteobacteria; Gammaproteobacteria; Vibrionales; Vibrionaceae; Candidatus Photodesmus.
A0A084CNW0_9GAMM	627	Candidatus Photodesmus blepharus	dCache_1~HAMP~MCPsignal	MCPsignal~	dCache_1	34	259	226	5.2e-26	Bacteria; Proteobacteria; Gammaproteobacteria; Vibrionales; Vibrionaceae; Candidatus Photodesmus.
A0A084IL67_9GAMM	630	Salinisphaera hydrothermalis C41B8	dCache_1~HAMP~MCPsignal	MCPsignal~	dCache_1	20	258	239	1.5e-23	Bacteria; Proteobacteria; Gammaproteobacteria; Salinisphaerales; Salinisphaeraceae; Salinisphaera.
A0A084JCW5_9CLOT	662	Clostridium sulfidigenes	dCache_1~HAMP~MCPsignal	MCPsignal~	dCache_1	36	266	231	1e-30	Bacteria; Firmicutes; Clostridia; Clostridiales; Clostridiaceae; Clostridium.
A0A087M816_9PROT	632	Sulfurospirillum sp. SCADC	dCache_1~HAMP~MCPsignal	MCPsignal~	dCache_1	35	264	230	2.8e-24	Bacteria; Proteobacteria; Epsilonproteobacteria; Campylobacterales; Campylobacteraceae; Sulfurospirillum.
A0A087MC28_9PROT	626	Sulfurospirillum sp. SCADC	dCache_1~HAMP~MCPsignal	MCPsignal~	dCache_1	33	258	226	5.2e-28	Bacteria; Proteobacteria; Epsilonproteobacteria; Campylobacterales; Campylobacteraceae; Sulfurospirillum.
A0A089HGU7_PAEDU	715	Paenibacillus durus (Paenibacillus azotofixans)	dCache_1~HAMP~MCPsignal	MCPsignal~	dCache_1	74	318	245	2.3e-28	Bacteria; Firmicutes; Bacilli; Bacillales; Paenibacillaceae; Paenibacillus.
A0A089KS08_9BACL	726	Paenibacillus sp. FSL R7-0331	dCache_1~HAMP~MCPsignal	MCPsignal~	dCache_1	84	331	248	5.2e-28	Bacteria; Firmicutes; Bacilli; Bacillales; Paenibacillaceae; Paenibacillus.
A0A089N177_9BACL	753	Paenibacillus stellifer	dCache_1~HAMP~MCPsignal	MCPsignal~	dCache_1	111	358	248	1.4e-28	Bacteria; Firmicutes; Bacilli; Bacillales; Paenibacillaceae; Paenibacillus.
A0A089WH79_9PSED	624	Pseudomonas cremoricolorata	dCache_1~HAMP~MCPsignal	MCPsignal~	dCache_1	36	256	221	6.7e-26	Bacteria; Proteobacteria; Gammaproteobacteria; Pseudomonadales; Pseudomonadaceae; Pseudomonas.
A0A089YJ59_9PSED	630	Pseudomonas rhizosphaerae	dCache_1~HAMP~MCPsignal	MCPsignal~	dCache_1	36	262	227	8.2e-33	Bacteria; Proteobacteria; Gammaproteobacteria; Pseudomonadales; Pseudomonadaceae; Pseudomonas.
A0A090I5L0_9GAMM	627	Aliivibrio wodanis	dCache_1~HAMP~MCPsignal	MCPsignal~	dCache_1	17	259	243	2.5e-16	Bacteria; Proteobacteria; Gammaproteobacteria; Vibrionales; Vibrionaceae; Aliivibrio.
A0A090I5U5_9GAMM	628	Aliivibrio wodanis	dCache_1~HAMP~MCPsignal	MCPsignal~	dCache_1	18	260	243	5.6e-19	Bacteria; Proteobacteria; Gammaproteobacteria; Vibrionales; Vibrionaceae; Aliivibrio.
A0A090I603_9GAMM	621	Aliivibrio wodanis	dCache_1~HAMP~MCPsignal	MCPsignal~	dCache_1	32	253	222	1.9e-26	Bacteria; Proteobacteria; Gammaproteobacteria; Vibrionales; Vibrionaceae; Aliivibrio.
A0A090IC61_9GAMM	620	Aliivibrio wodanis	dCache_1~HAMP~MCPsignal	MCPsignal~	dCache_1	32	252	221	4.4e-26	Bacteria; Proteobacteria; Gammaproteobacteria; Vibrionales; Vibrionaceae; Aliivibrio.
A0A090IH99_9GAMM	637	Moritella viscosa	dCache_1~HAMP~MCPsignal	MCPsignal~	dCache_1	36	268	233	9.8e-26	Bacteria; Proteobacteria; Gammaproteobacteria; Alteromonadales; Moritellaceae; Moritella.
A0A090IJJ8_9GAMM	637	Moritella viscosa	dCache_1~HAMP~MCPsignal	MCPsignal~	dCache_1	36	268	233	8.1e-17	Bacteria; Proteobacteria; Gammaproteobacteria; Alteromonadales; Moritellaceae; Moritella.
A0A090IJQ4_9GAMM	624	Aliivibrio wodanis	dCache_1~HAMP~MCPsignal	MCPsignal~	dCache_1	28	256	229	7.4e-28	Bacteria; Proteobacteria; Gammaproteobacteria; Vibrionales; Vibrionaceae; Aliivibrio.
A0A090IME1_9GAMM	630	Aliivibrio wodanis	dCache_1~HAMP~MCPsignal	MCPsignal~	dCache_1	34	257	224	3.2e-19	Bacteria; Proteobacteria; Gammaproteobacteria; Vibrionales; Vibrionaceae; Aliivibrio.
A0A090K986_9GAMM	637	Moritella viscosa	dCache_1~HAMP~MCPsignal	MCPsignal~	dCache_1	36	268	233	5.3e-20	Bacteria; Proteobacteria; Gammaproteobacteria; Alteromonadales; Moritellaceae; Moritella.
A0A090P335_9VIBR	628	Vibrio ponticus	dCache_1~HAMP~MCPsignal	MCPsignal~	dCache_1	17	261	245	7.6e-15	Bacteria; Proteobacteria; Gammaproteobacteria; Vibrionales; Vibrionaceae; Vibrio.
A0A090P484_9VIBR	613	Vibrio ponticus	dCache_1~HAMP~MCPsignal	MCPsignal~	dCache_1	17	245	229	7.1e-27	Bacteria; Proteobacteria; Gammaproteobacteria; Vibrionales; Vibrionaceae; Vibrio.
A0A090P630_9VIBR	626	Vibrio ponticus	dCache_1~HAMP~MCPsignal	MCPsignal~	dCache_1	35	258	224	2.2e-18	Bacteria; Proteobacteria; Gammaproteobacteria; Vibrionales; Vibrionaceae; Vibrio.
A0A090P970_9VIBR	623	Vibrio ponticus	dCache_1~HAMP~MCPsignal	MCPsignal~	dCache_1	24	255	232	5.8e-26	Bacteria; Proteobacteria; Gammaproteobacteria; Vibrionales; Vibrionaceae; Vibrio.
A0A090R137_9VIBR	620	Vibrio sp. C7	dCache_1~HAMP~MCPsignal	MCPsignal~	dCache_1	26	252	227	1.5e-21	Bacteria; Proteobacteria; Gammaproteobacteria; Vibrionales; Vibrionaceae; Vibrio.
A0A090RJR6_9VIBR	287	Vibrio sp. C7	dCache_1	No_output	dCache_1	27	256	230	1.4e-24	Bacteria; Proteobacteria; Gammaproteobacteria; Vibrionales; Vibrionaceae; Vibrio.
A0A090SLW0_9VIBR	206	Vibrio variabilis	dCache_1	No_output	dCache_1	2	204	203	1.4e-22	Bacteria; Proteobacteria; Gammaproteobacteria; Vibrionales; Vibrionaceae; Vibrio.
A0A090SPN6_9VIBR	624	Vibrio variabilis	dCache_1~HAMP~MCPsignal	MCPsignal~	dCache_1	25	256	232	5.6e-24	Bacteria; Proteobacteria; Gammaproteobacteria; Vibrionales; Vibrionaceae; Vibrio.
A0A090T046_9VIBR	445	Vibrio maritimus	dCache_1~HAMP	No_output	dCache_1	32	255	224	3.2e-30	Bacteria; Proteobacteria; Gammaproteobacteria; Vibrionales; Vibrionaceae; Vibrio.
A0A090T229_9VIBR	215	Vibrio maritimus	dCache_1	No_output	dCache_1	32	213	182	6.5e-23	Bacteria; Proteobacteria; Gammaproteobacteria; Vibrionales; Vibrionaceae; Vibrio.
A0A090TLP0_9VIBR	516	Vibrio maritimus	dCache_1~GGDEF	GGDEF~	dCache_1	33	261	229	1.4e-23	Bacteria; Proteobacteria; Gammaproteobacteria; Vibrionales; Vibrionaceae; Vibrio.
A0A090TS52_9VIBR	330	Vibrio maritimus	dCache_1	No_output	dCache_1	17	259	243	3.7e-26	Bacteria; Proteobacteria; Gammaproteobacteria; Vibrionales; Vibrionaceae; Vibrio.
A0A090VAY6_ESCVU	594	Pseudescherichia vulneris NBRC 102420	dCache_1~HAMP~MCPsignal	MCPsignal~	dCache_1	18	254	237	3.1e-17	Bacteria; Proteobacteria; Gammaproteobacteria; Enterobacterales; Enterobacteriaceae; Pseudescherichia.
A0A096BI94_9CLOT	670	Caloranaerobacter azorensis H53214	dCache_1~HAMP~MCPsignal	MCPsignal~	dCache_1	39	275	237	5.9e-25	Bacteria; Firmicutes; Clostridia; Clostridiales; Clostridiaceae; Caloranaerobacter.
A0A096BKG1_9CLOT	672	Caloranaerobacter azorensis H53214	dCache_1~HAMP~MCPsignal	MCPsignal~	dCache_1	40	277	238	1.9e-40	Bacteria; Firmicutes; Clostridia; Clostridiales; Clostridiaceae; Caloranaerobacter.
A0A097AV18_9VIBR	626	Vibrio coralliilyticus	dCache_1~HAMP~MCPsignal	MCPsignal~	dCache_1	25	258	234	7.8e-22	Bacteria; Proteobacteria; Gammaproteobacteria; Vibrionales; Vibrionaceae; Vibrio.
A0A097QI66_9VIBR	623	Vibrio coralliilyticus	dCache_1~HAMP~MCPsignal	MCPsignal~	dCache_1	28	255	228	1.3e-28	Bacteria; Proteobacteria; Gammaproteobacteria; Vibrionales; Vibrionaceae; Vibrio.
A0A097QZ27_HAFAL	849	Hafnia alvei FB1	dCache_1~EAL	EAL~	dCache_1	38	332	295	1e-12	Bacteria; Proteobacteria; Gammaproteobacteria; Enterobacterales; Hafniaceae; Hafnia.
A0A097QZW3_HAFAL	860	Hafnia alvei FB1	dCache_1~GGDEF~EAL	GGDEF~EAL~	dCache_1	42	336	295	3.1e-17	Bacteria; Proteobacteria; Gammaproteobacteria; Enterobacterales; Hafniaceae; Hafnia.
A0A097R2C7_HAFAL	595	Hafnia alvei FB1	dCache_1~HAMP~MCPsignal	MCPsignal~	dCache_1	11	255	245	1.3e-20	Bacteria; Proteobacteria; Gammaproteobacteria; Enterobacterales; Hafniaceae; Hafnia.
A0A097R522_HAFAL	506	Hafnia alvei FB1	dCache_1~GGDEF	GGDEF~	dCache_1	41	269	229	3.7e-12	Bacteria; Proteobacteria; Gammaproteobacteria; Enterobacterales; Hafniaceae; Hafnia.
A0A098SZS1_9PSED	629	Pseudomonas lutea	dCache_1~HAMP~MCPsignal	MCPsignal~	dCache_1	36	261	226	1.5e-32	Bacteria; Proteobacteria; Gammaproteobacteria; Pseudomonadales; Pseudomonadaceae; Pseudomonas.
A0A099RUL6_9CLOT	459	Clostridium sp. HMP27	dCache_1	No_output	dCache_1	36	277	242	8.5e-23	Bacteria; Firmicutes; Clostridia; Clostridiales; Clostridiaceae; Clostridium.
A0A099S3B3_9CLOT	668	Clostridium sp. HMP27	dCache_1~HAMP~MCPsignal	MCPsignal~	dCache_1	42	274	233	1.2e-36	Bacteria; Firmicutes; Clostridia; Clostridiales; Clostridiaceae; Clostridium.
A0A099TS40_9HELI	670	Helicobacter sp. MIT 11-5569	dCache_1~MCPsignal	MCPsignal~	dCache_1	25	283	259	9.3e-17	Bacteria; Proteobacteria; Epsilonproteobacteria; Campylobacterales; Helicobacteraceae; Helicobacter.
A0A099TV33_9HELI	370	Helicobacter muridarum	dCache_1	No_output	dCache_1	52	278	227	1.1e-17	Bacteria; Proteobacteria; Epsilonproteobacteria; Campylobacterales; Helicobacteraceae; Helicobacter.
A0A099TWJ5_9HELI	568	Helicobacter muridarum	dCache_1~MCPsignal	MCPsignal~	dCache_1	41	276	236	1.7e-11	Bacteria; Proteobacteria; Epsilonproteobacteria; Campylobacterales; Helicobacteraceae; Helicobacter.
A0A099TY07_9HELI	252	Helicobacter muridarum	dCache_1	No_output	dCache_1	1	150	150	2e-10	Bacteria; Proteobacteria; Epsilonproteobacteria; Campylobacterales; Helicobacteraceae; Helicobacter.
A0A099V3L0_9HELI	657	Helicobacter bilis	dCache_1~MCPsignal	MCPsignal~	dCache_1	38	273	236	3.3e-14	Bacteria; Proteobacteria; Epsilonproteobacteria; Campylobacterales; Helicobacteraceae; Helicobacter.
A0A099V8U4_9HELI	667	Helicobacter bilis	dCache_1~MCPsignal	MCPsignal~	dCache_1	32	281	250	1.6e-12	Bacteria; Proteobacteria; Epsilonproteobacteria; Campylobacterales; Helicobacteraceae; Helicobacter.
A0A099V937_9HELI	667	Helicobacter bilis	dCache_1~MCPsignal	MCPsignal~	dCache_1	23	277	255	5.1e-12	Bacteria; Proteobacteria; Epsilonproteobacteria; Campylobacterales; Helicobacteraceae; Helicobacter.
A0A099VFU4_9HELI	668	Helicobacter trogontum	dCache_1~MCPsignal	MCPsignal~	dCache_1	22	282	261	9.5e-09	Bacteria; Proteobacteria; Epsilonproteobacteria; Campylobacterales; Helicobacteraceae; Helicobacter.
A0A099VG62_9HELI	666	Helicobacter trogontum	dCache_1~MCPsignal	MCPsignal~	dCache_1	33	279	247	1e-12	Bacteria; Proteobacteria; Epsilonproteobacteria; Campylobacterales; Helicobacteraceae; Helicobacter.
A0A099VG96_9HELI	228	Helicobacter trogontum	dCache_1	No_output	dCache_1	2	152	151	4.8e-10	Bacteria; Proteobacteria; Epsilonproteobacteria; Campylobacterales; Helicobacteraceae; Helicobacter.
A0A099VH00_9HELI	216	Helicobacter trogontum	dCache_1	No_output	dCache_1	36	211	176	1.1e-10	Bacteria; Proteobacteria; Epsilonproteobacteria; Campylobacterales; Helicobacteraceae; Helicobacter.
A0A0A0SBF2_9VIBR	627	Vibrio tubiashii ATCC 19109	dCache_1~HAMP~MCPsignal	MCPsignal~	dCache_1	34	259	226	2.9e-28	Bacteria; Proteobacteria; Gammaproteobacteria; Vibrionales; Vibrionaceae; Vibrio; Vibrio oreintalis group.
A0A0A1B555_9GAMM	595	Pantoea sp. PSNIH2	dCache_1~HAMP~MCPsignal	MCPsignal~	dCache_1	3	255	253	1e-18	Bacteria; Proteobacteria; Gammaproteobacteria; Enterobacterales; Erwiniaceae; Pantoea.
A0A0A1VFA8_9BURK	614	Acidovorax sp. MR-S7	dCache_1~HAMP~MCPsignal	MCPsignal~	dCache_1	22	260	239	6.4e-16	Bacteria; Proteobacteria; Betaproteobacteria; Burkholderiales; Comamonadaceae; Acidovorax.
A0A0A1YE92_9PSED	626	Pseudomonas taeanensis MS-3	dCache_1~HAMP~MCPsignal	MCPsignal~	dCache_1	32	258	227	1.2e-25	Bacteria; Proteobacteria; Gammaproteobacteria; Pseudomonadales; Pseudomonadaceae; Pseudomonas.
A0A0A2TQC5_9BACL	659	Paenibacillus sp. MAEPY2	dCache_1~HAMP~MCPsignal	MCPsignal~	dCache_1	32	265	234	1.1e-31	Bacteria; Firmicutes; Bacilli; Bacillales; Paenibacillaceae; Paenibacillus.
A0A0A2UXH3_9BACI	674	Pontibacillus chungwhensis BH030062	dCache_1~HAMP~MCPsignal	MCPsignal~	dCache_1	44	279	236	3.5e-35	Bacteria; Firmicutes; Bacilli; Bacillales; Bacillaceae; Pontibacillus.
A0A0A3I0M8_9BACI	664	Lysinibacillus sinduriensis BLB-1 = JCM 15800	dCache_1~HAMP~MCPsignal	MCPsignal~	dCache_1	34	269	236	3.8e-28	Bacteria; Firmicutes; Bacilli; Bacillales; Bacillaceae; Lysinibacillus.
A0A0A3IXL0_9BACI	664	Lysinibacillus massiliensis 4400831 = CIP 108448 = CCUG 49529	dCache_1~HAMP~MCPsignal	MCPsignal~	dCache_1	34	269	236	2.9e-27	Bacteria; Firmicutes; Bacilli; Bacillales; Bacillaceae; Lysinibacillus.
A0A0A3J575_9BACI	662	Lysinibacillus odysseyi 34hs-1 = NBRC 100172	dCache_1~HAMP~MCPsignal	MCPsignal~	dCache_1	34	268	235	1.2e-26	Bacteria; Firmicutes; Bacilli; Bacillales; Bacillaceae; Lysinibacillus.
A0A0A3J948_9BACI	663	Lysinibacillus massiliensis 4400831 = CIP 108448 = CCUG 49529	dCache_1~HAMP~MCPsignal	MCPsignal~	dCache_1	34	269	236	1.7e-30	Bacteria; Firmicutes; Bacilli; Bacillales; Bacillaceae; Lysinibacillus.
A0A0A5GDB2_9BACI	595	Pontibacillus marinus BH030004 = DSM 16465	dCache_1~HAMP~MCPsignal	MCPsignal~	dCache_1	44	220	177	2.7e-14	Bacteria; Firmicutes; Bacilli; Bacillales; Bacillaceae; Pontibacillus.
A0A0A5HMW2_9VIBR	623	Vibrio sinaloensis	dCache_1~HAMP~MCPsignal	MCPsignal~	dCache_1	28	255	228	1.6e-24	Bacteria; Proteobacteria; Gammaproteobacteria; Vibrionales; Vibrionaceae; Vibrio; Vibrio oreintalis group.
A0A0A5HTW8_9VIBR	630	Vibrio sinaloensis	dCache_1~HAMP~MCPsignal	MCPsignal~	dCache_1	34	260	227	1.2e-22	Bacteria; Proteobacteria; Gammaproteobacteria; Vibrionales; Vibrionaceae; Vibrio; Vibrio oreintalis group.
A0A0A5HU48_9VIBR	622	Vibrio sinaloensis	dCache_1~HAMP~MCPsignal	MCPsignal~	dCache_1	24	254	231	9.2e-27	Bacteria; Proteobacteria; Gammaproteobacteria; Vibrionales; Vibrionaceae; Vibrio; Vibrio oreintalis group.
A0A0A5HYP0_9VIBR	627	Vibrio sinaloensis	dCache_1~HAMP~MCPsignal	MCPsignal~	dCache_1	34	259	226	5.5e-29	Bacteria; Proteobacteria; Gammaproteobacteria; Vibrionales; Vibrionaceae; Vibrio; Vibrio oreintalis group.
A0A0A5JM81_9VIBR	626	Vibrio sinaloensis	dCache_1~HAMP~MCPsignal	MCPsignal~	dCache_1	24	258	235	3.4e-23	Bacteria; Proteobacteria; Gammaproteobacteria; Vibrionales; Vibrionaceae; Vibrio; Vibrio oreintalis group.
A0A0A6QDA6_9BURK	599	Paraburkholderia sacchari	dCache_1~HAMP~MCPsignal	MCPsignal~	dCache_1	19	258	240	4.8e-18	Bacteria; Proteobacteria; Betaproteobacteria; Burkholderiales; Burkholderiaceae; Paraburkholderia.
A0A0A6V8L3_9BACI	660	Bacillus ginsengihumi	dCache_1~HAMP~MCPsignal	MCPsignal~	dCache_1	42	266	225	1.1e-23	Bacteria; Firmicutes; Bacilli; Bacillales; Bacillaceae; Bacillus.
A0A0A7EIW8_9GAMM	623	Pseudoalteromonas piratica	dCache_1~HAMP~MCPsignal	MCPsignal~	dCache_1	32	255	224	1.3e-23	Bacteria; Proteobacteria; Gammaproteobacteria; Alteromonadales; Pseudoalteromonadaceae; Pseudoalteromonas.
A0A0A7JQT6_9PSED	624	Pseudomonas parafulva	dCache_1~HAMP~MCPsignal	MCPsignal~	dCache_1	36	256	221	1.4e-23	Bacteria; Proteobacteria; Gammaproteobacteria; Pseudomonadales; Pseudomonadaceae; Pseudomonas.
A0A0A8JMG0_BACSX	254	Bacillus sp. (strain OxB-1)	dCache_1	No_output	dCache_1	14	254	241	5.9e-25	Bacteria; Firmicutes; Bacilli; Bacillales; Bacillaceae; Bacillus.
A0A0A8JQM7_BACSX	663	Bacillus sp. (strain OxB-1)	dCache_1~HAMP~MCPsignal	MCPsignal~	dCache_1	29	269	241	8.2e-25	Bacteria; Firmicutes; Bacilli; Bacillales; Bacillaceae; Bacillus.
A0A0A8WYU9_9BACI	668	Bacillus selenatarsenatis SF-1	dCache_1~HAMP~MCPsignal	MCPsignal~	dCache_1	34	274	241	5.8e-30	Bacteria; Firmicutes; Bacilli; Bacillales; Bacillaceae; Bacillus.
A0A0B0HR56_9BACI	443	Anoxybacillus sp. BCO1	dCache_1~HAMP	No_output	dCache_1	34	265	232	9e-36	Bacteria; Firmicutes; Bacilli; Bacillales; Bacillaceae; Anoxybacillus.
A0A0B4WXN0_9RHIZ	690	Rhizobium gallicum bv. gallicum R602	dCache_1~HAMP~MCPsignal	MCPsignal~	dCache_1	30	254	225	3.7e-27	Bacteria; Proteobacteria; Alphaproteobacteria; Rhizobiales; Rhizobiaceae; Rhizobium/Agrobacterium group; Rhizobium.
A0A0B4XYZ2_9PROT	647	Thalassospira xiamenensis M-5 = DSM 17429	dCache_1~HAMP~MCPsignal	MCPsignal~	dCache_1	34	258	225	2e-26	Bacteria; Proteobacteria; Alphaproteobacteria; Rhodospirillales; Rhodospirillaceae; Thalassospira.
A0A0B5AW97_9BACL	672	Jeotgalibacillus malaysiensis	dCache_1~HAMP~MCPsignal	MCPsignal~	dCache_1	35	272	238	7.6e-31	Bacteria; Firmicutes; Bacilli; Bacillales; Planococcaceae; Jeotgalibacillus.
A0A0B5AX53_9BACL	670	Jeotgalibacillus malaysiensis	dCache_1~HAMP~MCPsignal	MCPsignal~	dCache_1	47	274	228	1e-33	Bacteria; Firmicutes; Bacilli; Bacillales; Planococcaceae; Jeotgalibacillus.
A0A0B5B8A7_9DELT	626	Geobacter pickeringii	dCache_1~HAMP~MCPsignal	MCPsignal~	dCache_1	34	258	225	6.5e-25	Bacteria; Proteobacteria; Deltaproteobacteria; Desulfuromonadales; Geobacteraceae; Geobacter.
A0A0C1U929_9CLOT	676	Clostridium argentinense CDC 2741	dCache_1~MCPsignal	MCPsignal~	dCache_1	43	278	236	2.2e-21	Bacteria; Firmicutes; Clostridia; Clostridiales; Clostridiaceae; Clostridium.
A0A0C1U9B8_9CLOT	676	Clostridium argentinense CDC 2741	dCache_1~MCPsignal	MCPsignal~	dCache_1	45	271	227	6.1e-22	Bacteria; Firmicutes; Clostridia; Clostridiales; Clostridiaceae; Clostridium.
A0A0C2BP83_9BURK	570	Noviherbaspirillum autotrophicum	dCache_1~HAMP~GGDEF	GGDEF~	dCache_1	34	325	292	8.6e-22	Bacteria; Proteobacteria; Betaproteobacteria; Burkholderiales; Oxalobacteraceae; Noviherbaspirillum.
A0A0C2CHU5_9BURK	600	Burkholderia sp. MR1	dCache_1~HAMP~MCPsignal	MCPsignal~	dCache_1	37	259	223	1.9e-23	Bacteria; Proteobacteria; Betaproteobacteria; Burkholderiales; Burkholderiaceae; Burkholderia.
A0A0C2E7X9_9PSED	629	Pseudomonas batumici	dCache_1~HAMP~MCPsignal	MCPsignal~	dCache_1	36	261	226	3.2e-30	Bacteria; Proteobacteria; Gammaproteobacteria; Pseudomonadales; Pseudomonadaceae; Pseudomonas.
A0A0C2TQF2_BACBA	666	Bacillus badius	dCache_1~HAMP~MCPsignal	MCPsignal~	dCache_1	30	270	241	5.7e-29	Bacteria; Firmicutes; Bacilli; Bacillales; Bacillaceae; Bacillus.
A0A0C2XPM4_BACBA	658	Bacillus badius	dCache_1~HAMP~MCPsignal	MCPsignal~	dCache_1	38	264	227	3.7e-20	Bacteria; Firmicutes; Bacilli; Bacillales; Bacillaceae; Bacillus.
A0A0C3I9B2_9VIBR	627	Vibrio mytili	dCache_1~HAMP~MCPsignal	MCPsignal~	dCache_1	34	259	226	4.2e-27	Bacteria; Proteobacteria; Gammaproteobacteria; Vibrionales; Vibrionaceae; Vibrio.
A0A0C4YIP6_9BURK	610	Cupriavidus basilensis	dCache_1~HAMP~MCPsignal	MCPsignal~	dCache_1	19	258	240	2.8e-22	Bacteria; Proteobacteria; Betaproteobacteria; Burkholderiales; Burkholderiaceae; Cupriavidus.
A0A0C5VQG1_9GAMM	623	Gynuella sunshinyii YC6258	dCache_1~HAMP~MCPsignal	MCPsignal~	dCache_1	34	255	222	3.3e-31	Bacteria; Proteobacteria; Gammaproteobacteria; Oceanospirillales; Saccharospirillaceae; Gynuella.
A0A0C5VR93_9GAMM	632	Gynuella sunshinyii YC6258	dCache_1~HAMP~MCPsignal	MCPsignal~	dCache_1	39	264	226	6.6e-24	Bacteria; Proteobacteria; Gammaproteobacteria; Oceanospirillales; Saccharospirillaceae; Gynuella.
A0A0C5WI84_9GAMM	627	Photobacterium gaetbulicola Gung47	dCache_1~HAMP~MCPsignal	MCPsignal~	dCache_1	34	259	226	1.8e-27	Bacteria; Proteobacteria; Gammaproteobacteria; Vibrionales; Vibrionaceae; Photobacterium.
A0A0C5WKQ1_9GAMM	627	Photobacterium gaetbulicola Gung47	dCache_1~HAMP~MCPsignal	MCPsignal~	dCache_1	34	259	226	1e-25	Bacteria; Proteobacteria; Gammaproteobacteria; Vibrionales; Vibrionaceae; Photobacterium.
A0A0C5WPU2_9GAMM	622	Photobacterium gaetbulicola Gung47	dCache_1~HAMP~MCPsignal	MCPsignal~	dCache_1	32	254	223	3.2e-24	Bacteria; Proteobacteria; Gammaproteobacteria; Vibrionales; Vibrionaceae; Photobacterium.
A0A0C5WX36_9GAMM	617	Photobacterium gaetbulicola Gung47	dCache_1~HAMP~MCPsignal	MCPsignal~	dCache_1	18	248	231	4.9e-19	Bacteria; Proteobacteria; Gammaproteobacteria; Vibrionales; Vibrionaceae; Photobacterium.
A0A0C7NQ86_9BACT	659	Defluviitoga tunisiensis	dCache_1~HAMP~MCPsignal	MCPsignal~	dCache_1	32	264	233	1.4e-30	Bacteria; Thermotogae; Petrotogales; Petrotogaceae; Defluviitoga.
A0A0C9PAQ2_9BACT	591	Candidatus Brocadia sinica JPN1	dCache_1~dCache_1	No_output	dCache_1	32	289	258	3.8e-15	Bacteria; Planctomycetes; Planctomycetia; Candidatus Brocadiales; Candidatus Brocadiaceae; Candidatus Brocadia.
A0A0C9PAQ2_9BACT	591	Candidatus Brocadia sinica JPN1	dCache_1~dCache_1	No_output	dCache_1	310	571	262	4.8e-13	Bacteria; Planctomycetes; Planctomycetia; Candidatus Brocadiales; Candidatus Brocadiaceae; Candidatus Brocadia.
A0A0D0J9S2_RHIRD	694	Rhizobium radiobacter (Agrobacterium tumefaciens) (Agrobacterium radiobacter)	dCache_1~HAMP~MCPsignal	MCPsignal~	dCache_1	38	261	224	2.7e-25	Bacteria; Proteobacteria; Alphaproteobacteria; Rhizobiales; Rhizobiaceae; Rhizobium/Agrobacterium group; Agrobacterium; Agrobacterium tumefaciens complex.
A0A0D1LWX0_PSEPU	627	Pseudomonas putida (Arthrobacter siderocapsulatus)	dCache_1~HAMP~MCPsignal	MCPsignal~	dCache_1	32	259	228	3.6e-21	Bacteria; Proteobacteria; Gammaproteobacteria; Pseudomonadales; Pseudomonadaceae; Pseudomonas.
A0A0D1P0L0_PSEPU	624	Pseudomonas putida (Arthrobacter siderocapsulatus)	dCache_1~HAMP~MCPsignal	MCPsignal~	dCache_1	36	256	221	2.2e-23	Bacteria; Proteobacteria; Gammaproteobacteria; Pseudomonadales; Pseudomonadaceae; Pseudomonas.
A0A0D1XA56_ANEMI	655	Aneurinibacillus migulanus (Bacillus migulanus)	dCache_1~HAMP~MCPsignal	MCPsignal~	dCache_1	43	261	219	1.6e-28	Bacteria; Firmicutes; Bacilli; Bacillales; Paenibacillaceae; Aneurinibacillus group; Aneurinibacillus.
A0A0D1XTB8_ANEMI	654	Aneurinibacillus migulanus (Bacillus migulanus)	dCache_1~HAMP~MCPsignal	MCPsignal~	dCache_1	36	260	225	7.8e-19	Bacteria; Firmicutes; Bacilli; Bacillales; Paenibacillaceae; Aneurinibacillus group; Aneurinibacillus.
A0A0D1YLM2_ANEMI	656	Aneurinibacillus migulanus (Bacillus migulanus)	dCache_1~HAMP~MCPsignal	MCPsignal~	dCache_1	38	262	225	1.7e-22	Bacteria; Firmicutes; Bacilli; Bacillales; Paenibacillaceae; Aneurinibacillus group; Aneurinibacillus.
A0A0D5LGV9_9BURK	601	Burkholderia sp. 2002721687	dCache_1~HAMP~MCPsignal	MCPsignal~	dCache_1	19	260	242	6e-22	Bacteria; Proteobacteria; Betaproteobacteria; Burkholderiales; Burkholderiaceae; Burkholderia.
A0A0D5V893_9BURK	599	Paraburkholderia fungorum	dCache_1~HAMP~MCPsignal	MCPsignal~	dCache_1	17	258	242	7.3e-27	Bacteria; Proteobacteria; Betaproteobacteria; Burkholderiales; Burkholderiaceae; Paraburkholderia.
A0A0D6KI77_9CYAN	793	Tolypothrix sp. PCC 7601	dCache_1~HAMP~Guanylate_cyc	Guanylate_cyc~	dCache_1	32	323	292	5.7e-22	Bacteria; Cyanobacteria; Nostocales; Tolypothrichaceae; Tolypothrix.
A0A0D6RZ65_9PSED	621	Pseudomonas sp. FeS53a	dCache_1~HAMP~MCPsignal	MCPsignal~	dCache_1	32	253	222	5.8e-28	Bacteria; Proteobacteria; Gammaproteobacteria; Pseudomonadales; Pseudomonadaceae; Pseudomonas.
A0A0D6T1Q9_9PSED	627	Pseudomonas sp. FeS53a	dCache_1~HAMP~MCPsignal	MCPsignal~	dCache_1	32	259	228	3.5e-29	Bacteria; Proteobacteria; Gammaproteobacteria; Pseudomonadales; Pseudomonadaceae; Pseudomonas.
A0A0D8CT74_9GAMM	629	Thalassomonas actiniarum	dCache_1~HAMP~MCPsignal	MCPsignal~	dCache_1	36	260	225	2.1e-26	Bacteria; Proteobacteria; Gammaproteobacteria; Alteromonadales; Colwelliaceae; Thalassomonas.
A0A0D8IAS2_9CLOT	666	Clostridium aceticum	dCache_1~MCPsignal	MCPsignal~	dCache_1	32	266	235	5.9e-25	Bacteria; Firmicutes; Clostridia; Clostridiales; Clostridiaceae; Clostridium.
A0A0D8PQQ9_9GAMM	627	Photobacterium iliopiscarium	dCache_1~HAMP~MCPsignal	MCPsignal~	dCache_1	26	259	234	1.1e-23	Bacteria; Proteobacteria; Gammaproteobacteria; Vibrionales; Vibrionaceae; Photobacterium.
A0A0E4CUM0_9BACL	727	Paenibacillus riograndensis SBR5	dCache_1~HAMP~MCPsignal	MCPsignal~	dCache_1	85	332	248	6.9e-27	Bacteria; Firmicutes; Bacilli; Bacillales; Paenibacillaceae; Paenibacillus; Paenibacillus sonchi group.
A0A0F0F5M9_9PSED	626	Pseudomonas sp. 2(2015)	dCache_1~HAMP~MCPsignal	MCPsignal~	dCache_1	36	258	223	1.1e-27	Bacteria; Proteobacteria; Gammaproteobacteria; Pseudomonadales; Pseudomonadaceae; Pseudomonas.
A0A0F2IZR7_9BACT	694	Candidatus Magnetoovum chiemensis	dCache_1~HAMP~Guanylate_cyc	Guanylate_cyc~	dCache_1	47	274	228	7.1e-27	Bacteria; Nitrospirae; Nitrospirales; Nitrospiraceae; Candidatus Magnetoovum.
A0A0F3KSZ5_9NEIS	623	Aquitalea magnusonii	dCache_1~HAMP~MCPsignal	MCPsignal~	dCache_1	33	255	223	2.5e-17	Bacteria; Proteobacteria; Betaproteobacteria; Neisseriales; Chromobacteriaceae; Aquitalea.
A0A0F3KUI3_9NEIS	625	Aquitalea magnusonii	dCache_1~HAMP~MCPsignal	MCPsignal~	dCache_1	33	257	225	1.3e-25	Bacteria; Proteobacteria; Betaproteobacteria; Neisseriales; Chromobacteriaceae; Aquitalea.
A0A0F4NF51_9VIBR	623	Vibrio galatheae	dCache_1~HAMP~MCPsignal	MCPsignal~	dCache_1	24	255	232	2.7e-27	Bacteria; Proteobacteria; Gammaproteobacteria; Vibrionales; Vibrionaceae; Vibrio.
A0A0F4NHM9_9VIBR	627	Vibrio galatheae	dCache_1~HAMP~MCPsignal	MCPsignal~	dCache_1	34	259	226	4.2e-26	Bacteria; Proteobacteria; Gammaproteobacteria; Vibrionales; Vibrionaceae; Vibrio.
A0A0F4P012_PSEO7	627	Pseudoalteromonas piscicida	dCache_1~HAMP~MCPsignal	MCPsignal~	dCache_1	32	259	228	3.9e-27	Bacteria; Proteobacteria; Gammaproteobacteria; Alteromonadales; Pseudoalteromonadaceae; Pseudoalteromonas.
A0A0F4P205_PSEO7	631	Pseudoalteromonas piscicida	dCache_1~HAMP~MCPsignal	MCPsignal~	dCache_1	41	263	223	2.3e-27	Bacteria; Proteobacteria; Gammaproteobacteria; Alteromonadales; Pseudoalteromonadaceae; Pseudoalteromonas.
A0A0F4QGQ2_9GAMM	627	Pseudoalteromonas rubra	dCache_1~HAMP~MCPsignal	MCPsignal~	dCache_1	32	259	228	6e-29	Bacteria; Proteobacteria; Gammaproteobacteria; Alteromonadales; Pseudoalteromonadaceae; Pseudoalteromonas.
A0A0F4QMQ1_9GAMM	629	Pseudoalteromonas rubra	dCache_1~HAMP~MCPsignal	MCPsignal~	dCache_1	36	261	226	5.3e-28	Bacteria; Proteobacteria; Gammaproteobacteria; Alteromonadales; Pseudoalteromonadaceae; Pseudoalteromonas.
A0A0F4QUK7_9GAMM	622	Pseudoalteromonas rubra	dCache_1~HAMP~MCPsignal	MCPsignal~	dCache_1	32	254	223	8.7e-26	Bacteria; Proteobacteria; Gammaproteobacteria; Alteromonadales; Pseudoalteromonadaceae; Pseudoalteromonas.
A0A0F4R1P5_9GAMM	629	Marinomonas sp. S3726	dCache_1~HAMP~MCPsignal	MCPsignal~	dCache_1	35	261	227	1.8e-26	Bacteria; Proteobacteria; Gammaproteobacteria; Oceanospirillales; Oceanospirillaceae; Marinomonas.
A0A0F4R854_9GAMM	651	Marinomonas sp. S3726	dCache_1~HAMP~MCPsignal	MCPsignal~	dCache_1	32	281	250	2.6e-21	Bacteria; Proteobacteria; Gammaproteobacteria; Oceanospirillales; Oceanospirillaceae; Marinomonas.
A0A0F4R886_9GAMM	627	Marinomonas sp. S3726	dCache_1~HAMP~MCPsignal	MCPsignal~	dCache_1	32	259	228	3.3e-29	Bacteria; Proteobacteria; Gammaproteobacteria; Oceanospirillales; Oceanospirillaceae; Marinomonas.
A0A0F5ALD3_9GAMM	651	Salinivibrio sp. KP-1	dCache_1~HAMP~MCPsignal	MCPsignal~	dCache_1	33	279	247	1.2e-23	Bacteria; Proteobacteria; Gammaproteobacteria; Vibrionales; Vibrionaceae; Salinivibrio.
A0A0F5AN06_9GAMM	636	Salinivibrio sp. KP-1	dCache_1~HAMP~MCPsignal	MCPsignal~	dCache_1	35	267	233	6.7e-17	Bacteria; Proteobacteria; Gammaproteobacteria; Vibrionales; Vibrionaceae; Salinivibrio.
A0A0F5AQX5_9GAMM	626	Salinivibrio sp. KP-1	dCache_1~HAMP~MCPsignal	MCPsignal~	dCache_1	27	258	232	2e-25	Bacteria; Proteobacteria; Gammaproteobacteria; Vibrionales; Vibrionaceae; Salinivibrio.
A0A0F5ART9_9GAMM	628	Salinivibrio sp. KP-1	dCache_1~HAMP~MCPsignal	MCPsignal~	dCache_1	34	260	227	1.1e-24	Bacteria; Proteobacteria; Gammaproteobacteria; Vibrionales; Vibrionaceae; Salinivibrio.
A0A0F5ARY7_9GAMM	625	Salinivibrio sp. KP-1	dCache_1~HAMP~MCPsignal	MCPsignal~	dCache_1	35	257	223	2e-25	Bacteria; Proteobacteria; Gammaproteobacteria; Vibrionales; Vibrionaceae; Salinivibrio.
A0A0F5I7Q9_9BACI	658	Quasibacillus thermotolerans	dCache_1~HAMP~MCPsignal	MCPsignal~	dCache_1	40	264	225	2e-24	Bacteria; Firmicutes; Bacilli; Bacillales; Bacillaceae; Quasibacillus.
A0A0F5V8G9_9GAMM	627	Photobacterium halotolerans	dCache_1~HAMP~MCPsignal	MCPsignal~	dCache_1	29	259	231	6e-21	Bacteria; Proteobacteria; Gammaproteobacteria; Vibrionales; Vibrionaceae; Photobacterium.
A0A0F5VA30_9GAMM	627	Photobacterium halotolerans	dCache_1~HAMP~MCPsignal	MCPsignal~	dCache_1	26	259	234	2.9e-22	Bacteria; Proteobacteria; Gammaproteobacteria; Vibrionales; Vibrionaceae; Photobacterium.
A0A0F5VH06_9GAMM	622	Photobacterium halotolerans	dCache_1~HAMP~MCPsignal	MCPsignal~	dCache_1	32	273	242	5.6e-23	Bacteria; Proteobacteria; Gammaproteobacteria; Vibrionales; Vibrionaceae; Photobacterium.
A0A0F5Y9V5_9CYAN	667	Limnoraphis robusta CS-951	dCache_1~HAMP~Guanylate_cyc	Guanylate_cyc~	dCache_1	45	338	294	1.5e-18	Bacteria; Cyanobacteria; Oscillatoriophycideae; Oscillatoriales; Oscillatoriaceae; Limnoraphis.
A0A0F5ZU20_9GAMM	626	Grimontia sp. AD028	dCache_1~HAMP~MCPsignal	MCPsignal~	dCache_1	23	260	238	1.5e-20	Bacteria; Proteobacteria; Gammaproteobacteria; Vibrionales; Vibrionaceae; Grimontia.
A0A0F5ZUA5_9GAMM	624	Grimontia sp. AD028	dCache_1~HAMP~MCPsignal	MCPsignal~	dCache_1	27	256	230	1.6e-21	Bacteria; Proteobacteria; Gammaproteobacteria; Vibrionales; Vibrionaceae; Grimontia.
A0A0F6A3E9_9GAMM	578	Grimontia sp. AD028	dCache_1~HAMP~MCPsignal	MCPsignal~	dCache_1	1	210	210	4.4e-22	Bacteria; Proteobacteria; Gammaproteobacteria; Vibrionales; Vibrionaceae; Grimontia.
A0A0F6A478_9GAMM	627	Pseudoalteromonas luteoviolacea S4054	dCache_1~HAMP~MCPsignal	MCPsignal~	dCache_1	32	259	228	8.9e-30	Bacteria; Proteobacteria; Gammaproteobacteria; Alteromonadales; Pseudoalteromonadaceae; Pseudoalteromonas.
A0A0F6A7B6_9GAMM	629	Pseudoalteromonas luteoviolacea S4054	dCache_1~HAMP~MCPsignal	MCPsignal~	dCache_1	35	261	227	2.3e-29	Bacteria; Proteobacteria; Gammaproteobacteria; Alteromonadales; Pseudoalteromonadaceae; Pseudoalteromonas.
A0A0F6AG14_9GAMM	622	Pseudoalteromonas luteoviolacea S4054	dCache_1~HAMP~MCPsignal	MCPsignal~	dCache_1	32	254	223	1.9e-25	Bacteria; Proteobacteria; Gammaproteobacteria; Alteromonadales; Pseudoalteromonadaceae; Pseudoalteromonas.
A0A0F6BQ67_GEOS0	657	Geobacillus sp. (strain Y4.1MC1)	dCache_1~HAMP~MCPsignal	MCPsignal~	dCache_1	34	263	230	6e-32	Bacteria; Firmicutes; Bacilli; Bacillales; Bacillaceae; Geobacillus.
A0A0G3BK86_9BURK	601	[Polyangium] brachysporum	dCache_1~HAMP~MCPsignal	MCPsignal~	dCache_1	48	258	211	1.2e-19	Bacteria; Proteobacteria; Betaproteobacteria; Burkholderiales.
A0A0G3CL46_9GAMM	856	Pragia fontium	dCache_1~GGDEF~EAL	GGDEF~EAL~	dCache_1	48	335	288	1.9e-14	Bacteria; Proteobacteria; Gammaproteobacteria; Enterobacterales; Budviciaceae; Pragia.
A0A0G3QDW7_KLUIN	594	Kluyvera intermedia (Enterobacter intermedius)	dCache_1~HAMP~MCPsignal	MCPsignal~	dCache_1	20	254	235	5.7e-18	Bacteria; Proteobacteria; Gammaproteobacteria; Enterobacterales; Enterobacteriaceae; Kluyvera.
A0A0G4JPY4_9GAMM	582	Brenneria goodwinii	dCache_1~HAMP~MCPsignal	MCPsignal~	dCache_1	3	242	240	2.1e-22	Bacteria; Proteobacteria; Gammaproteobacteria; Enterobacterales; Pectobacteriaceae; Brenneria.
A0A0H3E078_BACA1	655	Bacillus atrophaeus (strain 1942)	dCache_1~HAMP~MCPsignal	MCPsignal~	dCache_1	36	261	226	3.2e-24	Bacteria; Firmicutes; Bacilli; Bacillales; Bacillaceae; Bacillus.
A0A0H3E736_BACA1	662	Bacillus atrophaeus (strain 1942)	dCache_1~HAMP~MCPsignal	MCPsignal~	dCache_1	45	266	222	1.2e-22	Bacteria; Firmicutes; Bacilli; Bacillales; Bacillaceae; Bacillus.
A0A0H3KM43_BURM1	599	Burkholderia multivorans (strain ATCC 17616 / 249)	dCache_1~HAMP~MCPsignal	MCPsignal~	dCache_1	20	258	239	4.4e-27	Bacteria; Proteobacteria; Betaproteobacteria; Burkholderiales; Burkholderiaceae; Burkholderia; Burkholderia cepacia complex.
A0A0J1DK99_9FIRM	613	Peptococcaceae bacterium 1109	dCache_1~HAMP~MCPsignal	MCPsignal~	dCache_1	29	260	232	2.2e-33	Bacteria; Firmicutes; Clostridia; Clostridiales; Peptococcaceae.
A0A0J1FBI2_9FIRM	660	Peptococcaceae bacterium CEB3	dCache_1~HAMP~MCPsignal	MCPsignal~	dCache_1	35	266	232	1.2e-37	Bacteria; Firmicutes; Clostridia; Clostridiales; Peptococcaceae.
A0A0J1GLU0_9GAMM	627	Photobacterium aphoticum	dCache_1~HAMP~MCPsignal	MCPsignal~	dCache_1	34	259	226	6.5e-27	Bacteria; Proteobacteria; Gammaproteobacteria; Vibrionales; Vibrionaceae; Photobacterium.
A0A0J1GNU2_9GAMM	627	Photobacterium aphoticum	dCache_1~HAMP~MCPsignal	MCPsignal~	dCache_1	37	259	223	3.7e-24	Bacteria; Proteobacteria; Gammaproteobacteria; Vibrionales; Vibrionaceae; Photobacterium.
A0A0J1GR61_9GAMM	625	Photobacterium aphoticum	dCache_1~HAMP~MCPsignal	MCPsignal~	dCache_1	30	257	228	1.2e-22	Bacteria; Proteobacteria; Gammaproteobacteria; Vibrionales; Vibrionaceae; Photobacterium.
A0A0J1GZ00_9GAMM	627	Photobacterium ganghwense	dCache_1~HAMP~MCPsignal	MCPsignal~	dCache_1	29	259	231	7.2e-25	Bacteria; Proteobacteria; Gammaproteobacteria; Vibrionales; Vibrionaceae; Photobacterium.
A0A0J1H4C3_9GAMM	627	Photobacterium aquae	dCache_1~HAMP~MCPsignal	MCPsignal~	dCache_1	24	259	236	1.4e-23	Bacteria; Proteobacteria; Gammaproteobacteria; Vibrionales; Vibrionaceae; Photobacterium.
A0A0J1HDF2_9GAMM	627	Photobacterium ganghwense	dCache_1~HAMP~MCPsignal	MCPsignal~	dCache_1	30	259	230	2.8e-23	Bacteria; Proteobacteria; Gammaproteobacteria; Vibrionales; Vibrionaceae; Photobacterium.
A0A0J1HJ16_9GAMM	622	Photobacterium ganghwense	dCache_1~HAMP~MCPsignal	MCPsignal~	dCache_1	32	254	223	4.2e-26	Bacteria; Proteobacteria; Gammaproteobacteria; Vibrionales; Vibrionaceae; Photobacterium.
A0A0J1JHK1_9GAMM	627	Photobacterium aquae	dCache_1~HAMP~MCPsignal	MCPsignal~	dCache_1	29	259	231	6.6e-23	Bacteria; Proteobacteria; Gammaproteobacteria; Vibrionales; Vibrionaceae; Photobacterium.
A0A0J5GIV3_9NEIS	615	Vogesella sp. EB	dCache_1~HAMP~MCPsignal	MCPsignal~	dCache_1	25	247	223	1.6e-20	Bacteria; Proteobacteria; Betaproteobacteria; Neisseriales; Chromobacteriaceae; Vogesella.
A0A0J5GSD3_9BACI	662	Bacillus sp. LL01	dCache_1~HAMP~MCPsignal	MCPsignal~	dCache_1	35	268	234	1.9e-30	Bacteria; Firmicutes; Bacilli; Bacillales; Bacillaceae; Bacillus.
A0A0J5L4J6_PLUGE	848	Pluralibacter gergoviae (Enterobacter gergoviae)	dCache_1~EAL	EAL~	dCache_1	39	333	295	2.5e-10	Bacteria; Proteobacteria; Gammaproteobacteria; Enterobacterales; Enterobacteriaceae; Pluralibacter.
A0A0J6HX67_9PSED	629	Pseudomonas psychrophila	dCache_1~HAMP~MCPsignal	MCPsignal~	dCache_1	36	261	226	5.1e-32	Bacteria; Proteobacteria; Gammaproteobacteria; Pseudomonadales; Pseudomonadaceae; Pseudomonas.
A0A0J6NHL9_9NEIS	629	Chromobacterium sp. LK11	dCache_1~HAMP~MCPsignal	MCPsignal~	dCache_1	33	259	227	2e-24	Bacteria; Proteobacteria; Betaproteobacteria; Neisseriales; Chromobacteriaceae; Chromobacterium.
A0A0J6NHU0_9NEIS	628	Chromobacterium sp. LK11	dCache_1~HAMP~MCPsignal	MCPsignal~	dCache_1	18	260	243	6.2e-19	Bacteria; Proteobacteria; Betaproteobacteria; Neisseriales; Chromobacteriaceae; Chromobacterium.
A0A0J6NHU8_9NEIS	625	Chromobacterium sp. LK11	dCache_1~HAMP~MCPsignal	MCPsignal~	dCache_1	23	257	235	4.5e-28	Bacteria; Proteobacteria; Betaproteobacteria; Neisseriales; Chromobacteriaceae; Chromobacterium.
A0A0J6NJX4_9NEIS	625	Chromobacterium sp. LK11	dCache_1~HAMP~MCPsignal	MCPsignal~	dCache_1	31	257	227	3e-28	Bacteria; Proteobacteria; Betaproteobacteria; Neisseriales; Chromobacteriaceae; Chromobacterium.
A0A0J7J8W5_9ALTE	628	Marinobacter subterrani	dCache_1~HAMP~MCPsignal	MCPsignal~	dCache_1	31	259	229	2.3e-27	Bacteria; Proteobacteria; Gammaproteobacteria; Alteromonadales; Alteromonadaceae; Marinobacter.
A0A0J8DDF3_CLOCY	663	Clostridium cylindrosporum DSM 605	dCache_1~MCPsignal	MCPsignal~	dCache_1	37	266	230	7.3e-25	Bacteria; Firmicutes; Clostridia; Clostridiales; Clostridiaceae; Clostridium.
A0A0J8V6Y7_9GAMM	627	Photobacterium swingsii	dCache_1~HAMP~MCPsignal	MCPsignal~	dCache_1	30	259	230	6e-27	Bacteria; Proteobacteria; Gammaproteobacteria; Vibrionales; Vibrionaceae; Photobacterium.
A0A0J8VJN5_9ENTR	595	Franconibacter pulveris	dCache_1~HAMP~MCPsignal	MCPsignal~	dCache_1	18	255	238	2.1e-17	Bacteria; Proteobacteria; Gammaproteobacteria; Enterobacterales; Enterobacteriaceae; Franconibacter.
A0A0K2X646_9HELI	626	Helicobacter ailurogastricus	dCache_1~HAMP~MCPsignal	MCPsignal~	dCache_1	33	258	226	5.7e-23	Bacteria; Proteobacteria; Epsilonproteobacteria; Campylobacterales; Helicobacteraceae; Helicobacter.
A0A0K2XIF4_9HELI	630	Helicobacter ailurogastricus	dCache_1~HAMP~MCPsignal	MCPsignal~	dCache_1	38	262	225	2.5e-21	Bacteria; Proteobacteria; Epsilonproteobacteria; Campylobacterales; Helicobacteraceae; Helicobacter.
A0A0K8JJM3_9FIRM	659	Propionispora sp. 2/2-37	dCache_1~HAMP~MCPsignal	MCPsignal~	dCache_1	32	265	234	3.6e-30	Bacteria; Firmicutes; Negativicutes; Selenomonadales; Sporomusaceae; Propionispora.
A0A0K9FE37_9BACI	653	Lysinibacillus xylanilyticus	dCache_1~HAMP~MCPsignal	MCPsignal~	dCache_1	37	259	223	1.4e-27	Bacteria; Firmicutes; Bacilli; Bacillales; Bacillaceae; Lysinibacillus.
A0A0K9FE68_9BACI	653	Lysinibacillus xylanilyticus	dCache_1~HAMP~MCPsignal	MCPsignal~	dCache_1	34	259	226	2.5e-22	Bacteria; Firmicutes; Bacilli; Bacillales; Bacillaceae; Lysinibacillus.
A0A0K9GZ63_9BACI	655	Bacillus loiseleuriae	dCache_1~HAMP~MCPsignal	MCPsignal~	dCache_1	37	261	225	1.4e-28	Bacteria; Firmicutes; Bacilli; Bacillales; Bacillaceae; Bacillus.
A0A0K9H9F3_9BACI	658	Bacillus sp. FJAT-27231	dCache_1~HAMP~MCPsignal	MCPsignal~	dCache_1	46	264	219	7.5e-25	Bacteria; Firmicutes; Bacilli; Bacillales; Bacillaceae; Bacillus.
A0A0K9H9Q6_9BACI	668	Bacillus sp. FJAT-27231	dCache_1~HAMP~MCPsignal	MCPsignal~	dCache_1	34	274	241	3.5e-24	Bacteria; Firmicutes; Bacilli; Bacillales; Bacillaceae; Bacillus.
A0A0L0AP36_9ENTR	594	Klebsiella sp. RIT-PI-d	dCache_1~HAMP~MCPsignal	MCPsignal~	dCache_1	17	254	238	1e-23	Bacteria; Proteobacteria; Gammaproteobacteria; Enterobacterales; Enterobacteriaceae; Klebsiella.
A0A0L0WDQ3_CLOPU	650	Clostridium purinilyticum (Gottschalkia purinilyticum)	dCache_1~HAMP~MCPsignal	MCPsignal~	dCache_1	24	256	233	9.3e-37	Bacteria; Firmicutes; Tissierellia; Tissierellales; Gottschalkiaceae; Gottschalkia.
A0A0L0WDQ6_CLOPU	664	Clostridium purinilyticum (Gottschalkia purinilyticum)	dCache_1~HAMP~MCPsignal	MCPsignal~	dCache_1	37	270	234	2.6e-32	Bacteria; Firmicutes; Tissierellia; Tissierellales; Gottschalkiaceae; Gottschalkia.
A0A0L8EL25_9BURK	605	Achromobacter sp. DMS1	dCache_1~HAMP~MCPsignal	MCPsignal~	dCache_1	34	258	225	2.4e-19	Bacteria; Proteobacteria; Betaproteobacteria; Burkholderiales; Alcaligenaceae; Achromobacter.
A0A0M0G0G6_9BACI	679	Bacillus marisflavi	dCache_1~HAMP~MCPsignal	MCPsignal~	dCache_1	39	281	243	3.7e-32	Bacteria; Firmicutes; Bacilli; Bacillales; Bacillaceae; Bacillus.
A0A0M0G8W8_SPOGL	668	Sporosarcina globispora (Bacillus globisporus)	dCache_1~HAMP~MCPsignal	MCPsignal~	dCache_1	44	273	230	5.1e-20	Bacteria; Firmicutes; Bacilli; Bacillales; Planococcaceae; Sporosarcina.
A0A0M0HIR2_VIBNE	626	Vibrio nereis	dCache_1~HAMP~MCPsignal	MCPsignal~	dCache_1	34	258	225	1.3e-23	Bacteria; Proteobacteria; Gammaproteobacteria; Vibrionales; Vibrionaceae; Vibrio.
A0A0M0HJB7_VIBNE	623	Vibrio nereis	dCache_1~HAMP~MCPsignal	MCPsignal~	dCache_1	28	255	228	4.6e-28	Bacteria; Proteobacteria; Gammaproteobacteria; Vibrionales; Vibrionaceae; Vibrio.
A0A0M0HN86_VIBNE	627	Vibrio nereis	dCache_1~HAMP~MCPsignal	MCPsignal~	dCache_1	34	259	226	5.9e-29	Bacteria; Proteobacteria; Gammaproteobacteria; Vibrionales; Vibrionaceae; Vibrio.
A0A0M0L5V2_9BACI	656	Bacillus koreensis	dCache_1~HAMP~MCPsignal	MCPsignal~	dCache_1	40	262	223	4e-30	Bacteria; Firmicutes; Bacilli; Bacillales; Bacillaceae; Bacillus.
A0A0M0WDR3_9BACI	662	Bacillus sp. FJAT-21945	dCache_1~HAMP~MCPsignal	MCPsignal~	dCache_1	33	267	235	3e-25	Bacteria; Firmicutes; Bacilli; Bacillales; Bacillaceae; Bacillus.
A0A0M1NR46_9BACI	592	Bacillus sp. FJAT-22058	dCache_1~HAMP~MCPsignal	MCPsignal~	dCache_1	2	198	197	1.2e-36	Bacteria; Firmicutes; Bacilli; Bacillales; Bacillaceae; Bacillus.
A0A0M2RDA9_9PROT	647	Kiloniella litopenaei	dCache_1~HAMP~MCPsignal	MCPsignal~	dCache_1	34	259	226	2.8e-28	Bacteria; Proteobacteria; Alphaproteobacteria; Kiloniellales; Kiloniellaceae; Kiloniella.
A0A0M2WFY0_9BURK	639	Janthinobacterium sp. KBS0711	dCache_1~HAMP~MCPsignal	MCPsignal~	dCache_1	20	257	238	1.7e-16	Bacteria; Proteobacteria; Betaproteobacteria; Burkholderiales; Oxalobacteraceae; Janthinobacterium.
A0A0M3F437_ENTCL	594	Enterobacter cloacae	dCache_1~HAMP~MCPsignal	MCPsignal~	dCache_1	22	254	233	2.8e-20	Bacteria; Proteobacteria; Gammaproteobacteria; Enterobacterales; Enterobacteriaceae; Enterobacter; Enterobacter cloacae complex.
A0A0M4D0D7_9DELT	655	Desulfuromonas soudanensis	dCache_1~GGDEF	GGDEF~	dCache_1	25	247	223	1.2e-24	Bacteria; Proteobacteria; Deltaproteobacteria; Desulfuromonadales; Desulfuromonadaceae; Desulfuromonas.
A0A0N0E9Y6_9BACI	662	Bacillus sp. CHD6a	dCache_1~HAMP~MCPsignal	MCPsignal~	dCache_1	34	268	235	2.4e-29	Bacteria; Firmicutes; Bacilli; Bacillales; Bacillaceae; Bacillus.
A0A0N0M2E6_9GAMM	629	Pseudoalteromonas porphyrae	dCache_1~HAMP~MCPsignal	MCPsignal~	dCache_1	33	261	229	3.3e-27	Bacteria; Proteobacteria; Gammaproteobacteria; Alteromonadales; Pseudoalteromonadaceae; Pseudoalteromonas.
A0A0N0XJ22_9NEIS	626	Amantichitinum ursilacus	dCache_1~HAMP~MCPsignal	MCPsignal~	dCache_1	30	258	229	6.9e-26	Bacteria; Proteobacteria; Betaproteobacteria; Neisseriales; Neisseriaceae; Amantichitinum.
A0A0N0ZE73_9BURK	599	Burkholderia sp. ST111	dCache_1~HAMP~MCPsignal	MCPsignal~	dCache_1	17	258	242	3.2e-26	Bacteria; Proteobacteria; Betaproteobacteria; Burkholderiales; Burkholderiaceae; Burkholderia.
A0A0N1ELN1_9GAMM	626	Pseudoalteromonas porphyrae	dCache_1~HAMP~MCPsignal	MCPsignal~	dCache_1	32	258	227	4.5e-20	Bacteria; Proteobacteria; Gammaproteobacteria; Alteromonadales; Pseudoalteromonadaceae; Pseudoalteromonas.
A0A0N1KHZ7_9BACI	658	Geobacillus sp. BCO2	dCache_1~HAMP~MCPsignal	MCPsignal~	dCache_1	36	263	228	2.7e-29	Bacteria; Firmicutes; Bacilli; Bacillales; Bacillaceae; Geobacillus.
A0A0N1LYL7_9ENTE	681	Enterococcus sp. RIT-PI-f	dCache_1~MCPsignal	MCPsignal~	dCache_1	28	281	254	1.6e-18	Bacteria; Firmicutes; Bacilli; Lactobacillales; Enterococcaceae; Enterococcus.
A0A0N8KB00_9ALTE	564	Marinobacter sp. HL-58	dCache_1~HAMP~MCPsignal	MCPsignal~	dCache_1	1	195	195	7.9e-26	Bacteria; Proteobacteria; Gammaproteobacteria; Alteromonadales; Alteromonadaceae; Marinobacter.
A0A0N8KL65_9ALTE	628	Marinobacter excellens HL-55	dCache_1~HAMP~MCPsignal	MCPsignal~	dCache_1	35	260	226	2.1e-26	Bacteria; Proteobacteria; Gammaproteobacteria; Alteromonadales; Alteromonadaceae; Marinobacter.
A0A0N8P2R3_9GAMM	636	Psychromonas sp. PRT-SC03	dCache_1~MCPsignal	MCPsignal~	dCache_1	36	266	231	4.7e-18	Bacteria; Proteobacteria; Gammaproteobacteria; Alteromonadales; Psychromonadaceae; Psychromonas.
A0A0N8TY26_9GAMM	624	Shewanella sp. P1-14-1	dCache_1~HAMP~MCPsignal	MCPsignal~	dCache_1	37	256	220	3.2e-19	Bacteria; Proteobacteria; Gammaproteobacteria; Alteromonadales; Shewanellaceae; Shewanella.
A0A0P6VY03_9BACI	673	Bacillus vietnamensis	dCache_1~HAMP~MCPsignal	MCPsignal~	dCache_1	38	278	241	1.9e-32	Bacteria; Firmicutes; Bacilli; Bacillales; Bacillaceae; Bacillus.
A0A0P8BNB8_9CYAN	1078	Phormidesmis priestleyi Ana	dCache_1~HAMP~PAS_9~HisKA~HATPase_c~Response_reg	HisKA~HATPase_c~Response_reg~	dCache_1	77	380	304	2.1e-17	Bacteria; Cyanobacteria; Synechococcales; Leptolyngbyaceae; Phormidesmis.
A0A0Q0H0W4_9GAMM	623	Pseudoalteromonas sp. P1-16-1b	dCache_1~HAMP~MCPsignal	MCPsignal~	dCache_1	35	255	221	9.7e-19	Bacteria; Proteobacteria; Gammaproteobacteria; Alteromonadales; Pseudoalteromonadaceae; Pseudoalteromonas.
A0A0Q0NNJ1_9GAMM	629	Pseudoalteromonas sp. P1-16-1b	dCache_1~HAMP~MCPsignal	MCPsignal~	dCache_1	33	261	229	5.1e-25	Bacteria; Proteobacteria; Gammaproteobacteria; Alteromonadales; Pseudoalteromonadaceae; Pseudoalteromonas.
A0A0Q3S0Z9_9BACI	668	Psychrobacillus sp. FJAT-21963	dCache_1~HAMP~MCPsignal	MCPsignal~	dCache_1	34	274	241	4.1e-24	Bacteria; Firmicutes; Bacilli; Bacillales; Bacillaceae; Psychrobacillus.
A0A0Q3T4N7_BRECH	655	Brevibacillus choshinensis	dCache_1~HAMP~MCPsignal	MCPsignal~	dCache_1	33	261	229	6.3e-23	Bacteria; Firmicutes; Bacilli; Bacillales; Paenibacillaceae; Brevibacillus.
A0A0Q4QFS4_9BACL	659	Paenibacillus sp. Leaf72	dCache_1~HAMP~MCPsignal	MCPsignal~	dCache_1	32	265	234	4.3e-30	Bacteria; Firmicutes; Bacilli; Bacillales; Paenibacillaceae; Paenibacillus.
A0A0Q5DDB8_9RHIZ	697	Rhizobium sp. Leaf306	dCache_1~HAMP~MCPsignal	MCPsignal~	dCache_1	27	262	236	3.5e-24	Bacteria; Proteobacteria; Alphaproteobacteria; Rhizobiales; Rhizobiaceae; Rhizobium/Agrobacterium group; Rhizobium.
A0A0Q5F185_9RHIZ	696	Rhizobium sp. Leaf311	dCache_1~HAMP~MCPsignal	MCPsignal~	dCache_1	39	261	223	2e-26	Bacteria; Proteobacteria; Alphaproteobacteria; Rhizobiales; Rhizobiaceae; Rhizobium/Agrobacterium group; Rhizobium.
A0A0Q5W257_9RHIZ	697	Rhizobium sp. Leaf371	dCache_1~HAMP~MCPsignal	MCPsignal~	dCache_1	36	261	226	7.7e-27	Bacteria; Proteobacteria; Alphaproteobacteria; Rhizobiales; Rhizobiaceae; Rhizobium/Agrobacterium group; Rhizobium.
A0A0Q6H768_9RHIZ	700	Rhizobium sp. Leaf453	dCache_1~HAMP~MCPsignal	MCPsignal~	dCache_1	37	261	225	9.7e-27	Bacteria; Proteobacteria; Alphaproteobacteria; Rhizobiales; Rhizobiaceae; Rhizobium/Agrobacterium group; Rhizobium.
A0A0Q6S6L7_9RHIZ	695	Rhizobium sp. Root1203	dCache_1~HAMP~MCPsignal	MCPsignal~	dCache_1	36	261	226	2.9e-26	Bacteria; Proteobacteria; Alphaproteobacteria; Rhizobiales; Rhizobiaceae; Rhizobium/Agrobacterium group; Rhizobium.
A0A0Q6SP41_9RHIZ	701	Rhizobium sp. Root1212	dCache_1~HAMP~MCPsignal	MCPsignal~	dCache_1	36	263	228	3.3e-23	Bacteria; Proteobacteria; Alphaproteobacteria; Rhizobiales; Rhizobiaceae; Rhizobium/Agrobacterium group; Rhizobium.
A0A0Q6VQB6_9BURK	609	Massilia sp. Root351	dCache_1~HAMP~MCPsignal	MCPsignal~	dCache_1	22	261	240	9.3e-21	Bacteria; Proteobacteria; Betaproteobacteria; Burkholderiales; Oxalobacteraceae; Massilia.
A0A0Q7A154_9RHIZ	694	Rhizobium sp. Root1240	dCache_1~HAMP~MCPsignal	MCPsignal~	dCache_1	36	261	226	2.1e-26	Bacteria; Proteobacteria; Alphaproteobacteria; Rhizobiales; Rhizobiaceae; Rhizobium/Agrobacterium group; Rhizobium.
A0A0Q7PA17_9RHIZ	699	Rhizobium sp. Root483D2	dCache_1~HAMP~MCPsignal	MCPsignal~	dCache_1	36	261	226	1.7e-29	Bacteria; Proteobacteria; Alphaproteobacteria; Rhizobiales; Rhizobiaceae; Rhizobium/Agrobacterium group; Rhizobium.
A0A0Q7SG03_9BACL	659	Paenibacillus sp. Root52	dCache_1~HAMP~MCPsignal	MCPsignal~	dCache_1	35	265	231	7.9e-30	Bacteria; Firmicutes; Bacilli; Bacillales; Paenibacillaceae; Paenibacillus.
A0A0Q7SPE1_9BACL	658	Paenibacillus sp. Root52	dCache_1~HAMP~MCPsignal	MCPsignal~	dCache_1	27	264	238	2.9e-31	Bacteria; Firmicutes; Bacilli; Bacillales; Paenibacillaceae; Paenibacillus.
A0A0Q8AUH0_9PSED	629	Pseudomonas sp. Root562	dCache_1~HAMP~MCPsignal	MCPsignal~	dCache_1	36	261	226	6.3e-29	Bacteria; Proteobacteria; Gammaproteobacteria; Pseudomonadales; Pseudomonadaceae; Pseudomonas.
A0A0Q8B5J1_9RHIZ	688	Rhizobium sp. Root564	dCache_1~HAMP~MCPsignal	MCPsignal~	dCache_1	29	254	226	8.8e-26	Bacteria; Proteobacteria; Alphaproteobacteria; Rhizobiales; Rhizobiaceae; Rhizobium/Agrobacterium group; Rhizobium.
A0A0Q8R604_9BURK	576	Noviherbaspirillum sp. Root189	dCache_1~HAMP~GGDEF	GGDEF~	dCache_1	35	325	291	3.7e-20	Bacteria; Proteobacteria; Betaproteobacteria; Burkholderiales; Oxalobacteraceae; Noviherbaspirillum.
A0A0Q9EJX8_9RHIZ	695	Ensifer sp. Root278	dCache_1~HAMP~MCPsignal	MCPsignal~	dCache_1	37	261	225	9.7e-28	Bacteria; Proteobacteria; Alphaproteobacteria; Rhizobiales; Rhizobiaceae; Sinorhizobium/Ensifer group; Ensifer.
A0A0R1M308_9LACO	707	Lactobacillus capillatus DSM 19910	dCache_1~MCPsignal	MCPsignal~	dCache_1	60	298	239	1.7e-22	Bacteria; Firmicutes; Bacilli; Lactobacillales; Lactobacillaceae; Lactobacillus.
A0A0R1MAN5_9LACO	571	Lactobacillus hordei DSM 19519	dCache_1~MCPsignal	MCPsignal~	dCache_1	1	150	150	2.7e-15	Bacteria; Firmicutes; Bacilli; Lactobacillales; Lactobacillaceae; Lactobacillus.
A0A0R1MC97_9LACO	686	Lactobacillus oeni DSM 19972	dCache_1~MCPsignal	MCPsignal~	dCache_1	42	270	229	7.7e-24	Bacteria; Firmicutes; Bacilli; Lactobacillales; Lactobacillaceae; Lactobacillus.
A0A0R1MMR2_9LACO	684	Lactobacillus hordei DSM 19519	dCache_1~MCPsignal	MCPsignal~	dCache_1	38	268	231	5.6e-27	Bacteria; Firmicutes; Bacilli; Lactobacillales; Lactobacillaceae; Lactobacillus.
A0A0R1VKB3_9LACO	683	Lactobacillus ghanensis DSM 18630	dCache_1~MCPsignal	MCPsignal~	dCache_1	35	266	232	5.2e-20	Bacteria; Firmicutes; Bacilli; Lactobacillales; Lactobacillaceae; Lactobacillus.
A0A0R1VL21_9LACO	690	Lactobacillus ghanensis DSM 18630	dCache_1~MCPsignal	MCPsignal~	dCache_1	40	285	246	2.5e-21	Bacteria; Firmicutes; Bacilli; Lactobacillales; Lactobacillaceae; Lactobacillus.
A0A0R1VSZ9_9LACO	689	Lactobacillus ghanensis DSM 18630	dCache_1~MCPsignal	MCPsignal~	dCache_1	38	271	234	1.3e-23	Bacteria; Firmicutes; Bacilli; Lactobacillales; Lactobacillaceae; Lactobacillus.
A0A0R2CYB0_9LACO	688	Lactobacillus aquaticus DSM 21051	dCache_1~MCPsignal	MCPsignal~	dCache_1	43	278	236	4.9e-19	Bacteria; Firmicutes; Bacilli; Lactobacillales; Lactobacillaceae; Lactobacillus.
A0A0R2FMR2_9LACO	690	Lactobacillus mali	dCache_1~MCPsignal	MCPsignal~	dCache_1	22	271	250	1.1e-17	Bacteria; Firmicutes; Bacilli; Lactobacillales; Lactobacillaceae; Lactobacillus.
A0A0R3JX35_9CLOT	655	Caloramator mitchellensis	dCache_1~HAMP~MCPsignal	MCPsignal~	dCache_1	34	261	228	1.5e-28	Bacteria; Firmicutes; Clostridia; Clostridiales; Clostridiaceae; Caloramator.
A0A0S2K4Q5_9GAMM	632	Pseudoalteromonas phenolica	dCache_1~HAMP~MCPsignal	MCPsignal~	dCache_1	41	264	224	6.8e-28	Bacteria; Proteobacteria; Gammaproteobacteria; Alteromonadales; Pseudoalteromonadaceae; Pseudoalteromonas.
A0A0S2K726_9GAMM	625	Pseudoalteromonas phenolica	dCache_1~HAMP~MCPsignal	MCPsignal~	dCache_1	22	257	236	5.3e-24	Bacteria; Proteobacteria; Gammaproteobacteria; Alteromonadales; Pseudoalteromonadaceae; Pseudoalteromonas.
A0A0S2K8V5_9GAMM	629	Pseudoalteromonas phenolica	dCache_1~HAMP~MCPsignal	MCPsignal~	dCache_1	33	261	229	7.1e-27	Bacteria; Proteobacteria; Gammaproteobacteria; Alteromonadales; Pseudoalteromonadaceae; Pseudoalteromonas.
A0A0S2SJZ6_9GAMM	625	Aeromonas schubertii	dCache_1~HAMP~MCPsignal	MCPsignal~	dCache_1	36	257	222	4e-23	Bacteria; Proteobacteria; Gammaproteobacteria; Aeromonadales; Aeromonadaceae; Aeromonas.
A0A0S4I627_9PSED	624	Pseudomonas sp. URMO17WK12:I11	dCache_1~HAMP~MCPsignal	MCPsignal~	dCache_1	36	256	221	5.1e-23	Bacteria; Proteobacteria; Gammaproteobacteria; Pseudomonadales; Pseudomonadaceae; Pseudomonas.
A0A0S6W115_9BACT	951	Candidatus Moduliflexus flocculans	dCache_1~HAMP~dCache_1~MCPsignal	MCPsignal~	dCache_1	78	347	270	2.8e-14	Bacteria.
A0A0S6W115_9BACT	951	Candidatus Moduliflexus flocculans	dCache_1~HAMP~dCache_1~MCPsignal	MCPsignal~	dCache_1	351	560	210	9.8e-09	Bacteria.
A0A0S8ZS09_9PSED	629	Pseudomonas sp. Leaf48	dCache_1~HAMP~MCPsignal	MCPsignal~	dCache_1	36	261	226	6e-28	Bacteria; Proteobacteria; Gammaproteobacteria; Pseudomonadales; Pseudomonadaceae; Pseudomonas.
A0A0T1X610_9RHIZ	700	Rhizobium sp. Root482	dCache_1~HAMP~MCPsignal	MCPsignal~	dCache_1	37	261	225	4.2e-29	Bacteria; Proteobacteria; Alphaproteobacteria; Rhizobiales; Rhizobiaceae; Rhizobium/Agrobacterium group; Rhizobium.
A0A0T6BPD3_9BACI	655	Bacillus glycinifermentans	dCache_1~HAMP~MCPsignal	MCPsignal~	dCache_1	35	261	227	1.2e-33	Bacteria; Firmicutes; Bacilli; Bacillales; Bacillaceae; Bacillus.
A0A0T6UPH6_9PSED	627	Pseudomonas sp. TTU2014-080ASC	dCache_1~HAMP~MCPsignal	MCPsignal~	dCache_1	32	259	228	6.3e-29	Bacteria; Proteobacteria; Gammaproteobacteria; Pseudomonadales; Pseudomonadaceae; Pseudomonas.
A0A0T6UY28_9PSED	625	Pseudomonas sp. TTU2014-080ASC	dCache_1~HAMP~MCPsignal	MCPsignal~	dCache_1	36	257	222	1.8e-27	Bacteria; Proteobacteria; Gammaproteobacteria; Pseudomonadales; Pseudomonadaceae; Pseudomonas.
A0A0T6VDT1_9PSED	629	Pseudomonas sp. TTU2014-066ASC	dCache_1~HAMP~MCPsignal	MCPsignal~	dCache_1	36	261	226	6e-22	Bacteria; Proteobacteria; Gammaproteobacteria; Pseudomonadales; Pseudomonadaceae; Pseudomonas.
A0A0U1KZ60_9FIRM	659	Sporomusa sp. An4	dCache_1~HAMP~MCPsignal	MCPsignal~	dCache_1	9	265	257	1.3e-26	Bacteria; Firmicutes; Negativicutes; Selenomonadales; Sporomusaceae; Sporomusa.
A0A0U1L2D5_9FIRM	735	Sporomusa sp. An4	dCache_1~HAMP~MCPsignal	MCPsignal~	dCache_1	32	264	233	1.5e-31	Bacteria; Firmicutes; Negativicutes; Selenomonadales; Sporomusaceae; Sporomusa.
A0A0U1P499_9BACI	672	Bacillus sp. LF1	dCache_1~HAMP~MCPsignal	MCPsignal~	dCache_1	48	277	230	7.2e-32	Bacteria; Firmicutes; Bacilli; Bacillales; Bacillaceae; Bacillus.
A0A0U3BKP7_9BURK	673	Herbaspirillum rubrisubalbicans M1	dCache_1~HAMP~MCPsignal	MCPsignal~	dCache_1	35	253	219	3.8e-27	Bacteria; Proteobacteria; Betaproteobacteria; Burkholderiales; Oxalobacteraceae; Herbaspirillum.
A0A0U3DP12_9BURK	685	Paucibacter sp. KCTC 42545	dCache_1~HAMP~MCPsignal	MCPsignal~	dCache_1	36	259	224	7e-23	Bacteria; Proteobacteria; Betaproteobacteria; Burkholderiales; Paucibacter.
A0A0U3E7Z3_9LACT	697	Carnobacterium sp. CP1	dCache_1~MCPsignal	MCPsignal~	dCache_1	50	276	227	1.5e-22	Bacteria; Firmicutes; Bacilli; Lactobacillales; Carnobacteriaceae; Carnobacterium.
A0A0U4WC70_9BACL	657	Aneurinibacillus soli	dCache_1~HAMP~MCPsignal	MCPsignal~	dCache_1	35	262	228	1.3e-22	Bacteria; Firmicutes; Bacilli; Bacillales; Paenibacillaceae; Aneurinibacillus group; Aneurinibacillus.
A0A0U4WJI4_9BACL	656	Aneurinibacillus soli	dCache_1~HAMP~MCPsignal	MCPsignal~	dCache_1	47	262	216	1.9e-24	Bacteria; Firmicutes; Bacilli; Bacillales; Paenibacillaceae; Aneurinibacillus group; Aneurinibacillus.
A0A0U5B4A9_9BACL	656	Aneurinibacillus soli	dCache_1~HAMP~MCPsignal	MCPsignal~	dCache_1	33	262	230	8.1e-24	Bacteria; Firmicutes; Bacilli; Bacillales; Paenibacillaceae; Aneurinibacillus group; Aneurinibacillus.
A0A0U5B8Y1_9BACL	652	Aneurinibacillus soli	dCache_1~HAMP~MCPsignal	MCPsignal~	dCache_1	26	258	233	8.4e-26	Bacteria; Firmicutes; Bacilli; Bacillales; Paenibacillaceae; Aneurinibacillus group; Aneurinibacillus.
A0A0U5BDB5_9BACL	655	Aneurinibacillus soli	dCache_1~HAMP~MCPsignal	MCPsignal~	dCache_1	33	261	229	1.7e-23	Bacteria; Firmicutes; Bacilli; Bacillales; Paenibacillaceae; Aneurinibacillus group; Aneurinibacillus.
A0A0U5NUG9_9CLOT	718	Clostridium sp. C105KSO13	dCache_1~HAMP~MCPsignal	MCPsignal~	dCache_1	50	296	247	7.5e-25	Bacteria; Firmicutes; Clostridia; Clostridiales; Clostridiaceae; Clostridium.
A0A0V7Z0I1_9RHIZ	666	Methylobacterium sp. GXS13	dCache_1~HAMP~MCPsignal	MCPsignal~	dCache_1	50	277	228	2.3e-23	Bacteria; Proteobacteria; Alphaproteobacteria; Rhizobiales; Methylobacteriaceae; Methylobacterium.
A0A0V8H8Q4_9BACI	688	Bacillus enclensis	dCache_1~HAMP~MCPsignal	MCPsignal~	dCache_1	52	293	242	2.3e-29	Bacteria; Firmicutes; Bacilli; Bacillales; Bacillaceae; Bacillus.
A0A0V8JNU9_9BACI	673	Bacillus sp. SGD-V-76	dCache_1~HAMP~MCPsignal	MCPsignal~	dCache_1	33	272	240	2e-27	Bacteria; Firmicutes; Bacilli; Bacillales; Bacillaceae; Bacillus.
A0A0V8QBS7_9FIRM	666	Acetivibrio ethanolgignens	dCache_1~MCPsignal	MCPsignal~	dCache_1	33	265	233	1.1e-20	Bacteria; Firmicutes; Clostridia; Clostridiales; Ruminococcaceae; Acetivibrio.
A0A0W0NN60_9PSED	629	Pseudomonas sp. ABAC61	dCache_1~HAMP~MCPsignal	MCPsignal~	dCache_1	36	261	226	4.7e-29	Bacteria; Proteobacteria; Gammaproteobacteria; Pseudomonadales; Pseudomonadaceae; Pseudomonas.
A0A0W1L7U9_9GAMM	626	Pseudoalteromonas sp. H105	dCache_1~HAMP~MCPsignal	MCPsignal~	dCache_1	32	258	227	2.8e-24	Bacteria; Proteobacteria; Gammaproteobacteria; Alteromonadales; Pseudoalteromonadaceae; Pseudoalteromonas.
A0A0W1LB85_9GAMM	629	Pseudoalteromonas sp. H105	dCache_1~HAMP~MCPsignal	MCPsignal~	dCache_1	35	261	227	3.7e-27	Bacteria; Proteobacteria; Gammaproteobacteria; Alteromonadales; Pseudoalteromonadaceae; Pseudoalteromonas.
A0A0W1SAJ9_9GAMM	622	Idiomarina sp. H105	dCache_1~HAMP~MCPsignal	MCPsignal~	dCache_1	37	260	224	8.8e-24	Bacteria; Proteobacteria; Gammaproteobacteria; Alteromonadales; Idiomarinaceae; Idiomarina.
A0A0W1SRE6_9GAMM	630	Idiomarina sp. H105	dCache_1~HAMP~MCPsignal	MCPsignal~	dCache_1	36	261	226	1.5e-23	Bacteria; Proteobacteria; Gammaproteobacteria; Alteromonadales; Idiomarinaceae; Idiomarina.
A0A0W7TXI0_9GAMM	625	Aeromonas schubertii	dCache_1~HAMP~MCPsignal	MCPsignal~	dCache_1	32	257	226	4.4e-25	Bacteria; Proteobacteria; Gammaproteobacteria; Aeromonadales; Aeromonadaceae; Aeromonas.
A0A0W7TYD5_9GAMM	623	Aeromonas schubertii	dCache_1~HAMP~MCPsignal	MCPsignal~	dCache_1	37	255	219	9.4e-18	Bacteria; Proteobacteria; Gammaproteobacteria; Aeromonadales; Aeromonadaceae; Aeromonas.
A0A0W7TZX9_9GAMM	514	Aeromonas schubertii	dCache_1~GGDEF	GGDEF~	dCache_1	33	256	224	3.7e-20	Bacteria; Proteobacteria; Gammaproteobacteria; Aeromonadales; Aeromonadaceae; Aeromonas.
A0A0W7YI00_9BACI	653	Lysinibacillus sp. F5	dCache_1~HAMP~MCPsignal	MCPsignal~	dCache_1	37	259	223	6.9e-24	Bacteria; Firmicutes; Bacilli; Bacillales; Bacillaceae; Lysinibacillus.
A0A0W8JFB2_9VIBR	623	Vibrio sp. MEBiC08052	dCache_1~HAMP~MCPsignal	MCPsignal~	dCache_1	32	255	224	1.2e-31	Bacteria; Proteobacteria; Gammaproteobacteria; Vibrionales; Vibrionaceae; Vibrio.
A0A0X8BUE1_9PSED	624	Pseudomonas monteilii	dCache_1~HAMP~MCPsignal	MCPsignal~	dCache_1	36	256	221	2.6e-23	Bacteria; Proteobacteria; Gammaproteobacteria; Pseudomonadales; Pseudomonadaceae; Pseudomonas.
A0A0X8GNB6_9BURK	626	Janthinobacterium sp. B9-8	dCache_1~HAMP~MCPsignal	MCPsignal~	dCache_1	34	258	225	2.8e-18	Bacteria; Proteobacteria; Betaproteobacteria; Burkholderiales; Oxalobacteraceae; Janthinobacterium.
A0A0X8GRG3_9BURK	628	Janthinobacterium sp. B9-8	dCache_1~HAMP~MCPsignal	MCPsignal~	dCache_1	42	262	221	3.7e-22	Bacteria; Proteobacteria; Betaproteobacteria; Burkholderiales; Oxalobacteraceae; Janthinobacterium.
A0A0X8WVR2_9CYAN	947	Leptolyngbya sp. O-77	dCache_1~HAMP~HisKA~HATPase_c~Response_reg	HisKA~HATPase_c~Response_reg~	dCache_1	26	337	312	8.7e-17	Bacteria; Cyanobacteria; Synechococcales; Leptolyngbyaceae; Leptolyngbya.
A0A100XVR3_9EURY	618	Thermococcus celericrescens	dCache_1~HAMP~MCPsignal	MCPsignal~	dCache_1	60	298	239	3e-37	Archaea; Euryarchaeota; Thermococci; Thermococcales; Thermococcaceae; Thermococcus.
A0A100XW23_9EURY	585	Thermococcus celericrescens	dCache_1~HAMP~MCPsignal	MCPsignal~	dCache_1	44	291	248	5.7e-36	Archaea; Euryarchaeota; Thermococci; Thermococcales; Thermococcaceae; Thermococcus.
A0A108C3P6_9BURK	599	Burkholderia ubonensis	dCache_1~HAMP~MCPsignal	MCPsignal~	dCache_1	12	258	247	4.9e-28	Bacteria; Proteobacteria; Betaproteobacteria; Burkholderiales; Burkholderiaceae; Burkholderia; Burkholderia cepacia complex.
A0A109MXF1_9BACI	663	Bacillus simplex	dCache_1~HAMP~MCPsignal	MCPsignal~	dCache_1	43	269	227	1.3e-40	Bacteria; Firmicutes; Bacilli; Bacillales; Bacillaceae; Bacillus.
A0A109RUK7_9BURK	627	Janthinobacterium sp. B9-8	dCache_1~HAMP~MCPsignal	MCPsignal~	dCache_1	33	259	227	4.4e-25	Bacteria; Proteobacteria; Betaproteobacteria; Burkholderiales; Oxalobacteraceae; Janthinobacterium.
A0A109RUY9_9BURK	863	Janthinobacterium sp. B9-8	dCache_1~GGDEF~EAL	GGDEF~EAL~	dCache_1	119	335	217	5.3e-17	Bacteria; Proteobacteria; Betaproteobacteria; Burkholderiales; Oxalobacteraceae; Janthinobacterium.
A0A110AV09_9CYAN	605	Leptolyngbya sp. O-77	dCache_1~HAMP~PAS_9	No_output	dCache_1	39	333	295	3.8e-20	Bacteria; Cyanobacteria; Synechococcales; Leptolyngbyaceae; Leptolyngbya.
A0A124PBK9_9BURK	601	Burkholderia sp. TSV86	dCache_1~HAMP~MCPsignal	MCPsignal~	dCache_1	20	260	241	5.7e-21	Bacteria; Proteobacteria; Betaproteobacteria; Burkholderiales; Burkholderiaceae; Burkholderia; pseudomallei group.
A0A125Q811_9RHIZ	694	Rhizobium altiplani	dCache_1~HAMP~MCPsignal	MCPsignal~	dCache_1	36	261	226	2.5e-27	Bacteria; Proteobacteria; Alphaproteobacteria; Rhizobiales; Rhizobiaceae; Rhizobium/Agrobacterium group; Rhizobium.
A0A125Y0H2_AERCA	623	Aeromonas caviae (Aeromonas punctata)	dCache_1~HAMP~MCPsignal	MCPsignal~	dCache_1	37	255	219	4.7e-13	Bacteria; Proteobacteria; Gammaproteobacteria; Aeromonadales; Aeromonadaceae; Aeromonas.
A0A125Y103_AERCA	625	Aeromonas caviae (Aeromonas punctata)	dCache_1~HAMP~MCPsignal	MCPsignal~	dCache_1	28	257	230	3.5e-25	Bacteria; Proteobacteria; Gammaproteobacteria; Aeromonadales; Aeromonadaceae; Aeromonas.
A0A125Y1U3_AERCA	534	Aeromonas caviae (Aeromonas punctata)	dCache_1~GGDEF	GGDEF~	dCache_1	38	270	233	1.6e-20	Bacteria; Proteobacteria; Gammaproteobacteria; Aeromonadales; Aeromonadaceae; Aeromonas.
A0A127VVY4_SPOPS	666	Sporosarcina psychrophila (Bacillus psychrophilus)	dCache_1~HAMP~MCPsignal	MCPsignal~	dCache_1	33	272	240	2.9e-24	Bacteria; Firmicutes; Bacilli; Bacillales; Planococcaceae; Sporosarcina.
A0A132AA74_SARSC	1388	Sarcoptes scabiei (Itch mite) (Acarus scabiei)	dCache_1	No_output	dCache_1	803	1032	230	2.5e-09	Eukaryota; Metazoa; Ecdysozoa; Arthropoda; Chelicerata; Arachnida; Acari; Acariformes; Sarcoptiformes; Astigmata; Psoroptidia; Sarcoptoidea; Sarcoptidae; Sarcoptinae; Sarcoptes.
A0A133XM22_9RHOO	580	Dechloromonas denitrificans	dCache_1~HAMP~GGDEF	GGDEF~	dCache_1	108	329	222	5.1e-14	Bacteria; Proteobacteria; Betaproteobacteria; Rhodocyclales; Azonexaceae; Dechloromonas.
A0A135I2R6_9GAMM	627	Enterovibrio coralii	dCache_1~HAMP~MCPsignal	MCPsignal~	dCache_1	34	259	226	2.3e-23	Bacteria; Proteobacteria; Gammaproteobacteria; Vibrionales; Vibrionaceae; Enterovibrio.
A0A135I342_9GAMM	624	Enterovibrio coralii	dCache_1~HAMP~MCPsignal	MCPsignal~	dCache_1	16	256	241	3.7e-23	Bacteria; Proteobacteria; Gammaproteobacteria; Vibrionales; Vibrionaceae; Enterovibrio.
A0A135I623_9GAMM	628	Enterovibrio coralii	dCache_1~HAMP~MCPsignal	MCPsignal~	dCache_1	25	262	238	1.5e-19	Bacteria; Proteobacteria; Gammaproteobacteria; Vibrionales; Vibrionaceae; Enterovibrio.
A0A135W4A5_9BACL	665	Sporosarcina sp. HYO08	dCache_1~HAMP~MCPsignal	MCPsignal~	dCache_1	34	271	238	2.6e-20	Bacteria; Firmicutes; Bacilli; Bacillales; Planococcaceae; Sporosarcina.
A0A136KR82_9CHLR	329	Chloroflexi bacterium OLB14	dCache_1	No_output	dCache_1	65	324	260	8.4e-20	Bacteria; Chloroflexi.
A0A136WFJ3_9FIRM	717	Anaerotignum neopropionicum	dCache_1~HAMP~MCPsignal	MCPsignal~	dCache_1	37	284	248	2.3e-27	Bacteria; Firmicutes; Clostridia; Clostridiales; Lachnospiraceae; Anaerotignum.
A0A137S739_9ALTE	610	Marinobacter excellens LAMA 842	dCache_1~HAMP~MCPsignal	MCPsignal~	dCache_1	17	242	226	2.7e-25	Bacteria; Proteobacteria; Gammaproteobacteria; Alteromonadales; Alteromonadaceae; Marinobacter.
A0A139C8I1_9GAMM	624	Halomonadaceae bacterium T82-2	dCache_1~HAMP~MCPsignal	MCPsignal~	dCache_1	34	256	223	5e-20	Bacteria; Proteobacteria; Gammaproteobacteria; Oceanospirillales; Halomonadaceae.
A0A140L7P5_9CLOT	730	Thermotalea metallivorans	dCache_1~HAMP~MCPsignal	MCPsignal~	dCache_1	99	336	238	2.8e-37	Bacteria; Firmicutes; Clostridia; Clostridiales; Clostridiaceae; Thermotalea.
A0A140LAV3_9CLOT	900	Thermotalea metallivorans	dCache_1~HAMP~PAS~GAF_2~HD	HD-GYP~	dCache_1	24	261	238	4.8e-20	Bacteria; Firmicutes; Clostridia; Clostridiales; Clostridiaceae; Thermotalea.
A0A143HB36_9BACL	686	Rummeliibacillus stabekisii	dCache_1~HAMP~MCPsignal	MCPsignal~	dCache_1	45	290	246	2.3e-33	Bacteria; Firmicutes; Bacilli; Bacillales; Planococcaceae; Rummeliibacillus.
A0A143HCA0_9BACL	653	Rummeliibacillus stabekisii	dCache_1~HAMP~MCPsignal	MCPsignal~	dCache_1	35	259	225	7.5e-27	Bacteria; Firmicutes; Bacilli; Bacillales; Planococcaceae; Rummeliibacillus.
A0A150F633_9BACI	655	Bacillus nakamurai	dCache_1~HAMP~MCPsignal	MCPsignal~	dCache_1	36	261	226	1e-27	Bacteria; Firmicutes; Bacilli; Bacillales; Bacillaceae; Bacillus.
A0A150F6P0_9BACI	670	Bacillus nakamurai	dCache_1~HAMP~MCPsignal	MCPsignal~	dCache_1	39	266	228	5.9e-22	Bacteria; Firmicutes; Bacilli; Bacillales; Bacillaceae; Bacillus.
A0A150FS88_CLOPD	664	[Clostridium] paradoxum JW-YL-7 = DSM 7308	dCache_1~HAMP~MCPsignal	MCPsignal~	dCache_1	37	268	232	7.2e-32	Bacteria; Firmicutes; Clostridia; Clostridiales; Peptostreptococcaceae.
A0A150LYN6_9BACI	657	Caldibacillus debilis	dCache_1~HAMP~MCPsignal	MCPsignal~	dCache_1	35	263	229	1.4e-26	Bacteria; Firmicutes; Bacilli; Bacillales; Bacillaceae; Caldibacillus.
A0A150MXX9_9BACI	592	Geobacillus sp. B4113_201601	dCache_1~HAMP~MCPsignal	MCPsignal~	dCache_1	1	197	197	3.2e-28	Bacteria; Firmicutes; Bacilli; Bacillales; Bacillaceae; Geobacillus.
A0A151ANF7_9CLOT	664	Clostridium colicanis DSM 13634	dCache_1~MCPsignal	MCPsignal~	dCache_1	35	268	234	8.1e-32	Bacteria; Firmicutes; Clostridia; Clostridiales; Clostridiaceae; Clostridium.
A0A151AVW6_9CLOT	755	Clostridium tepidiprofundi DSM 19306	dCache_1~HAMP~GAF_2~HD	HD-GYP~	dCache_1	42	259	218	2.5e-23	Bacteria; Firmicutes; Clostridia; Clostridiales; Clostridiaceae; Clostridium.
A0A151B3P4_9CLOT	670	Clostridium tepidiprofundi DSM 19306	dCache_1~HAMP~MCPsignal	MCPsignal~	dCache_1	48	276	229	4.2e-33	Bacteria; Firmicutes; Clostridia; Clostridiales; Clostridiaceae; Clostridium.
A0A151JCQ0_9VIBR	623	Vibrio cidicii	dCache_1~HAMP~MCPsignal	MCPsignal~	dCache_1	32	255	224	1.5e-26	Bacteria; Proteobacteria; Gammaproteobacteria; Vibrionales; Vibrionaceae; Vibrio.
A0A151JCR4_9VIBR	622	Vibrio cidicii	dCache_1~HAMP~MCPsignal	MCPsignal~	dCache_1	32	254	223	1.8e-28	Bacteria; Proteobacteria; Gammaproteobacteria; Vibrionales; Vibrionaceae; Vibrio.
A0A157SI46_9BORD	624	Bordetella ansorpii	dCache_1~HAMP~MCPsignal	MCPsignal~	dCache_1	18	258	241	2.4e-23	Bacteria; Proteobacteria; Betaproteobacteria; Burkholderiales; Alcaligenaceae; Bordetella.
A0A158E0E8_9BURK	600	Caballeronia fortuita	dCache_1~HAMP~MCPsignal	MCPsignal~	dCache_1	37	259	223	2.5e-24	Bacteria; Proteobacteria; Betaproteobacteria; Burkholderiales; Burkholderiaceae; Caballeronia.
A0A158JEW9_9BURK	611	Caballeronia humi	dCache_1~HAMP~MCPsignal	MCPsignal~	dCache_1	23	258	236	4.1e-23	Bacteria; Proteobacteria; Betaproteobacteria; Burkholderiales; Burkholderiaceae; Caballeronia.
A0A160F619_9BACI	657	Anoxybacillus amylolyticus	dCache_1~HAMP~MCPsignal	MCPsignal~	dCache_1	34	263	230	1.8e-35	Bacteria; Firmicutes; Bacilli; Bacillales; Bacillaceae; Anoxybacillus.
A0A160FE90_9BACI	657	Anoxybacillus sp. B7M1	dCache_1~HAMP~MCPsignal	MCPsignal~	dCache_1	35	263	229	1.2e-36	Bacteria; Firmicutes; Bacilli; Bacillales; Bacillaceae; Anoxybacillus.
A0A160FMD4_9BURK	599	Burkholderia sp. OLGA172	dCache_1~HAMP~MCPsignal	MCPsignal~	dCache_1	19	258	240	7.7e-26	Bacteria; Proteobacteria; Betaproteobacteria; Burkholderiales; Burkholderiaceae; Burkholderia.
A0A160IJ96_9BACI	673	Fictibacillus phosphorivorans	dCache_1~HAMP~MCPsignal	MCPsignal~	dCache_1	39	279	241	5.5e-33	Bacteria; Firmicutes; Bacilli; Bacillales; Bacillaceae; Fictibacillus.
A0A160JEL5_9PROT	650	Azospirillum humicireducens	dCache_1~HAMP~MCPsignal	MCPsignal~	dCache_1	42	262	221	3.5e-25	Bacteria; Proteobacteria; Alphaproteobacteria; Rhodospirillales; Rhodospirillaceae; Azospirillum.
A0A160VR23_9EURY	748	Thermococcus chitonophagus	dCache_1~HAMP~MCPsignal	MCPsignal~	dCache_1	44	292	249	2e-38	Archaea; Euryarchaeota; Thermococci; Thermococcales; Thermococcaceae; Thermococcus.
A0A161XCX1_9CLOT	282	Clostridium magnum DSM 2767	dCache_1	No_output	dCache_1	24	256	233	1.1e-34	Bacteria; Firmicutes; Clostridia; Clostridiales; Clostridiaceae; Clostridium.
A0A161XHX7_9CLOT	665	Clostridium magnum DSM 2767	dCache_1~HAMP~MCPsignal	MCPsignal~	dCache_1	30	269	240	7.1e-31	Bacteria; Firmicutes; Clostridia; Clostridiales; Clostridiaceae; Clostridium.
A0A162R875_9CLOT	672	Clostridium magnum DSM 2767	dCache_1~HAMP~MCPsignal	MCPsignal~	dCache_1	40	277	238	4.4e-32	Bacteria; Firmicutes; Clostridia; Clostridiales; Clostridiaceae; Clostridium.
A0A162Z5U4_9BURK	603	Hydrogenophaga crassostreae	dCache_1~HAMP~MCPsignal	MCPsignal~	dCache_1	38	262	225	3.3e-17	Bacteria; Proteobacteria; Betaproteobacteria; Burkholderiales; Comamonadaceae; Hydrogenophaga.
A0A163SNW3_9PROT	648	Thalassospira sp. MCCC 1A02491	dCache_1~HAMP~MCPsignal	MCPsignal~	dCache_1	34	259	226	1.5e-28	Bacteria; Proteobacteria; Alphaproteobacteria; Rhodospirillales; Rhodospirillaceae; Thalassospira.
A0A165F2F9_9NEIS	618	Crenobacter luteus	dCache_1~HAMP~MCPsignal	MCPsignal~	dCache_1	56	250	195	2.3e-23	Bacteria; Proteobacteria; Betaproteobacteria; Neisseriales; Neisseriaceae; Crenobacter.
A0A165G4P7_9NEIS	625	Crenobacter luteus	dCache_1~HAMP~MCPsignal	MCPsignal~	dCache_1	33	257	225	3.8e-25	Bacteria; Proteobacteria; Betaproteobacteria; Neisseriales; Neisseriaceae; Crenobacter.
A0A165WCQ1_9BACI	660	Aeribacillus pallidus	dCache_1~HAMP~MCPsignal	MCPsignal~	dCache_1	34	266	233	8.4e-36	Bacteria; Firmicutes; Bacilli; Bacillales; Bacillaceae; Aeribacillus.
A0A166T2L2_9GAMM	623	Thalassolituus sp. HI0120	dCache_1~HAMP~MCPsignal	MCPsignal~	dCache_1	32	255	224	3.4e-26	Bacteria; Proteobacteria; Gammaproteobacteria; Oceanospirillales; Oceanospirillaceae; Thalassolituus.
A0A166UDP9_9GAMM	629	Pseudoalteromonas luteoviolacea DSM 6061	dCache_1~HAMP~MCPsignal	MCPsignal~	dCache_1	36	261	226	1.7e-29	Bacteria; Proteobacteria; Gammaproteobacteria; Alteromonadales; Pseudoalteromonadaceae; Pseudoalteromonas.
A0A166VN54_9GAMM	622	Pseudoalteromonas luteoviolacea DSM 6061	dCache_1~HAMP~MCPsignal	MCPsignal~	dCache_1	30	254	225	2.1e-25	Bacteria; Proteobacteria; Gammaproteobacteria; Alteromonadales; Pseudoalteromonadaceae; Pseudoalteromonas.
A0A167AA56_9GAMM	627	Pseudoalteromonas luteoviolacea DSM 6061	dCache_1~HAMP~MCPsignal	MCPsignal~	dCache_1	32	259	228	4.7e-28	Bacteria; Proteobacteria; Gammaproteobacteria; Alteromonadales; Pseudoalteromonadaceae; Pseudoalteromonas.
A0A172TP06_9BACL	656	Paenibacillus swuensis	dCache_1~HAMP~MCPsignal	MCPsignal~	dCache_1	38	261	224	3.8e-20	Bacteria; Firmicutes; Bacilli; Bacillales; Paenibacillaceae; Paenibacillus.
A0A172YBR2_9GAMM	604	Halotalea alkalilenta	dCache_1~HAMP~MCPsignal	MCPsignal~	dCache_1	34	250	217	2.2e-21	Bacteria; Proteobacteria; Gammaproteobacteria; Oceanospirillales; Halomonadaceae; Halotalea.
A0A172ZL89_9BACL	667	Paenibacillus bovis	dCache_1~HAMP~MCPsignal	MCPsignal~	dCache_1	32	263	232	1.4e-30	Bacteria; Firmicutes; Bacilli; Bacillales; Paenibacillaceae; Paenibacillus.
A0A174W784_9CLOT	668	Clostridium paraputrificum	dCache_1~HAMP~MCPsignal	MCPsignal~	dCache_1	44	272	229	3.2e-18	Bacteria; Firmicutes; Clostridia; Clostridiales; Clostridiaceae; Clostridium.
A0A176J4P2_9BACI	653	Bacillus sp. SJS	dCache_1~HAMP~MCPsignal	MCPsignal~	dCache_1	36	258	223	2.8e-28	Bacteria; Firmicutes; Bacilli; Bacillales; Bacillaceae; Bacillus.
A0A176V4V9_9PSED	629	Pseudomonas brenneri	dCache_1~HAMP~MCPsignal	MCPsignal~	dCache_1	36	261	226	1.7e-27	Bacteria; Proteobacteria; Gammaproteobacteria; Pseudomonadales; Pseudomonadaceae; Pseudomonas.
A0A178KHL4_9GAMM	627	Photobacterium jeanii	dCache_1~HAMP~MCPsignal	MCPsignal~	dCache_1	34	259	226	1.2e-28	Bacteria; Proteobacteria; Gammaproteobacteria; Vibrionales; Vibrionaceae; Photobacterium.
A0A178KMW9_9GAMM	627	Photobacterium jeanii	dCache_1~HAMP~MCPsignal	MCPsignal~	dCache_1	28	259	232	8.2e-29	Bacteria; Proteobacteria; Gammaproteobacteria; Vibrionales; Vibrionaceae; Photobacterium.
A0A179SLG8_9BACI	663	Bacillus litoralis	dCache_1~HAMP~MCPsignal	MCPsignal~	dCache_1	44	269	226	8.6e-24	Bacteria; Firmicutes; Bacilli; Bacillales; Bacillaceae; Bacillus.
A0A1A0F1U7_9GAMM	615	Halomonas sp. G11	dCache_1~HAMP~MCPsignal	MCPsignal~	dCache_1	37	260	224	3.5e-23	Bacteria; Proteobacteria; Gammaproteobacteria; Oceanospirillales; Halomonadaceae; Halomonas.
A0A1A5XNM4_9BURK	599	Paraburkholderia tropica	dCache_1~HAMP~MCPsignal	MCPsignal~	dCache_1	18	258	241	9.2e-25	Bacteria; Proteobacteria; Betaproteobacteria; Burkholderiales; Burkholderiaceae; Paraburkholderia.
A0A1A8T4M1_9GAMM	654	Marinomonas spartinae	dCache_1~HAMP~MCPsignal	MCPsignal~	dCache_1	33	283	251	1.2e-16	Bacteria; Proteobacteria; Gammaproteobacteria; Oceanospirillales; Oceanospirillaceae; Marinomonas.
A0A1A8TEI7_9GAMM	622	Marinomonas aquimarina	dCache_1~HAMP~MCPsignal	MCPsignal~	dCache_1	33	254	222	1.1e-27	Bacteria; Proteobacteria; Gammaproteobacteria; Oceanospirillales; Oceanospirillaceae; Marinomonas.
A0A1A8TQQ3_9GAMM	623	Marinomonas aquimarina	dCache_1~HAMP~MCPsignal	MCPsignal~	dCache_1	28	255	228	1.1e-25	Bacteria; Proteobacteria; Gammaproteobacteria; Oceanospirillales; Oceanospirillaceae; Marinomonas.
A0A1A8XJV9_9PROT	584	Candidatus Accumulibacter aalborgensis	dCache_1~HAMP~GGDEF	GGDEF~	dCache_1	54	329	276	1.5e-14	Bacteria; Proteobacteria; Betaproteobacteria; Candidatus Accumulibacter.
A0A1A8XZ18_9RHOO	579	Candidatus Propionivibrio aalborgensis	dCache_1~HAMP~GGDEF	GGDEF~	dCache_1	47	329	283	3.6e-13	Bacteria; Proteobacteria; Betaproteobacteria; Rhodocyclales; Rhodocyclaceae; Propionivibrio.
A0A1A9HLH7_9BURK	701	Mitsuaria sp. 7	dCache_1~HAMP~MCPsignal	MCPsignal~	dCache_1	36	259	224	4.7e-18	Bacteria; Proteobacteria; Betaproteobacteria; Burkholderiales; Mitsuaria.
A0A1A9NCH3_9BURK	599	Paraburkholderia ginsengiterrae	dCache_1~HAMP~MCPsignal	MCPsignal~	dCache_1	21	258	238	3.2e-23	Bacteria; Proteobacteria; Betaproteobacteria; Burkholderiales; Burkholderiaceae; Paraburkholderia.
A0A1B0VH59_FERIS	661	Fervidobacterium islandicum	dCache_1~HAMP~MCPsignal	MCPsignal~	dCache_1	34	266	233	5.7e-29	Bacteria; Thermotogae; Thermotogales; Fervidobacteriaceae; Fervidobacterium.
A0A1B1U572_9HELI	659	Helicobacter sp. MIT 01-6242	dCache_1~MCPsignal	MCPsignal~	dCache_1	32	271	240	5.2e-21	Bacteria; Proteobacteria; Epsilonproteobacteria; Campylobacterales; Helicobacteraceae; Helicobacter.
A0A1B1V653_9VIBR	627	Vibrio coralliilyticus	dCache_1~HAMP~MCPsignal	MCPsignal~	dCache_1	34	259	226	2.6e-29	Bacteria; Proteobacteria; Gammaproteobacteria; Vibrionales; Vibrionaceae; Vibrio.
A0A1B1V6S3_9VIBR	624	Vibrio coralliilyticus	dCache_1~HAMP~MCPsignal	MCPsignal~	dCache_1	36	255	220	1.2e-26	Bacteria; Proteobacteria; Gammaproteobacteria; Vibrionales; Vibrionaceae; Vibrio.
A0A1B1V869_9VIBR	631	Vibrio coralliilyticus	dCache_1~HAMP~MCPsignal	MCPsignal~	dCache_1	29	261	233	1.8e-18	Bacteria; Proteobacteria; Gammaproteobacteria; Vibrionales; Vibrionaceae; Vibrio.
A0A1B1VDI3_9VIBR	637	Vibrio coralliilyticus	dCache_1~HAMP~MCPsignal	MCPsignal~	dCache_1	36	268	233	6.2e-17	Bacteria; Proteobacteria; Gammaproteobacteria; Vibrionales; Vibrionaceae; Vibrio.
A0A1B3M8B9_9RHIZ	697	Sinorhizobium sp. RAC02	dCache_1~HAMP~MCPsignal	MCPsignal~	dCache_1	36	261	226	3.8e-26	Bacteria; Proteobacteria; Alphaproteobacteria; Rhizobiales; Rhizobiaceae; Sinorhizobium/Ensifer group; Sinorhizobium.
A0A1B3MJW5_9RHIZ	192	Sinorhizobium sp. RAC02	dCache_1	No_output	dCache_1	1	191	191	2.9e-17	Bacteria; Proteobacteria; Alphaproteobacteria; Rhizobiales; Rhizobiaceae; Sinorhizobium/Ensifer group; Sinorhizobium.
A0A1B4WSM8_9PSED	640	Pseudomonas sp. LAB-08	dCache_1~HAMP~MCPsignal	MCPsignal~	dCache_1	47	272	226	2.2e-31	Bacteria; Proteobacteria; Gammaproteobacteria; Pseudomonadales; Pseudomonadaceae; Pseudomonas.
A0A1B4X0E3_9PSED	627	Pseudomonas sp. LAB-08	dCache_1~HAMP~MCPsignal	MCPsignal~	dCache_1	33	259	227	4.6e-24	Bacteria; Proteobacteria; Gammaproteobacteria; Pseudomonadales; Pseudomonadaceae; Pseudomonas.
A0A1B6B739_9FIRM	668	Fusibacter sp. 3D3	dCache_1~HAMP~MCPsignal	MCPsignal~	dCache_1	42	274	233	1.8e-37	Bacteria; Firmicutes; Clostridia; Clostridiales; Clostridiales Family XII. Incertae Sedis; Fusibacter.
A0A1B6B8T7_9FIRM	674	Fusibacter sp. 3D3	dCache_1~MCPsignal	MCPsignal~	dCache_1	45	280	236	1.2e-30	Bacteria; Firmicutes; Clostridia; Clostridiales; Clostridiales Family XII. Incertae Sedis; Fusibacter.
A0A1B6BE08_9FIRM	499	Fusibacter sp. 3D3	dCache_1~GGDEF	GGDEF~	dCache_1	26	258	233	6.6e-21	Bacteria; Firmicutes; Clostridia; Clostridiales; Clostridiales Family XII. Incertae Sedis; Fusibacter.
A0A1B6BHH0_9FIRM	659	Fusibacter sp. 3D3	dCache_1~HAMP~MCPsignal	MCPsignal~	dCache_1	32	265	234	1.4e-29	Bacteria; Firmicutes; Clostridia; Clostridiales; Clostridiales Family XII. Incertae Sedis; Fusibacter.
A0A1B6BHN6_9FIRM	454	Fusibacter sp. 3D3	dCache_1	No_output	dCache_1	34	277	244	1.4e-23	Bacteria; Firmicutes; Clostridia; Clostridiales; Clostridiales Family XII. Incertae Sedis; Fusibacter.
A0A1B7LFE5_9FIRM	636	Desulfotomaculum copahuensis	dCache_1~HAMP~MCPsignal	MCPsignal~	dCache_1	36	284	249	4.9e-24	Bacteria; Firmicutes; Clostridia; Clostridiales; Peptococcaceae; Desulfotomaculum.
A0A1B8NZJ8_HALEL	270	Halomonas elongata	dCache_1	No_output	dCache_1	37	232	196	3.7e-23	Bacteria; Proteobacteria; Gammaproteobacteria; Oceanospirillales; Halomonadaceae; Halomonas.
A0A1B8UX24_9BACL	659	Paenibacillus sp. KS1	dCache_1~HAMP~MCPsignal	MCPsignal~	dCache_1	41	281	241	5e-19	Bacteria; Firmicutes; Bacilli; Bacillales; Paenibacillaceae; Paenibacillus.
A0A1B8UZ98_9BACL	196	Paenibacillus sp. KS1	dCache_1	No_output	dCache_1	31	195	165	3e-14	Bacteria; Firmicutes; Bacilli; Bacillales; Paenibacillaceae; Paenibacillus.
A0A1B9QT64_9VIBR	630	Vibrio genomosp. F10	dCache_1~HAMP~MCPsignal	MCPsignal~	dCache_1	34	260	227	2.1e-21	Bacteria; Proteobacteria; Gammaproteobacteria; Vibrionales; Vibrionaceae; Vibrio.
A0A1B9QVQ0_9VIBR	623	Vibrio genomosp. F10	dCache_1~HAMP~MCPsignal	MCPsignal~	dCache_1	32	255	224	2.4e-26	Bacteria; Proteobacteria; Gammaproteobacteria; Vibrionales; Vibrionaceae; Vibrio.
A0A1B9QW39_9VIBR	779	Vibrio genomosp. F10	dCache_1~HAMP~GGDEF~EAL	GGDEF~EAL~	dCache_1	7	262	256	1e-12	Bacteria; Proteobacteria; Gammaproteobacteria; Vibrionales; Vibrionaceae; Vibrio.
A0A1B9QYT2_9VIBR	622	Vibrio genomosp. F10	dCache_1~HAMP~MCPsignal	MCPsignal~	dCache_1	32	254	223	1.5e-25	Bacteria; Proteobacteria; Gammaproteobacteria; Vibrionales; Vibrionaceae; Vibrio.
A0A1B9QZU4_9VIBR	620	Vibrio genomosp. F10	dCache_1~HAMP~MCPsignal	MCPsignal~	dCache_1	28	252	225	2.7e-23	Bacteria; Proteobacteria; Gammaproteobacteria; Vibrionales; Vibrionaceae; Vibrio.
A0A1B9SNI5_9RHIZ	695	Rhizobium sp. AC44/96	dCache_1~HAMP~MCPsignal	MCPsignal~	dCache_1	36	261	226	8.4e-28	Bacteria; Proteobacteria; Alphaproteobacteria; Rhizobiales; Rhizobiaceae; Rhizobium/Agrobacterium group; Rhizobium.
A0A1C0B7U6_9PROT	716	Arcobacter thereius	dCache_1~MCPsignal	MCPsignal~	dCache_1	36	260	225	3.2e-21	Bacteria; Proteobacteria; Epsilonproteobacteria; Campylobacterales; Campylobacteraceae; Arcobacter.
A0A1C0BLJ9_9CLOT	672	Clostridium sp. W14A	dCache_1~HAMP~MCPsignal	MCPsignal~	dCache_1	40	284	245	3e-25	Bacteria; Firmicutes; Clostridia; Clostridiales; Clostridiaceae; Clostridium.
A0A1C0BM71_9CLOT	664	Clostridium sp. W14A	dCache_1~HAMP~MCPsignal	MCPsignal~	dCache_1	30	276	247	6.1e-24	Bacteria; Firmicutes; Clostridia; Clostridiales; Clostridiaceae; Clostridium.
A0A1C0S952_9RHIZ	699	Ensifer sp. LC14	dCache_1~HAMP~MCPsignal	MCPsignal~	dCache_1	37	261	225	1e-26	Bacteria; Proteobacteria; Alphaproteobacteria; Rhizobiales; Rhizobiaceae; Sinorhizobium/Ensifer group; Ensifer.
A0A1C0V6I5_9CYAN	1126	Oscillatoriales cyanobacterium USR001	dCache_1~HAMP~HisKA~HATPase_c~Response_reg~Guanylate_cyc	HisKA~HATPase_c~Response_reg~Guanylate_cyc~	dCache_1	40	333	294	7e-19	Bacteria; Cyanobacteria; Oscillatoriophycideae; Oscillatoriales; unclassified Oscillatoriales.
A0A1C0VS03_9CYAN	910	Oscillatoriales cyanobacterium USR001	dCache_1~HAMP~Guanylate_cyc~PAS_4~PAS_4	Guanylate_cyc~	dCache_1	50	340	291	3.7e-26	Bacteria; Cyanobacteria; Oscillatoriophycideae; Oscillatoriales; unclassified Oscillatoriales.
A0A1C0VS92_9CYAN	708	Oscillatoriales cyanobacterium USR001	dCache_1~HAMP~MCPsignal	MCPsignal~	dCache_1	43	336	294	9.8e-22	Bacteria; Cyanobacteria; Oscillatoriophycideae; Oscillatoriales; unclassified Oscillatoriales.
A0A1C0YCX6_9BACL	652	Caryophanon tenue	dCache_1~HAMP~MCPsignal	MCPsignal~	dCache_1	31	274	244	3.2e-17	Bacteria; Firmicutes; Bacilli; Bacillales; Planococcaceae; Caryophanon.
A0A1C3EB59_9GAMM	383	Enterovibrio pacificus	dCache_1~GGDEF	GGDEF~	dCache_1	24	176	153	1.2e-08	Bacteria; Proteobacteria; Gammaproteobacteria; Vibrionales; Vibrionaceae; Enterovibrio.
A0A1C3EF78_9GAMM	624	Enterovibrio pacificus	dCache_1~HAMP~MCPsignal	MCPsignal~	dCache_1	34	256	223	7.3e-27	Bacteria; Proteobacteria; Gammaproteobacteria; Vibrionales; Vibrionaceae; Enterovibrio.
A0A1C4G8F5_9ENTR	594	Kosakonia oryziphila	dCache_1~HAMP~MCPsignal	MCPsignal~	dCache_1	18	254	237	8.5e-20	Bacteria; Proteobacteria; Gammaproteobacteria; Enterobacterales; Enterobacteriaceae; Kosakonia.
A0A1C6MTR5_9NEIS	622	Vogesella sp. LIG4	dCache_1~HAMP~MCPsignal	MCPsignal~	dCache_1	29	254	226	4.1e-18	Bacteria; Proteobacteria; Betaproteobacteria; Neisseriales; Chromobacteriaceae; Vogesella.
A0A1C7NV46_9RHIZ	696	Pararhizobium polonicum	dCache_1~HAMP~MCPsignal	MCPsignal~	dCache_1	36	261	226	1.4e-30	Bacteria; Proteobacteria; Alphaproteobacteria; Rhizobiales; Rhizobiaceae; Rhizobium/Agrobacterium group; Pararhizobium.
A0A1D3TUR9_9FIRM	649	Anaerobium acetethylicum	dCache_1~HAMP~MCPsignal	MCPsignal~	dCache_1	19	253	235	1.1e-28	Bacteria; Firmicutes; Clostridia; Clostridiales; Lachnospiraceae; Anaerobium.
A0A1D3TUS7_9FIRM	564	Anaerobium acetethylicum	dCache_1~HD	HD-GYP~	dCache_1	45	276	232	3e-14	Bacteria; Firmicutes; Clostridia; Clostridiales; Lachnospiraceae; Anaerobium.
A0A1D7XJ91_9CLOT	669	Clostridium taeniosporum	dCache_1~HAMP~MCPsignal	MCPsignal~	dCache_1	41	272	232	1.3e-32	Bacteria; Firmicutes; Clostridia; Clostridiales; Clostridiaceae; Clostridium.
A0A1D7XMF3_9CLOT	666	Clostridium taeniosporum	dCache_1~HAMP~MCPsignal	MCPsignal~	dCache_1	42	271	230	2.3e-33	Bacteria; Firmicutes; Clostridia; Clostridiales; Clostridiaceae; Clostridium.
A0A1D8GJF1_9CLOT	665	Geosporobacter ferrireducens	dCache_1~HAMP~MCPsignal	MCPsignal~	dCache_1	35	271	237	1.9e-34	Bacteria; Firmicutes; Clostridia; Clostridiales; Clostridiaceae; Geosporobacter.
A0A1D8RVG4_9GAMM	626	Colwellia sp. PAMC 20917	dCache_1~HAMP~MCPsignal	MCPsignal~	dCache_1	23	258	236	1.4e-22	Bacteria; Proteobacteria; Gammaproteobacteria; Alteromonadales; Colwelliaceae; Colwellia.
A0A1D9BAS9_9NEIS	627	Jeongeupia sp. USM3	dCache_1~HAMP~MCPsignal	MCPsignal~	dCache_1	14	261	248	3.9e-20	Bacteria; Proteobacteria; Betaproteobacteria; Neisseriales; Chromobacteriaceae; Jeongeupia.
A0A1D9FJ97_9CLOT	658	Clostridium formicaceticum	dCache_1~HAMP~MCPsignal	MCPsignal~	dCache_1	32	264	233	1.4e-33	Bacteria; Firmicutes; Clostridia; Clostridiales; Clostridiaceae; Clostridium.
A0A1D9FM33_9CLOT	666	Clostridium formicaceticum	dCache_1~MCPsignal	MCPsignal~	dCache_1	32	266	235	2.5e-22	Bacteria; Firmicutes; Clostridia; Clostridiales; Clostridiaceae; Clostridium.
A0A1D9GJA8_9ALTE	628	Marinobacter salinus	dCache_1~HAMP~MCPsignal	MCPsignal~	dCache_1	32	259	228	2.9e-28	Bacteria; Proteobacteria; Gammaproteobacteria; Alteromonadales; Alteromonadaceae; Marinobacter.
A0A1D9GX90_9BURK	599	Cupriavidus sp. USMAA2-4	dCache_1~HAMP~MCPsignal	MCPsignal~	dCache_1	17	258	242	5e-25	Bacteria; Proteobacteria; Betaproteobacteria; Burkholderiales; Burkholderiaceae; Cupriavidus.
A0A1D9IPV1_9PSED	629	Pseudomonas lundensis	dCache_1~HAMP~MCPsignal	MCPsignal~	dCache_1	36	261	226	6.7e-33	Bacteria; Proteobacteria; Gammaproteobacteria; Pseudomonadales; Pseudomonadaceae; Pseudomonas.
A0A1E2V770_9GAMM	621	Terasakiispira papahanaumokuakeensis	dCache_1~HAMP~MCPsignal	MCPsignal~	dCache_1	34	253	220	3.3e-17	Bacteria; Proteobacteria; Gammaproteobacteria; Oceanospirillales; unclassified Oceanospirillales; Terasakiispira.
A0A1E2V9Y3_9GAMM	652	Terasakiispira papahanaumokuakeensis	dCache_1~HAMP~MCPsignal	MCPsignal~	dCache_1	35	281	247	6.5e-20	Bacteria; Proteobacteria; Gammaproteobacteria; Oceanospirillales; unclassified Oceanospirillales; Terasakiispira.
A0A1E3G3S5_9BACT	661	Fervidobacterium thailandense	dCache_1~HAMP~MCPsignal	MCPsignal~	dCache_1	34	266	233	9.6e-33	Bacteria; Thermotogae; Thermotogales; Fervidobacteriaceae; Fervidobacterium.
A0A1E3L7R9_9BACL	672	Paenibacillus sp. TI45-13ar	dCache_1~HAMP~MCPsignal	MCPsignal~	dCache_1	32	263	232	4.9e-34	Bacteria; Firmicutes; Bacilli; Bacillales; Paenibacillaceae; Paenibacillus.
A0A1E3L9E6_9BACL	673	Paenibacillus sp. TI45-13ar	dCache_1~HAMP~MCPsignal	MCPsignal~	dCache_1	30	264	235	5e-30	Bacteria; Firmicutes; Bacilli; Bacillales; Paenibacillaceae; Paenibacillus.
A0A1E4USL9_9PSED	554	Pseudomonas sp. 21C1	dCache_1~HAMP~MCPsignal	MCPsignal~	dCache_1	36	263	228	9.6e-29	Bacteria; Proteobacteria; Gammaproteobacteria; Pseudomonadales; Pseudomonadaceae; Pseudomonas.
A0A1E5BM46_9GAMM	629	Enterovibrio calviensis FF-85	dCache_1~HAMP~MCPsignal	MCPsignal~	dCache_1	26	263	238	2.3e-18	Bacteria; Proteobacteria; Gammaproteobacteria; Vibrionales; Vibrionaceae; Enterovibrio.
A0A1E5C6L2_9GAMM	624	Enterovibrio calviensis FF-85	dCache_1~HAMP~MCPsignal	MCPsignal~	dCache_1	17	256	240	2.3e-23	Bacteria; Proteobacteria; Gammaproteobacteria; Vibrionales; Vibrionaceae; Enterovibrio.
A0A1E5C9X7_9GAMM	578	Enterovibrio calviensis FF-85	dCache_1~HAMP~MCPsignal	MCPsignal~	dCache_1	1	210	210	2.2e-22	Bacteria; Proteobacteria; Gammaproteobacteria; Vibrionales; Vibrionaceae; Enterovibrio.
A0A1E5CWE8_9VIBR	626	Vibrio genomosp. F6 str. FF-238	dCache_1~HAMP~MCPsignal	MCPsignal~	dCache_1	23	258	236	3.2e-23	Bacteria; Proteobacteria; Gammaproteobacteria; Vibrionales; Vibrionaceae; Vibrio.
A0A1E5D6K8_9VIBR	622	Vibrio genomosp. F6 str. FF-238	dCache_1~HAMP~MCPsignal	MCPsignal~	dCache_1	32	254	223	1.7e-24	Bacteria; Proteobacteria; Gammaproteobacteria; Vibrionales; Vibrionaceae; Vibrio.
A0A1E5D6M7_9VIBR	623	Vibrio genomosp. F6 str. FF-238	dCache_1~HAMP~MCPsignal	MCPsignal~	dCache_1	29	255	227	7e-26	Bacteria; Proteobacteria; Gammaproteobacteria; Vibrionales; Vibrionaceae; Vibrio.
A0A1E5G3M4_9BACL	681	Desulfuribacillus alkaliarsenatis	dCache_1~HAMP~MCPsignal	MCPsignal~	dCache_1	41	286	246	4.7e-30	Bacteria; Firmicutes; Bacilli; Bacillales; Desulfuribacillus.
A0A1E5ISR7_SHECO	622	Shewanella colwelliana (Alteromonas colwelliana)	dCache_1~HAMP~MCPsignal	MCPsignal~	dCache_1	32	254	223	8.2e-31	Bacteria; Proteobacteria; Gammaproteobacteria; Alteromonadales; Shewanellaceae; Shewanella.
A0A1E5ITE7_SHECO	639	Shewanella colwelliana (Alteromonas colwelliana)	dCache_1~HAMP~MCPsignal	MCPsignal~	dCache_1	33	268	236	1.7e-14	Bacteria; Proteobacteria; Gammaproteobacteria; Alteromonadales; Shewanellaceae; Shewanella.
A0A1E5IVV8_SHECO	622	Shewanella colwelliana (Alteromonas colwelliana)	dCache_1~HAMP~MCPsignal	MCPsignal~	dCache_1	22	253	232	4.1e-15	Bacteria; Proteobacteria; Gammaproteobacteria; Alteromonadales; Shewanellaceae; Shewanella.
A0A1E5L4R2_9BACL	679	Desulfuribacillus stibiiarsenatis	dCache_1~HAMP~MCPsignal	MCPsignal~	dCache_1	38	284	247	2e-30	Bacteria; Firmicutes; Bacilli; Bacillales; Desulfuribacillus.
A0A1E5LEQ6_9BACI	658	Bacillus solimangrovi	dCache_1~HAMP~MCPsignal	MCPsignal~	dCache_1	33	261	229	9.2e-27	Bacteria; Firmicutes; Bacilli; Bacillales; Bacillaceae; Bacillus.
A0A1E5LF74_9BACI	665	Bacillus solimangrovi	dCache_1~HAMP~MCPsignal	MCPsignal~	dCache_1	34	271	238	9.3e-28	Bacteria; Firmicutes; Bacilli; Bacillales; Bacillaceae; Bacillus.
A0A1E5X654_9PSED	625	Pseudomonas sp. J237	dCache_1~HAMP~MCPsignal	MCPsignal~	dCache_1	36	257	222	6.7e-24	Bacteria; Proteobacteria; Gammaproteobacteria; Pseudomonadales; Pseudomonadaceae; Pseudomonas.
A0A1E7DT99_9BACI	667	Domibacillus iocasae	dCache_1~HAMP~MCPsignal	MCPsignal~	dCache_1	36	272	237	1.9e-33	Bacteria; Firmicutes; Bacilli; Bacillales; Bacillaceae; Domibacillus.
A0A1E7Q081_9ALTE	628	Marinobacter sp. X15-166B	dCache_1~HAMP~MCPsignal	MCPsignal~	dCache_1	31	259	229	1.3e-29	Bacteria; Proteobacteria; Gammaproteobacteria; Alteromonadales; Alteromonadaceae; Marinobacter.
A0A1E8EWJ4_9CLOT	400	Clostridium acetireducens DSM 10703	dCache_1~HAMP	No_output	dCache_1	43	275	233	3.6e-31	Bacteria; Firmicutes; Clostridia; Clostridiales; Clostridiaceae; Clostridium.
A0A1E8F0R1_9CLOT	665	Clostridium acetireducens DSM 10703	dCache_1~MCPsignal	MCPsignal~	dCache_1	33	265	233	3.2e-30	Bacteria; Firmicutes; Clostridia; Clostridiales; Clostridiaceae; Clostridium.
A0A1E8FCY1_9ALTE	662	Alteromonas lipolytica	dCache_1~dCache_1	No_output	dCache_1	397	647	251	2.1e-09	Bacteria; Proteobacteria; Gammaproteobacteria; Alteromonadales; Alteromonadaceae; Alteromonas.
A0A1E8FCY1_9ALTE	662	Alteromonas lipolytica	dCache_1~dCache_1	No_output	dCache_1	75	310	236	4.1e-09	Bacteria; Proteobacteria; Gammaproteobacteria; Alteromonadales; Alteromonadaceae; Alteromonas.
A0A1F1Q0G6_9PSED	624	Pseudomonas sp. HMSC08G10	dCache_1~HAMP~MCPsignal	MCPsignal~	dCache_1	36	256	221	9.6e-26	Bacteria; Proteobacteria; Gammaproteobacteria; Pseudomonadales; Pseudomonadaceae; Pseudomonas.
A0A1F1QA99_9PSED	627	Pseudomonas sp. HMSC08G10	dCache_1~HAMP~MCPsignal	MCPsignal~	dCache_1	32	259	228	2.7e-22	Bacteria; Proteobacteria; Gammaproteobacteria; Pseudomonadales; Pseudomonadaceae; Pseudomonas.
A0A1F2PEP0_9FIRM	1025	Acetobacterium wieringae	dCache_1~HAMP~HAMP~MCPsignal	MCPsignal~	dCache_1	36	283	248	4.3e-25	Bacteria; Firmicutes; Clostridia; Clostridiales; Eubacteriaceae; Acetobacterium.
A0A1F2PGT5_9FIRM	1061	Acetobacterium wieringae	dCache_1~HAMP~HAMP~MCPsignal	MCPsignal~	dCache_1	36	283	248	6.8e-29	Bacteria; Firmicutes; Clostridia; Clostridiales; Eubacteriaceae; Acetobacterium.
A0A1F2PIL3_9FIRM	945	Acetobacterium wieringae	dCache_1~GGDEF~EAL	GGDEF~EAL~	dCache_1	39	284	246	1.5e-26	Bacteria; Firmicutes; Clostridia; Clostridiales; Eubacteriaceae; Acetobacterium.
A0A1F4I8H9_9BURK	574	Burkholderiales bacterium RIFCSPHIGHO2_12_FULL_69_20	dCache_1~HAMP~GGDEF	GGDEF~	dCache_1	47	330	284	2.2e-11	Bacteria; Proteobacteria; Betaproteobacteria; Burkholderiales.
A0A1F8U8U8_9CHLR	813	Chloroflexi bacterium RIFOXYD12_FULL_57_15	dCache_1~HAMP~GAF~GAF_2	No_output	dCache_1	51	359	309	9e-27	Bacteria; Chloroflexi.
A0A1G0Y9B2_9BACT	734	Lentisphaerae bacterium GWF2_49_21	Pkinase~dCache_1	Pkinase~	dCache_1	514	723	210	3.4e-16	Bacteria; Lentisphaerae; unclassified Lentisphaerae (miscellaneous).
A0A1G0Z659_9BACT	734	Lentisphaerae bacterium GWF2_50_93	Pkinase~dCache_1	Pkinase~	dCache_1	501	724	224	2.2e-16	Bacteria; Lentisphaerae; unclassified Lentisphaerae (miscellaneous).
A0A1G3E5D2_9GAMM	625	Pseudomonadales bacterium RIFCSPHIGHO2_02_FULL_60_43	dCache_1~HAMP~MCPsignal	MCPsignal~	dCache_1	36	257	222	8.3e-30	Bacteria; Proteobacteria; Gammaproteobacteria; Pseudomonadales.
A0A1G3EBP0_9GAMM	625	Pseudomonadales bacterium RIFCSPLOWO2_12_59_9	dCache_1~HAMP~MCPsignal	MCPsignal~	dCache_1	36	257	222	3.7e-29	Bacteria; Proteobacteria; Gammaproteobacteria; Pseudomonadales.
A0A1G3EBY9_9GAMM	627	Pseudomonadales bacterium RIFCSPHIGHO2_02_FULL_60_43	dCache_1~HAMP~MCPsignal	MCPsignal~	dCache_1	32	259	228	3.7e-29	Bacteria; Proteobacteria; Gammaproteobacteria; Pseudomonadales.
A0A1G3G4W5_9GAMM	492	Pseudomonadales bacterium RIFCSPLOWO2_02_FULL_63_210	dCache_1~HAMP~MCPsignal	MCPsignal~	dCache_1	7	178	172	4.8e-23	Bacteria; Proteobacteria; Gammaproteobacteria; Pseudomonadales.
A0A1G3KWU9_9SPIR	637	Spirochaetes bacterium GWB1_36_13	dCache_1~HAMP~SpoIIE	SpoIIE~	dCache_1	43	278	236	1.4e-24	Bacteria; Spirochaetes.
A0A1G3MNC3_9SPIR	758	Spirochaetes bacterium GWC1_61_12	dCache_1~HAMP~SpoIIE	SpoIIE~	dCache_1	74	289	216	1.1e-12	Bacteria; Spirochaetes.
A0A1G3MXC3_9SPIR	1170	Spirochaetes bacterium GWC1_61_12	dCache_1~PAS~HisKA~HATPase_c~Response_reg~Response_reg	HisKA~HATPase_c~Response_reg~	dCache_1	44	268	225	6.2e-15	Bacteria; Spirochaetes.
A0A1G4QDU4_9FIRM	1249	Ruminococcaceae bacterium YRB3002	dCache_1~dCache_1~HisKA~HATPase_c~Response_reg~Hpt	HisKA~HATPase_c~Response_reg~Hpt~	dCache_1	441	662	222	1.1e-16	Bacteria; Firmicutes; Clostridia; Clostridiales; Ruminococcaceae; unclassified Ruminococcaceae.
A0A1G4QDU4_9FIRM	1249	Ruminococcaceae bacterium YRB3002	dCache_1~dCache_1~HisKA~HATPase_c~Response_reg~Hpt	HisKA~HATPase_c~Response_reg~Hpt~	dCache_1	37	267	231	6.9e-09	Bacteria; Firmicutes; Clostridia; Clostridiales; Ruminococcaceae; unclassified Ruminococcaceae.
A0A1G5BTN3_9FIRM	886	Lachnospiraceae bacterium XBB2008	dCache_1~HisKA~HATPase_c~Hpt~Response_reg	HisKA~HATPase_c~Response_reg~	dCache_1	35	278	244	6.9e-23	Bacteria; Firmicutes; Clostridia; Clostridiales; Lachnospiraceae.
A0A1G5CRM1_9FIRM	671	Lachnospiraceae bacterium XPB1003	dCache_1~HAMP~MCPsignal	MCPsignal~	dCache_1	38	276	239	4.7e-10	Bacteria; Firmicutes; Clostridia; Clostridiales; Lachnospiraceae.
A0A1G5EEX7_9FIRM	799	Lachnospiraceae bacterium XBB2008	dCache_1~HisKA~HATPase_c~Response_reg	HisKA~HATPase_c~Response_reg~	dCache_1	47	282	236	8.5e-18	Bacteria; Firmicutes; Clostridia; Clostridiales; Lachnospiraceae.
A0A1G5EIF4_9DELT	945	Desulfoluna spongiiphila	dCache_1~HAMP~dCache_1~MCPsignal	MCPsignal~	dCache_1	95	350	256	5.2e-12	Bacteria; Proteobacteria; Deltaproteobacteria; Desulfobacterales; Desulfobacteraceae; Desulfoluna.
A0A1G5EIF4_9DELT	945	Desulfoluna spongiiphila	dCache_1~HAMP~dCache_1~MCPsignal	MCPsignal~	dCache_1	348	564	217	2.4e-09	Bacteria; Proteobacteria; Deltaproteobacteria; Desulfobacterales; Desulfobacteraceae; Desulfoluna.
A0A1G5EXN2_9FIRM	1004	Lachnospiraceae bacterium XBB2008	dCache_1~HisKA~HATPase_c~Hpt~Response_reg	HisKA~HATPase_c~Response_reg~	dCache_1	53	287	235	1e-13	Bacteria; Firmicutes; Clostridia; Clostridiales; Lachnospiraceae.
A0A1G5F497_9CLOT	599	Alkaliphilus peptidifermentans DSM 18978	dCache_1~HAMP~HD	HD-GYP~	dCache_1	34	280	247	8.9e-33	Bacteria; Firmicutes; Clostridia; Clostridiales; Clostridiaceae; Alkaliphilus.
A0A1G5F833_9FIRM	662	Lachnospiraceae bacterium XPB1003	dCache_1~MCPsignal	MCPsignal~	dCache_1	47	264	218	2e-18	Bacteria; Firmicutes; Clostridia; Clostridiales; Lachnospiraceae.
A0A1G5HY38_9FIRM	618	Lachnospiraceae bacterium XBB2008	dCache_1~GGDEF	GGDEF~	dCache_1	43	279	237	2.8e-14	Bacteria; Firmicutes; Clostridia; Clostridiales; Lachnospiraceae.
A0A1G5ISD5_9FIRM	1206	Lachnospiraceae bacterium XBB2008	dCache_1~HisKA~HATPase_c~Hpt~Response_reg	HisKA~HATPase_c~Response_reg~	dCache_1	342	578	237	8.1e-15	Bacteria; Firmicutes; Clostridia; Clostridiales; Lachnospiraceae.
A0A1G5JN69_9CLOT	688	Alkaliphilus peptidifermentans DSM 18978	dCache_1~HAMP~MCPsignal	MCPsignal~	dCache_1	50	293	244	6.1e-32	Bacteria; Firmicutes; Clostridia; Clostridiales; Clostridiaceae; Alkaliphilus.
A0A1G5LNZ8_9BACL	659	Paenibacillus polysaccharolyticus	dCache_1~HAMP~MCPsignal	MCPsignal~	dCache_1	32	265	234	2.9e-31	Bacteria; Firmicutes; Bacilli; Bacillales; Paenibacillaceae; Paenibacillus.
A0A1G6CM61_9FIRM	682	Pseudobutyrivibrio sp. YE44	dCache_1~HAMP~MCPsignal	MCPsignal~	dCache_1	65	282	218	6.6e-10	Bacteria; Firmicutes; Clostridia; Clostridiales; Lachnospiraceae; Pseudobutyrivibrio.
A0A1G6DYA0_9FIRM	1236	Ruminococcaceae bacterium FB2012	dCache_1~dCache_1~HisKA~HATPase_c~Response_reg~Hpt	HisKA~HATPase_c~Response_reg~Hpt~	dCache_1	418	652	235	3.6e-21	Bacteria; Firmicutes; Clostridia; Clostridiales; Ruminococcaceae; unclassified Ruminococcaceae.
A0A1G6DYA0_9FIRM	1236	Ruminococcaceae bacterium FB2012	dCache_1~dCache_1~HisKA~HATPase_c~Response_reg~Hpt	HisKA~HATPase_c~Response_reg~Hpt~	dCache_1	31	259	229	1.5e-15	Bacteria; Firmicutes; Clostridia; Clostridiales; Ruminococcaceae; unclassified Ruminococcaceae.
A0A1G6GL01_9BURK	599	Burkholderia sp. TNe-862	dCache_1~HAMP~MCPsignal	MCPsignal~	dCache_1	17	258	242	3.2e-23	Bacteria; Proteobacteria; Betaproteobacteria; Burkholderiales; Burkholderiaceae; Burkholderia.
A0A1G6PTY2_9BACT	659	Geotoga petraea	dCache_1~HAMP~MCPsignal	MCPsignal~	dCache_1	36	264	229	1e-29	Bacteria; Thermotogae; Petrotogales; Petrotogaceae; Geotoga.
A0A1G7S2I7_9GAMM	406	Halomonas taeanensis	dCache_1~HAMP	No_output	dCache_1	37	259	223	2.5e-21	Bacteria; Proteobacteria; Gammaproteobacteria; Oceanospirillales; Halomonadaceae; Halomonas.
A0A1G7UNL2_9PSED	625	Pseudomonas benzenivorans	dCache_1~HAMP~MCPsignal	MCPsignal~	dCache_1	36	257	222	1.4e-27	Bacteria; Proteobacteria; Gammaproteobacteria; Pseudomonadales; Pseudomonadaceae; Pseudomonas.
A0A1G7YJX1_9VIBR	608	Vibrio xiamenensis	dCache_1~HAMP~MCPsignal	MCPsignal~	dCache_1	10	240	231	6.4e-22	Bacteria; Proteobacteria; Gammaproteobacteria; Vibrionales; Vibrionaceae; Vibrio.
A0A1G8CZZ1_9VIBR	623	Vibrio xiamenensis	dCache_1~HAMP~MCPsignal	MCPsignal~	dCache_1	33	255	223	1.3e-24	Bacteria; Proteobacteria; Gammaproteobacteria; Vibrionales; Vibrionaceae; Vibrio.
A0A1G8GID8_9PSED	631	Pseudomonas flavescens	dCache_1~HAMP~MCPsignal	MCPsignal~	dCache_1	36	263	228	3.4e-30	Bacteria; Proteobacteria; Gammaproteobacteria; Pseudomonadales; Pseudomonadaceae; Pseudomonas.
A0A1G8KL61_9PSED	629	Pseudomonas panipatensis	dCache_1~HAMP~MCPsignal	MCPsignal~	dCache_1	36	261	226	1.7e-28	Bacteria; Proteobacteria; Gammaproteobacteria; Pseudomonadales; Pseudomonadaceae; Pseudomonas.
A0A1G8RNE7_9BACI	670	Salimicrobium halophilum	dCache_1~HAMP~MCPsignal	MCPsignal~	dCache_1	41	268	228	2.7e-28	Bacteria; Firmicutes; Bacilli; Bacillales; Bacillaceae; Salimicrobium.
A0A1G8SFG5_9GAMM	623	Ferrimonas sediminum	dCache_1~HAMP~MCPsignal	MCPsignal~	dCache_1	23	255	233	7.6e-27	Bacteria; Proteobacteria; Gammaproteobacteria; Alteromonadales; Ferrimonadaceae; Ferrimonas.
A0A1G8SFP9_9GAMM	623	Ferrimonas sediminum	dCache_1~HAMP~MCPsignal	MCPsignal~	dCache_1	32	255	224	3.7e-23	Bacteria; Proteobacteria; Gammaproteobacteria; Alteromonadales; Ferrimonadaceae; Ferrimonas.
A0A1G8SY42_9FIRM	882	Lachnospiraceae bacterium G41	dCache_1~HisKA~HATPase_c~Response_reg	HisKA~HATPase_c~Response_reg~	dCache_1	33	276	244	1.1e-25	Bacteria; Firmicutes; Clostridia; Clostridiales; Lachnospiraceae.
A0A1G8T0D1_9GAMM	607	Halomonas gudaonensis	dCache_1~HAMP~MCPsignal	MCPsignal~	dCache_1	37	259	223	4.3e-23	Bacteria; Proteobacteria; Gammaproteobacteria; Oceanospirillales; Halomonadaceae; Halomonas.
A0A1G8TWI8_9GAMM	635	Ferrimonas sediminum	dCache_1~HAMP~MCPsignal	MCPsignal~	dCache_1	35	266	232	9e-14	Bacteria; Proteobacteria; Gammaproteobacteria; Alteromonadales; Ferrimonadaceae; Ferrimonas.
A0A1G8UXW0_9FIRM	933	Lachnospiraceae bacterium G41	dCache_1~HisKA~HATPase_c~Hpt~Response_reg	HisKA~HATPase_c~Response_reg~	dCache_1	81	314	234	3.5e-15	Bacteria; Firmicutes; Clostridia; Clostridiales; Lachnospiraceae.
A0A1G8W4Y5_9PSED	629	Pseudomonas indica	dCache_1~HAMP~MCPsignal	MCPsignal~	dCache_1	36	261	226	9e-32	Bacteria; Proteobacteria; Gammaproteobacteria; Pseudomonadales; Pseudomonadaceae; Pseudomonas.
A0A1G9A0R6_9BACI	669	Sediminibacillus albus	dCache_1~HAMP~MCPsignal	MCPsignal~	dCache_1	42	275	234	2.4e-25	Bacteria; Firmicutes; Bacilli; Bacillales; Bacillaceae; Sediminibacillus.
A0A1G9DTZ8_9CLOT	505	Natronincola ferrireducens	dCache_1	No_output	dCache_1	38	270	233	4.5e-23	Bacteria; Firmicutes; Clostridia; Clostridiales; Clostridiaceae; Natronincola.
A0A1G9I8I5_9CLOT	612	Natronincola ferrireducens	dCache_1~HAMP~HD_5	HD-GYP~	dCache_1	34	280	247	5.2e-35	Bacteria; Firmicutes; Clostridia; Clostridiales; Clostridiaceae; Natronincola.
A0A1G9NRG9_9GAMM	628	Halomonas muralis	dCache_1~HAMP~MCPsignal	MCPsignal~	dCache_1	35	258	224	7.7e-23	Bacteria; Proteobacteria; Gammaproteobacteria; Oceanospirillales; Halomonadaceae; Halomonas.
A0A1G9Q6A4_9FIRM	662	Dendrosporobacter quercicolus	dCache_1~HAMP~MCPsignal	MCPsignal~	dCache_1	35	267	233	7.2e-32	Bacteria; Firmicutes; Negativicutes; Selenomonadales; Sporomusaceae; Dendrosporobacter.
A0A1G9TEJ9_9BACI	709	Sediminibacillus halophilus	dCache_1~HAMP~MCPsignal	MCPsignal~	dCache_1	78	315	238	4.2e-27	Bacteria; Firmicutes; Bacilli; Bacillales; Bacillaceae; Sediminibacillus.
A0A1G9UPB4_9FIRM	658	Dendrosporobacter quercicolus	dCache_1~HAMP~MCPsignal	MCPsignal~	dCache_1	32	264	233	1e-28	Bacteria; Firmicutes; Negativicutes; Selenomonadales; Sporomusaceae; Dendrosporobacter.
A0A1G9VPA2_9PSED	629	Pseudomonas balearica DSM 6083	dCache_1~HAMP~MCPsignal	MCPsignal~	dCache_1	36	261	226	1.3e-28	Bacteria; Proteobacteria; Gammaproteobacteria; Pseudomonadales; Pseudomonadaceae; Pseudomonas.
A0A1G9VPR8_9BURK	607	Oryzisolibacter propanilivorax	dCache_1~HAMP~MCPsignal	MCPsignal~	dCache_1	35	256	222	8.2e-15	Bacteria; Proteobacteria; Betaproteobacteria; Burkholderiales; Comamonadaceae; Oryzisolibacter.
A0A1G9XFG0_9GAMM	615	Halomonas arcis	dCache_1~HAMP~MCPsignal	MCPsignal~	dCache_1	37	260	224	2.3e-23	Bacteria; Proteobacteria; Gammaproteobacteria; Oceanospirillales; Halomonadaceae; Halomonas.
A0A1H0C1Q0_9BACI	594	Tenuibacillus multivorans	dCache_1~HAMP~MCPsignal	MCPsignal~	dCache_1	44	220	177	2.4e-14	Bacteria; Firmicutes; Bacilli; Bacillales; Bacillaceae; Tenuibacillus.
A0A1H0K4W0_9BACI	658	Bacillus daliensis	dCache_1~HAMP~MCPsignal	MCPsignal~	dCache_1	34	264	231	1.5e-26	Bacteria; Firmicutes; Bacilli; Bacillales; Bacillaceae; Bacillus.
A0A1H0LR65_9CLOT	680	Clostridium gasigenes	dCache_1~HAMP~MCPsignal	MCPsignal~	dCache_1	38	285	248	1.5e-32	Bacteria; Firmicutes; Clostridia; Clostridiales; Clostridiaceae; Clostridium.
A0A1H0MN98_9CLOT	643	Clostridium gasigenes	dCache_1~HAMP~MCPsignal	MCPsignal~	dCache_1	18	248	231	5e-29	Bacteria; Firmicutes; Clostridia; Clostridiales; Clostridiaceae; Clostridium.
A0A1H0S9B3_HALAD	674	Halobacillus aidingensis	dCache_1~HAMP~MCPsignal	MCPsignal~	dCache_1	47	278	232	1.2e-37	Bacteria; Firmicutes; Bacilli; Bacillales; Bacillaceae; Halobacillus.
A0A1H0UKE2_9DELT	712	Desulforhopalus singaporensis	dCache_1~PAS_9~HATPase_c	HATPase_c~	dCache_1	31	261	231	1.5e-22	Bacteria; Proteobacteria; Deltaproteobacteria; Desulfobacterales; Desulfobulbaceae; Desulforhopalus.
A0A1H0WC61_9BACI	674	Bacillus salsus	dCache_1~HAMP~MCPsignal	MCPsignal~	dCache_1	49	277	229	4.2e-34	Bacteria; Firmicutes; Bacilli; Bacillales; Bacillaceae; Bacillus.
A0A1H0Z9T0_9BACI	679	Virgibacillus salinus	dCache_1~HAMP~MCPsignal	MCPsignal~	dCache_1	51	280	230	1.7e-34	Bacteria; Firmicutes; Bacilli; Bacillales; Bacillaceae; Virgibacillus.
A0A1H1RJW9_9BACL	692	Paenibacillaceae bacterium GAS479	dCache_1~MCPsignal	MCPsignal~	dCache_1	50	297	248	3e-25	Bacteria; Firmicutes; Bacilli; Bacillales; Paenibacillaceae.
A0A1H2QQT3_9FIRM	667	Tepidimicrobium xylanilyticum	dCache_1~HAMP~MCPsignal	MCPsignal~	dCache_1	33	268	236	9.6e-20	Bacteria; Firmicutes; Tissierellia; Tepidimicrobium.
A0A1H2R2D2_9FIRM	676	Lachnospiraceae bacterium KHCPX20	dCache_1~HAMP~MCPsignal	MCPsignal~	dCache_1	46	281	236	1.8e-13	Bacteria; Firmicutes; Clostridia; Clostridiales; Lachnospiraceae.
A0A1H2TA63_9FIRM	673	Lachnospiraceae bacterium KHCPX20	dCache_1~HAMP~MCPsignal	MCPsignal~	dCache_1	51	278	228	1e-17	Bacteria; Firmicutes; Clostridia; Clostridiales; Lachnospiraceae.
A0A1H2VE32_9ALTE	629	Marinobacter mobilis	dCache_1~HAMP~MCPsignal	MCPsignal~	dCache_1	33	260	228	4.6e-25	Bacteria; Proteobacteria; Gammaproteobacteria; Alteromonadales; Alteromonadaceae; Marinobacter.
A0A1H2XZC2_9GAMM	629	Aidingimonas halophila	dCache_1~HAMP~MCPsignal	MCPsignal~	dCache_1	37	259	223	1.6e-26	Bacteria; Proteobacteria; Gammaproteobacteria; Oceanospirillales; Halomonadaceae; Aidingimonas.
A0A1H3BC07_9BURK	664	Collimonas sp. OK242	dCache_1~HAMP~MCPsignal	MCPsignal~	dCache_1	35	256	222	4.2e-22	Bacteria; Proteobacteria; Betaproteobacteria; Burkholderiales; Oxalobacteraceae; Collimonas.
A0A1H3GCX7_9FIRM	699	Lachnobacterium bovis DSM 14045	dCache_1~HAMP~MCPsignal	MCPsignal~	dCache_1	48	301	254	2.4e-18	Bacteria; Firmicutes; Clostridia; Clostridiales; Lachnospiraceae; Lachnobacterium.
A0A1H3GIM3_9FIRM	852	Ruminococcaceae bacterium YAD3003	dCache_1~HisKA~HATPase_c~Hpt~Response_reg	HisKA~HATPase_c~Response_reg~	dCache_1	35	265	231	1.9e-20	Bacteria; Firmicutes; Clostridia; Clostridiales; Ruminococcaceae; unclassified Ruminococcaceae.
A0A1H3P5E2_9CLOT	680	Tindallia californiensis	dCache_1~HAMP~MCPsignal	MCPsignal~	dCache_1	40	285	246	4.4e-32	Bacteria; Firmicutes; Clostridia; Clostridiales; Clostridiaceae; Tindallia.
A0A1H3PEJ6_9BACI	595	Bacillus caseinilyticus	dCache_1~HAMP~MCPsignal	MCPsignal~	dCache_1	40	226	187	1.8e-13	Bacteria; Firmicutes; Bacilli; Bacillales; Bacillaceae; Bacillus.
A0A1H3QTN2_9CLOT	666	Tindallia californiensis	dCache_1~MCPsignal	MCPsignal~	dCache_1	32	266	235	4.2e-28	Bacteria; Firmicutes; Clostridia; Clostridiales; Clostridiaceae; Tindallia.
A0A1H3QZQ3_9FIRM	678	Proteiniborus ethanoligenes	dCache_1~HAMP~MCPsignal	MCPsignal~	dCache_1	49	284	236	6.4e-34	Bacteria; Firmicutes; Clostridia; Clostridiales; Proteiniborus.
A0A1H3R4N0_9CLOT	499	Tindallia californiensis	dCache_1~GGDEF	GGDEF~	dCache_1	43	301	259	6.1e-20	Bacteria; Firmicutes; Clostridia; Clostridiales; Clostridiaceae; Tindallia.
A0A1H3WCA7_9GAMM	596	Lonsdalea quercina	dCache_1~HAMP~MCPsignal	MCPsignal~	dCache_1	1	256	256	7.4e-25	Bacteria; Proteobacteria; Gammaproteobacteria; Enterobacterales; Pectobacteriaceae; Lonsdalea.
A0A1H3ZGU7_9FIRM	668	Oribacterium sp. KHPX15	dCache_1~HAMP~MCPsignal	MCPsignal~	dCache_1	43	281	239	8e-17	Bacteria; Firmicutes; Clostridia; Clostridiales; Lachnospiraceae; Oribacterium.
A0A1H4C5Q0_9DELT	616	Desulfuromusa kysingii	dCache_1~HAMP~GGDEF	GGDEF~	dCache_1	64	351	288	1.9e-11	Bacteria; Proteobacteria; Deltaproteobacteria; Desulfuromonadales; Desulfuromonadaceae; Desulfuromusa.
A0A1H6YXL6_9FIRM	655	Propionispira arboris	dCache_1~HAMP~MCPsignal	MCPsignal~	dCache_1	32	260	229	6.5e-33	Bacteria; Firmicutes; Negativicutes; Selenomonadales; Selenomonadaceae; Propionispira.
A0A1H7CH89_9FIRM	660	Propionispira arboris	dCache_1~HAMP~MCPsignal	MCPsignal~	dCache_1	33	284	252	5.5e-22	Bacteria; Firmicutes; Negativicutes; Selenomonadales; Selenomonadaceae; Propionispira.
A0A1H7G5F2_9FIRM	1258	Butyrivibrio sp. ob235	dCache_1~dCache_1~HisKA~HATPase_c~Response_reg~Hpt	HisKA~HATPase_c~Response_reg~Hpt~	dCache_1	422	652	231	6.1e-22	Bacteria; Firmicutes; Clostridia; Clostridiales; Lachnospiraceae; Butyrivibrio.
A0A1H7G5F2_9FIRM	1258	Butyrivibrio sp. ob235	dCache_1~dCache_1~HisKA~HATPase_c~Response_reg~Hpt	HisKA~HATPase_c~Response_reg~Hpt~	dCache_1	33	261	229	1.8e-10	Bacteria; Firmicutes; Clostridia; Clostridiales; Lachnospiraceae; Butyrivibrio.
A0A1H7GE98_9PSED	626	Pseudomonas hussainii	dCache_1~HAMP~MCPsignal	MCPsignal~	dCache_1	32	258	227	1.9e-24	Bacteria; Proteobacteria; Gammaproteobacteria; Pseudomonadales; Pseudomonadaceae; Pseudomonas.
A0A1H7GV67_9FIRM	683	Pseudobutyrivibrio ruminis	dCache_1~HAMP~MCPsignal	MCPsignal~	dCache_1	57	281	225	2.3e-12	Bacteria; Firmicutes; Clostridia; Clostridiales; Lachnospiraceae; Pseudobutyrivibrio.
A0A1H7JAJ0_9FIRM	672	Pseudobutyrivibrio ruminis	dCache_1~HAMP~MCPsignal	MCPsignal~	dCache_1	45	277	233	8.2e-20	Bacteria; Firmicutes; Clostridia; Clostridiales; Lachnospiraceae; Pseudobutyrivibrio.
A0A1H7N667_9FIRM	684	Butyrivibrio sp. ob235	dCache_1~HAMP~MCPsignal	MCPsignal~	dCache_1	58	288	231	3.7e-13	Bacteria; Firmicutes; Clostridia; Clostridiales; Lachnospiraceae; Butyrivibrio.
A0A1H7NE70_9FIRM	1190	Butyrivibrio sp. ob235	dCache_1~HisKA~HATPase_c~Response_reg	HisKA~HATPase_c~Response_reg~	dCache_1	340	579	240	1.2e-15	Bacteria; Firmicutes; Clostridia; Clostridiales; Lachnospiraceae; Butyrivibrio.
A0A1H7R1R2_9BURK	599	Paraburkholderia caballeronis	dCache_1~HAMP~MCPsignal	MCPsignal~	dCache_1	18	258	241	2e-26	Bacteria; Proteobacteria; Betaproteobacteria; Burkholderiales; Burkholderiaceae; Paraburkholderia.
A0A1H8A1A7_9BACL	640	Paenibacillus sp. OV219	dCache_1~MCPsignal	MCPsignal~	dCache_1	41	288	248	1.1e-31	Bacteria; Firmicutes; Bacilli; Bacillales; Paenibacillaceae; Paenibacillus.
A0A1H8VXD3_9GAMM	635	Aquisalimonas asiatica	dCache_1~HAMP~MCPsignal	MCPsignal~	dCache_1	17	267	251	9.6e-21	Bacteria; Proteobacteria; Gammaproteobacteria; Chromatiales; Ectothiorhodospiraceae; Aquisalimonas.
A0A1H8XA70_9FIRM	658	Propionispora vibrioides	dCache_1~HAMP~MCPsignal	MCPsignal~	dCache_1	32	263	232	1.1e-28	Bacteria; Firmicutes; Negativicutes; Selenomonadales; Sporomusaceae; Propionispora.
A0A1H8XA91_9FIRM	659	Propionispora vibrioides	dCache_1~HAMP~MCPsignal	MCPsignal~	dCache_1	32	265	234	3e-32	Bacteria; Firmicutes; Negativicutes; Selenomonadales; Sporomusaceae; Propionispora.
A0A1H8YS99_9FIRM	675	Butyrivibrio sp. TB	dCache_1~HAMP~MCPsignal	MCPsignal~	dCache_1	42	280	239	5.2e-16	Bacteria; Firmicutes; Clostridia; Clostridiales; Lachnospiraceae; Butyrivibrio.
A0A1H9BPZ3_9FIRM	1251	Lachnospiraceae bacterium RM5	dCache_1~HisKA~HATPase_c~Response_reg	HisKA~HATPase_c~Response_reg~	dCache_1	422	652	231	3.5e-16	Bacteria; Firmicutes; Clostridia; Clostridiales; Lachnospiraceae.
A0A1H9BPZ3_9FIRM	1251	Lachnospiraceae bacterium RM5	dCache_1~HisKA~HATPase_c~Response_reg	HisKA~HATPase_c~Response_reg~	dCache_1	27	261	235	1.4e-10	Bacteria; Firmicutes; Clostridia; Clostridiales; Lachnospiraceae.
A0A1H9CSL0_9FIRM	852	Lachnospiraceae bacterium NE2001	dCache_1~HisKA~HATPase_c~Hpt~Response_reg	HisKA~HATPase_c~Response_reg~	dCache_1	32	265	234	7.9e-19	Bacteria; Firmicutes; Clostridia; Clostridiales; Lachnospiraceae.
A0A1H9HE83_9FIRM	862	Lachnospiraceae bacterium NE2001	dCache_1~HisKA~HATPase_c~Hpt~Response_reg	HisKA~HATPase_c~Response_reg~	dCache_1	34	276	243	3.7e-24	Bacteria; Firmicutes; Clostridia; Clostridiales; Lachnospiraceae.
A0A1H9JAK9_9SPIO	696	Treponema bryantii	dCache_1~HAMP~MCPsignal	MCPsignal~	dCache_1	33	264	232	7.1e-20	Bacteria; Spirochaetes; Spirochaetales; Spirochaetaceae; Treponema.
A0A1H9L8R8_9BACI	594	Piscibacillus halophilus	dCache_1~HAMP~MCPsignal	MCPsignal~	dCache_1	44	217	174	1.3e-13	Bacteria; Firmicutes; Bacilli; Bacillales; Bacillaceae; Piscibacillus.
A0A1H9QWQ5_9BACI	659	Gracilibacillus ureilyticus	dCache_1~HAMP~MCPsignal	MCPsignal~	dCache_1	45	265	221	1.3e-25	Bacteria; Firmicutes; Bacilli; Bacillales; Bacillaceae; Gracilibacillus.
A0A1H9SAY9_9BURK	616	Giesbergeria anulus	dCache_1~HAMP~MCPsignal	MCPsignal~	dCache_1	33	256	224	3.2e-19	Bacteria; Proteobacteria; Betaproteobacteria; Burkholderiales; Comamonadaceae; Giesbergeria.
A0A1H9YVX8_9FIRM	657	[Clostridium] polysaccharolyticum	dCache_1~MCPsignal	MCPsignal~	dCache_1	35	260	226	7.3e-18	Bacteria; Firmicutes; Clostridia; Clostridiales; Lachnospiraceae.
A0A1I0AUM7_9CLOT	605	Natronincola peptidivorans	dCache_1~HAMP~HD_5	HD-GYP~	dCache_1	46	280	235	3e-30	Bacteria; Firmicutes; Clostridia; Clostridiales; Clostridiaceae; Natronincola.
A0A1I0BP62_9BACI	677	Oceanobacillus limi	dCache_1~HAMP~MCPsignal	MCPsignal~	dCache_1	45	280	236	1.1e-36	Bacteria; Firmicutes; Bacilli; Bacillales; Bacillaceae; Oceanobacillus.
A0A1I0HBE7_9BACI	669	Salinibacillus kushneri	dCache_1~HAMP~MCPsignal	MCPsignal~	dCache_1	43	274	232	8.6e-38	Bacteria; Firmicutes; Bacilli; Bacillales; Bacillaceae; Salinibacillus.
A0A1I0KR13_9BACL	725	Paenibacillus sp. NFR01	dCache_1~HAMP~MCPsignal	MCPsignal~	dCache_1	83	330	248	1.4e-28	Bacteria; Firmicutes; Bacilli; Bacillales; Paenibacillaceae; Paenibacillus.
A0A1I0V1S9_9FIRM	658	Acetitomaculum ruminis DSM 5522	dCache_1~MCPsignal	MCPsignal~	dCache_1	46	273	228	1.7e-18	Bacteria; Firmicutes; Clostridia; Clostridiales; Lachnospiraceae; Acetitomaculum.
A0A1I0WEK8_9CLOT	667	Clostridium frigidicarnis	dCache_1~MCPsignal	MCPsignal~	dCache_1	33	271	239	1.2e-22	Bacteria; Firmicutes; Clostridia; Clostridiales; Clostridiaceae; Clostridium.
A0A1I1APB8_9BACI	356	Lentibacillus halodurans	dCache_1~HAMP	No_output	dCache_1	41	279	239	4.2e-38	Bacteria; Firmicutes; Bacilli; Bacillales; Bacillaceae; Lentibacillus.
A0A1I1D6R3_9FIRM	679	Butyrivibrio sp. YAB3001	dCache_1~HAMP~MCPsignal	MCPsignal~	dCache_1	49	283	235	3.3e-14	Bacteria; Firmicutes; Clostridia; Clostridiales; Lachnospiraceae; Butyrivibrio.
A0A1I1E8K9_9FIRM	621	Butyrivibrio sp. YAB3001	dCache_1~GGDEF	GGDEF~	dCache_1	45	279	235	3.7e-13	Bacteria; Firmicutes; Clostridia; Clostridiales; Lachnospiraceae; Butyrivibrio.
A0A1I1I416_9GAMM	621	Marinospirillum celere	dCache_1~HAMP~MCPsignal	MCPsignal~	dCache_1	34	253	220	1.1e-20	Bacteria; Proteobacteria; Gammaproteobacteria; Oceanospirillales; Oceanospirillaceae; Marinospirillum.
A0A1I1KU21_9GAMM	629	Pseudoalteromonas denitrificans DSM 6059	dCache_1~HAMP~MCPsignal	MCPsignal~	dCache_1	33	261	229	2.7e-28	Bacteria; Proteobacteria; Gammaproteobacteria; Alteromonadales; Pseudoalteromonadaceae; Pseudoalteromonas.
A0A1I1N115_9GAMM	623	Pseudoalteromonas denitrificans DSM 6059	dCache_1~HAMP~MCPsignal	MCPsignal~	dCache_1	31	255	225	1.6e-22	Bacteria; Proteobacteria; Gammaproteobacteria; Alteromonadales; Pseudoalteromonadaceae; Pseudoalteromonas.
A0A1I1RMU9_9CLOT	652	Clostridium uliginosum	dCache_1~HAMP~MCPsignal	MCPsignal~	dCache_1	43	257	215	3.1e-13	Bacteria; Firmicutes; Clostridia; Clostridiales; Clostridiaceae; Clostridium.
A0A1I1S1L7_9CLOT	667	Clostridium uliginosum	dCache_1~HAMP~MCPsignal	MCPsignal~	dCache_1	41	272	232	2.9e-31	Bacteria; Firmicutes; Clostridia; Clostridiales; Clostridiaceae; Clostridium.
A0A1I1S7P1_9PSED	629	Pseudomonas citronellolis	dCache_1~HAMP~MCPsignal	MCPsignal~	dCache_1	36	261	226	1.5e-32	Bacteria; Proteobacteria; Gammaproteobacteria; Pseudomonadales; Pseudomonadaceae; Pseudomonas.
A0A1I1S7X2_9BACI	670	Bacillus sp. OV194	dCache_1~HAMP~MCPsignal	MCPsignal~	dCache_1	35	274	240	2.7e-26	Bacteria; Firmicutes; Bacilli; Bacillales; Bacillaceae; Bacillus.
A0A1I1V2C5_9BURK	464	Acidovorax konjaci	dCache_1~HAMP~MCPsignal	MCPsignal~	dCache_1	40	256	217	1.1e-22	Bacteria; Proteobacteria; Betaproteobacteria; Burkholderiales; Comamonadaceae; Acidovorax.
A0A1I2GIP4_9BURK	610	Acidovorax wautersii	dCache_1~HAMP~MCPsignal	MCPsignal~	dCache_1	33	256	224	8.5e-20	Bacteria; Proteobacteria; Betaproteobacteria; Burkholderiales; Comamonadaceae; Acidovorax.
A0A1I2P8D6_9FIRM	674	Lachnospiraceae bacterium C7	dCache_1~HAMP~MCPsignal	MCPsignal~	dCache_1	50	279	230	1.7e-18	Bacteria; Firmicutes; Clostridia; Clostridiales; Lachnospiraceae.
A0A1I2S7W6_9FIRM	668	Oribacterium sp. WCC10	dCache_1~HAMP~MCPsignal	MCPsignal~	dCache_1	46	281	236	1e-14	Bacteria; Firmicutes; Clostridia; Clostridiales; Lachnospiraceae; Oribacterium.
A0A1I2U0G2_9FIRM	680	Lachnospiraceae bacterium C7	dCache_1~HAMP~MCPsignal	MCPsignal~	dCache_1	50	284	235	9.5e-20	Bacteria; Firmicutes; Clostridia; Clostridiales; Lachnospiraceae.
A0A1I2U8T3_9GAMM	572	Neptunomonas qingdaonensis	dCache_1~GGDEF	GGDEF~	dCache_1	40	332	293	1.4e-15	Bacteria; Proteobacteria; Gammaproteobacteria; Oceanospirillales; Oceanospirillaceae; Neptunomonas.
A0A1I3AQ60_9LACT	678	Pisciglobus halotolerans	dCache_1~HAMP~MCPsignal	MCPsignal~	dCache_1	49	283	235	2.4e-34	Bacteria; Firmicutes; Bacilli; Lactobacillales; Carnobacteriaceae.
A0A1I3BCB8_9GAMM	621	Halomonas xianhensis	dCache_1~HAMP~MCPsignal	MCPsignal~	dCache_1	36	258	223	2.2e-19	Bacteria; Proteobacteria; Gammaproteobacteria; Oceanospirillales; Halomonadaceae; Halomonas.
A0A1I3E1F0_9FIRM	683	Pseudobutyrivibrio sp. OR37	dCache_1~HAMP~MCPsignal	MCPsignal~	dCache_1	69	281	213	1.7e-10	Bacteria; Firmicutes; Clostridia; Clostridiales; Lachnospiraceae; Pseudobutyrivibrio.
A0A1I3L666_9BACL	655	Brevibacillus sp. OK042	dCache_1~HAMP~MCPsignal	MCPsignal~	dCache_1	33	261	229	2.1e-23	Bacteria; Firmicutes; Bacilli; Bacillales; Paenibacillaceae; Brevibacillus.
A0A1I3WAS9_9ALTE	628	Marinobacter persicus	dCache_1~HAMP~MCPsignal	MCPsignal~	dCache_1	31	260	230	1.5e-25	Bacteria; Proteobacteria; Gammaproteobacteria; Alteromonadales; Alteromonadaceae; Marinobacter.
A0A1I3XU66_HALDA	674	Halobacillus dabanensis	dCache_1~HAMP~MCPsignal	MCPsignal~	dCache_1	48	278	231	2.9e-33	Bacteria; Firmicutes; Bacilli; Bacillales; Bacillaceae; Halobacillus.
A0A1I4DY57_9FIRM	688	Lachnospiraceae bacterium KH1T2	dCache_1~MCPsignal	MCPsignal~	dCache_1	60	293	234	9.3e-22	Bacteria; Firmicutes; Clostridia; Clostridiales; Lachnospiraceae.
A0A1I4FKC4_9FIRM	678	Lachnospiraceae bacterium KH1T2	dCache_1~MCPsignal	MCPsignal~	dCache_1	45	283	239	4.3e-18	Bacteria; Firmicutes; Clostridia; Clostridiales; Lachnospiraceae.
A0A1I4GRP2_9FIRM	678	Lachnospiraceae bacterium KH1T2	dCache_1~HAMP~MCPsignal	MCPsignal~	dCache_1	47	282	236	4.7e-18	Bacteria; Firmicutes; Clostridia; Clostridiales; Lachnospiraceae.
A0A1I5J6V9_9FIRM	677	Anaerocolumna aminovalerica	dCache_1~HAMP~MCPsignal	MCPsignal~	dCache_1	45	283	239	3.5e-31	Bacteria; Firmicutes; Clostridia; Clostridiales; Lachnospiraceae; Anaerocolumna.
A0A1I5RYW0_9PSED	625	Pseudomonas borbori	dCache_1~HAMP~MCPsignal	MCPsignal~	dCache_1	36	257	222	3e-28	Bacteria; Proteobacteria; Gammaproteobacteria; Pseudomonadales; Pseudomonadaceae; Pseudomonas.
A0A1I5U775_9FIRM	677	Lachnospiraceae bacterium XBB1006	dCache_1~HAMP~MCPsignal	MCPsignal~	dCache_1	55	281	227	2.8e-13	Bacteria; Firmicutes; Clostridia; Clostridiales; Lachnospiraceae.
A0A1I5UPC2_9FIRM	931	Lachnospiraceae bacterium XBB1006	dCache_1~HisKA~HATPase_c~Hpt~Response_reg	HisKA~HATPase_c~Response_reg~	dCache_1	38	275	238	2.4e-10	Bacteria; Firmicutes; Clostridia; Clostridiales; Lachnospiraceae.
A0A1I5W5W7_9FIRM	720	Caldicoprobacter faecalis	dCache_1~MCPsignal	MCPsignal~	dCache_1	64	322	259	7.1e-16	Bacteria; Firmicutes; Clostridia; Clostridiales; Caldicoprobacteraceae; Caldicoprobacter.
A0A1I5YIR7_9FIRM	670	Lachnospiraceae bacterium XBB1006	dCache_1~MCPsignal	MCPsignal~	dCache_1	41	269	229	3.3e-18	Bacteria; Firmicutes; Clostridia; Clostridiales; Lachnospiraceae.
A0A1I5YKC5_9FIRM	664	Lachnospiraceae bacterium XBB1006	dCache_1~MCPsignal	MCPsignal~	dCache_1	36	268	233	3.5e-13	Bacteria; Firmicutes; Clostridia; Clostridiales; Lachnospiraceae.
A0A1I5YLM7_9FIRM	674	Lachnospiraceae bacterium XBB1006	dCache_1~HAMP~MCPsignal	MCPsignal~	dCache_1	40	278	239	2.8e-15	Bacteria; Firmicutes; Clostridia; Clostridiales; Lachnospiraceae.
A0A1I6ASQ0_9BACI	662	Bacillus sp. cl95	dCache_1~HAMP~MCPsignal	MCPsignal~	dCache_1	42	268	227	2.7e-35	Bacteria; Firmicutes; Bacilli; Bacillales; Bacillaceae; Bacillus.
A0A1I6GAW0_9ALTE	626	Marinobacter gudaonensis	dCache_1~HAMP~MCPsignal	MCPsignal~	dCache_1	29	257	229	6.8e-26	Bacteria; Proteobacteria; Gammaproteobacteria; Alteromonadales; Alteromonadaceae; Marinobacter.
A0A1I6J3C4_9BURK	606	Mitsuaria sp. PDC51	dCache_1~HAMP~MCPsignal	MCPsignal~	dCache_1	36	259	224	6.9e-19	Bacteria; Proteobacteria; Betaproteobacteria; Burkholderiales; Mitsuaria.
A0A1I6LK49_9FIRM	658	[Clostridium] populeti	dCache_1~HAMP~MCPsignal	MCPsignal~	dCache_1	28	264	237	1.3e-26	Bacteria; Firmicutes; Clostridia; Clostridiales; Lachnospiraceae.
A0A1I6YYR0_9GAMM	621	Halomonas saccharevitans	dCache_1~HAMP~MCPsignal	MCPsignal~	dCache_1	37	259	223	2.9e-17	Bacteria; Proteobacteria; Gammaproteobacteria; Oceanospirillales; Halomonadaceae; Halomonas.
A0A1I6YZN2_9GAMM	621	Halomonas saccharevitans	dCache_1~HAMP~MCPsignal	MCPsignal~	dCache_1	38	259	222	4.6e-23	Bacteria; Proteobacteria; Gammaproteobacteria; Oceanospirillales; Halomonadaceae; Halomonas.
A0A1I7EKB9_9BURK	599	Paraburkholderia aspalathi	dCache_1~HAMP~MCPsignal	MCPsignal~	dCache_1	17	258	242	1.3e-26	Bacteria; Proteobacteria; Betaproteobacteria; Burkholderiales; Burkholderiaceae; Paraburkholderia.
A0A1I7FDS3_9CLOT	530	Clostridium sp. DSM 8431	dCache_1~MCPsignal	MCPsignal~	dCache_1	42	272	231	1.2e-23	Bacteria; Firmicutes; Clostridia; Clostridiales; Clostridiaceae; Clostridium.
A0A1I7K6J0_9FIRM	663	Butyrivibrio sp. M55	dCache_1~MCPsignal	MCPsignal~	dCache_1	32	271	240	6.2e-28	Bacteria; Firmicutes; Clostridia; Clostridiales; Lachnospiraceae; Butyrivibrio.
A0A1J1I247_9DIPT	1136	Clunio marinus	dCache_1	No_output	dCache_1	505	770	266	1.3e-08	Eukaryota; Metazoa; Ecdysozoa; Arthropoda; Hexapoda; Insecta; Pterygota; Neoptera; Holometabola; Diptera; Nematocera; Chironomoidea; Chironomidae; Clunio.
A0A1J5H234_9CYAN	1245	Oscillatoriales cyanobacterium CG2_30_44_21	dCache_1~HisKA~HAMP~PAS_3~HATPase_c~Response_reg	HisKA~HATPase_c~Response_reg~	dCache_1	51	359	309	4.1e-20	Bacteria; Cyanobacteria; Oscillatoriophycideae; Oscillatoriales; unclassified Oscillatoriales.
A0A1J5MWU9_9GAMM	624	Gammaproteobacteria bacterium MedPE	dCache_1~HAMP~MCPsignal	MCPsignal~	dCache_1	20	256	237	6.1e-23	Bacteria; Proteobacteria; Gammaproteobacteria.
A0A1J8PWV7_9GAMM	619	Halomonas sp. QHL1	dCache_1~HAMP~MCPsignal	MCPsignal~	dCache_1	32	260	229	6e-22	Bacteria; Proteobacteria; Gammaproteobacteria; Oceanospirillales; Halomonadaceae; Halomonas.
A0A1K1MGM9_SELRU	932	Selenomonas ruminantium	dCache_1~HisKA~HATPase_c~Response_reg	HisKA~HATPase_c~Response_reg~	dCache_1	39	275	237	2.7e-08	Bacteria; Firmicutes; Negativicutes; Selenomonadales; Selenomonadaceae; Selenomonas.
A0A1K1N0J6_9FIRM	1238	Ruminococcus sp. YE71	dCache_1~HisKA~HATPase_c~Response_reg	HisKA~HATPase_c~Response_reg~	dCache_1	31	259	229	6.4e-15	Bacteria; Firmicutes; Clostridia; Clostridiales; Ruminococcaceae; Ruminococcus.
A0A1K1N0J6_9FIRM	1238	Ruminococcus sp. YE71	dCache_1~HisKA~HATPase_c~Response_reg	HisKA~HATPase_c~Response_reg~	dCache_1	421	650	230	7e-15	Bacteria; Firmicutes; Clostridia; Clostridiales; Ruminococcaceae; Ruminococcus.
A0A1K1N7U5_9FIRM	510	Ruminococcus sp. YE71	dCache_1~GGDEF	GGDEF~	dCache_1	38	274	237	1e-12	Bacteria; Firmicutes; Clostridia; Clostridiales; Ruminococcaceae; Ruminococcus.
A0A1K1P0G9_SELRU	663	Selenomonas ruminantium	dCache_1~HAMP~MCPsignal	MCPsignal~	dCache_1	35	268	234	2.4e-21	Bacteria; Firmicutes; Negativicutes; Selenomonadales; Selenomonadaceae; Selenomonas.
A0A1K1QN51_SELRU	656	Selenomonas ruminantium	dCache_1~HAMP~MCPsignal	MCPsignal~	dCache_1	31	261	231	4.8e-27	Bacteria; Firmicutes; Negativicutes; Selenomonadales; Selenomonadaceae; Selenomonas.
A0A1K1Y114_9GAMM	621	Marinospirillum alkaliphilum DSM 21637	dCache_1~HAMP~MCPsignal	MCPsignal~	dCache_1	28	253	226	5.7e-16	Bacteria; Proteobacteria; Gammaproteobacteria; Oceanospirillales; Oceanospirillaceae; Marinospirillum.
A0A1K2A7P7_9GAMM	328	Marinospirillum alkaliphilum DSM 21637	dCache_1	No_output	dCache_1	36	257	222	4.2e-15	Bacteria; Proteobacteria; Gammaproteobacteria; Oceanospirillales; Oceanospirillaceae; Marinospirillum.
A0A1K2HME3_9BURK	625	Chitinimonas taiwanensis DSM 18899	dCache_1~HAMP~MCPsignal	MCPsignal~	dCache_1	35	257	223	4.5e-20	Bacteria; Proteobacteria; Betaproteobacteria; Burkholderiales; Burkholderiaceae; Chitinimonas.
A0A1L3MXM5_9BACI	667	Bacillus weihaiensis	dCache_1~HAMP~MCPsignal	MCPsignal~	dCache_1	44	273	230	1.7e-23	Bacteria; Firmicutes; Bacilli; Bacillales; Bacillaceae; Bacillus.
A0A1L8PQH8_9RHIZ	692	Rhizobium sp. 58	dCache_1~HAMP~MCPsignal	MCPsignal~	dCache_1	29	254	226	5.3e-27	Bacteria; Proteobacteria; Alphaproteobacteria; Rhizobiales; Rhizobiaceae; Rhizobium/Agrobacterium group; Rhizobium.
A0A1L8ZEJ2_9BACI	676	Bacillus obstructivus	dCache_1~HAMP~MCPsignal	MCPsignal~	dCache_1	36	282	247	2.1e-34	Bacteria; Firmicutes; Bacilli; Bacillales; Bacillaceae; Bacillus.
A0A1L9QLA9_9CYAN	625	Roseofilum reptotaenium AO1-A	dCache_1~HAMP~cNMP_binding	cNMP_binding~	dCache_1	32	323	292	4.6e-29	Bacteria; Cyanobacteria; Oscillatoriophycideae; Oscillatoriales; Coleofasciculaceae; Roseofilum.
A0A1L9QRA4_9CYAN	659	Roseofilum reptotaenium AO1-A	dCache_1~HAMP~Guanylate_cyc	Guanylate_cyc~	dCache_1	38	328	291	9.1e-24	Bacteria; Cyanobacteria; Oscillatoriophycideae; Oscillatoriales; Coleofasciculaceae; Roseofilum.
A0A1M4M2T8_9FIRM	684	Proteiniborus sp. DW1	dCache_1~HAMP~MCPsignal	MCPsignal~	dCache_1	53	290	238	3.8e-29	Bacteria; Firmicutes; Clostridia; Clostridiales; Proteiniborus.
A0A1M4NDV3_9CLOT	689	Clostridium sp. N3C	dCache_1~MCPsignal	MCPsignal~	dCache_1	34	291	258	8e-16	Bacteria; Firmicutes; Clostridia; Clostridiales; Clostridiaceae; Clostridium.
A0A1M4TF77_9FIRM	703	Tissierella praeacuta DSM 18095	dCache_1~MCPsignal	MCPsignal~	dCache_1	72	305	234	1.8e-19	Bacteria; Firmicutes; Tissierellia; Tissierellales; Tissierellaceae; Tissierella.
A0A1M4UH97_9FIRM	656	Schwartzia succinivorans DSM 10502	dCache_1~HAMP~MCPsignal	MCPsignal~	dCache_1	31	261	231	3.3e-26	Bacteria; Firmicutes; Negativicutes; Selenomonadales; Selenomonadaceae; Schwartzia.
A0A1M4VGK2_9FIRM	862	Tissierella praeacuta DSM 18095	dCache_1~PAS_4~GGDEF~HD	GGDEF~HD-GYP~	dCache_1	32	263	232	3.8e-34	Bacteria; Firmicutes; Tissierellia; Tissierellales; Tissierellaceae; Tissierella.
A0A1M4VJX0_9FIRM	675	Tissierella praeacuta DSM 18095	dCache_1~HAMP~MCPsignal	MCPsignal~	dCache_1	49	281	233	3.8e-31	Bacteria; Firmicutes; Tissierellia; Tissierellales; Tissierellaceae; Tissierella.
A0A1M4WC71_9CLOT	687	Clostridium fallax	dCache_1~HAMP~MCPsignal	MCPsignal~	dCache_1	37	293	257	6.1e-23	Bacteria; Firmicutes; Clostridia; Clostridiales; Clostridiaceae; Clostridium.
A0A1M4WMI3_9FIRM	667	Tissierella praeacuta DSM 18095	dCache_1~MCPsignal	MCPsignal~	dCache_1	32	269	238	1.9e-18	Bacteria; Firmicutes; Tissierellia; Tissierellales; Tissierellaceae; Tissierella.
A0A1M4XU21_9FIRM	655	Schwartzia succinivorans DSM 10502	dCache_1~HAMP~MCPsignal	MCPsignal~	dCache_1	27	260	234	2.5e-19	Bacteria; Firmicutes; Negativicutes; Selenomonadales; Selenomonadaceae; Schwartzia.
A0A1M5QIZ1_9PSED	629	Pseudomonas xanthomarina DSM 18231	dCache_1~HAMP~MCPsignal	MCPsignal~	dCache_1	36	261	226	1.1e-25	Bacteria; Proteobacteria; Gammaproteobacteria; Pseudomonadales; Pseudomonadaceae; Pseudomonas.
A0A1M5T6N4_9BACI	669	Virgibacillus chiguensis	dCache_1~HAMP~MCPsignal	MCPsignal~	dCache_1	45	274	230	1.5e-37	Bacteria; Firmicutes; Bacilli; Bacillales; Bacillaceae; Virgibacillus.
A0A1M5VE54_9FIRM	666	Sporanaerobacter acetigenes DSM 13106	dCache_1~MCPsignal	MCPsignal~	dCache_1	32	268	237	5.4e-20	Bacteria; Firmicutes; Tissierellia; Tissierellales; Sporanaerobacter.
A0A1M5VTJ6_9GAMM	613	Ferrimonas marina	dCache_1~HAMP~MCPsignal	MCPsignal~	dCache_1	35	245	211	9.6e-16	Bacteria; Proteobacteria; Gammaproteobacteria; Alteromonadales; Ferrimonadaceae; Ferrimonas.
A0A1M5VYB5_9CLOT	668	Clostridium grantii DSM 8605	dCache_1~MCPsignal	MCPsignal~	dCache_1	52	281	230	8.9e-34	Bacteria; Firmicutes; Clostridia; Clostridiales; Clostridiaceae; Clostridium.
A0A1M5W4U4_9CLOT	738	Clostridium grantii DSM 8605	dCache_1~EAL	EAL~	dCache_1	41	287	247	4.7e-15	Bacteria; Firmicutes; Clostridia; Clostridiales; Clostridiaceae; Clostridium.
A0A1M5W8W0_9VIBR	623	Vibrio aerogenes CECT 7868	dCache_1~HAMP~MCPsignal	MCPsignal~	dCache_1	32	255	224	2.1e-32	Bacteria; Proteobacteria; Gammaproteobacteria; Vibrionales; Vibrionaceae; Vibrio.
A0A1M5WTV6_9VIBR	634	Vibrio aerogenes CECT 7868	dCache_1~HAMP~MCPsignal	MCPsignal~	dCache_1	35	265	231	7.1e-17	Bacteria; Proteobacteria; Gammaproteobacteria; Vibrionales; Vibrionaceae; Vibrio.
A0A1M5WVE0_9VIBR	635	Vibrio aerogenes CECT 7868	dCache_1~HAMP~MCPsignal	MCPsignal~	dCache_1	35	266	232	6.2e-14	Bacteria; Proteobacteria; Gammaproteobacteria; Vibrionales; Vibrionaceae; Vibrio.
A0A1M5X0V2_9GAMM	616	Ferrimonas marina	dCache_1~HAMP~MCPsignal	MCPsignal~	dCache_1	21	248	228	2.3e-16	Bacteria; Proteobacteria; Gammaproteobacteria; Alteromonadales; Ferrimonadaceae; Ferrimonas.
A0A1M6B995_PSEXY	679	Pseudobutyrivibrio xylanivorans DSM 14809	dCache_1~HAMP~MCPsignal	MCPsignal~	dCache_1	41	278	238	2.4e-10	Bacteria; Firmicutes; Clostridia; Clostridiales; Lachnospiraceae; Pseudobutyrivibrio.
A0A1M6BVN7_9CLOT	681	Lutispora thermophila DSM 19022	dCache_1~HAMP~MCPsignal	MCPsignal~	dCache_1	38	285	248	4.3e-33	Bacteria; Firmicutes; Clostridia; Clostridiales; Clostridiaceae; Lutispora.
A0A1M6BZQ4_9CLOT	569	Lutispora thermophila DSM 19022	dCache_1~HAMP~HD	HD-GYP~	dCache_1	30	280	251	2.7e-37	Bacteria; Firmicutes; Clostridia; Clostridiales; Clostridiaceae; Lutispora.
A0A1M6CSY3_9CLOT	680	Clostridium cavendishii DSM 21758	dCache_1~HAMP~MCPsignal	MCPsignal~	dCache_1	38	285	248	4.8e-32	Bacteria; Firmicutes; Clostridia; Clostridiales; Clostridiaceae; Clostridium.
A0A1M6CTM4_9CLOT	680	Clostridium cavendishii DSM 21758	dCache_1~HAMP~MCPsignal	MCPsignal~	dCache_1	38	285	248	1.2e-34	Bacteria; Firmicutes; Clostridia; Clostridiales; Clostridiaceae; Clostridium.
A0A1M6DZV7_9VIBR	627	Vibrio aerogenes CECT 7868	dCache_1~HAMP~MCPsignal	MCPsignal~	dCache_1	34	259	226	4.3e-22	Bacteria; Proteobacteria; Gammaproteobacteria; Vibrionales; Vibrionaceae; Vibrio.
A0A1M6FGN1_9CLOT	663	Geosporobacter subterraneus DSM 17957	dCache_1~HAMP~MCPsignal	MCPsignal~	dCache_1	34	269	236	2.4e-35	Bacteria; Firmicutes; Clostridia; Clostridiales; Clostridiaceae; Geosporobacter.
A0A1M6FLC9_MALRU	569	Malonomonas rubra DSM 5091	dCache_1~HAMP~GGDEF	GGDEF~	dCache_1	35	326	292	4.8e-18	Bacteria; Proteobacteria; Deltaproteobacteria; Desulfuromonadales; Desulfuromonadaceae; Malonomonas.
A0A1M6GHQ8_9CLOT	663	Clostridium amylolyticum	dCache_1~MCPsignal	MCPsignal~	dCache_1	33	267	235	7.7e-32	Bacteria; Firmicutes; Clostridia; Clostridiales; Clostridiaceae; Clostridium.
A0A1M6GWE8_9CLOT	905	Clostridium amylolyticum	dCache_1~GGDEF~EAL~PAS_3	GGDEF~EAL~	dCache_1	34	263	230	3.8e-36	Bacteria; Firmicutes; Clostridia; Clostridiales; Clostridiaceae; Clostridium.
A0A1M6K2B1_9CLOT	668	Hathewaya proteolytica DSM 3090	dCache_1~MCPsignal	MCPsignal~	dCache_1	33	269	237	2.8e-26	Bacteria; Firmicutes; Clostridia; Clostridiales; Clostridiaceae; Hathewaya.
A0A1M6P3G3_9CLOT	693	Caminicella sporogenes DSM 14501	dCache_1~HAMP~MCPsignal	MCPsignal~	dCache_1	46	284	239	1.6e-34	Bacteria; Firmicutes; Clostridia; Clostridiales; Clostridiaceae; Caminicella.
A0A1M6QMR5_9CLOT	671	Paramaledivibacter caminithermalis DSM 15212	dCache_1~HAMP~MCPsignal	MCPsignal~	dCache_1	40	277	238	3.4e-34	Bacteria; Firmicutes; Clostridia; Clostridiales; Clostridiaceae; Paramaledivibacter.
A0A1M6QU63_9CLOT	686	Caminicella sporogenes DSM 14501	dCache_1~HAMP~MCPsignal	MCPsignal~	dCache_1	50	292	243	1e-33	Bacteria; Firmicutes; Clostridia; Clostridiales; Clostridiaceae; Caminicella.
A0A1M6SAN6_9CLOT	876	Caminicella sporogenes DSM 14501	dCache_1~GAF_2~PAS_9~HD	HD-GYP~	dCache_1	37	260	224	6.6e-21	Bacteria; Firmicutes; Clostridia; Clostridiales; Clostridiaceae; Caminicella.
A0A1M6SHV2_9FIRM	636	Desulfotomaculum aeronauticum DSM 10349	dCache_1~MCPsignal	MCPsignal~	dCache_1	42	283	242	4e-25	Bacteria; Firmicutes; Clostridia; Clostridiales; Peptococcaceae; Desulfotomaculum.
A0A1M6UFY0_9ALTE	595	Marinobacter antarcticus	dCache_1~HAMP~MCPsignal	MCPsignal~	dCache_1	34	259	226	2.1e-32	Bacteria; Proteobacteria; Gammaproteobacteria; Alteromonadales; Alteromonadaceae; Marinobacter.
A0A1M6VWS1_9BACT	894	Fibrobacter sp. UWEL	dCache_1~HisKA~HATPase_c~Response_reg	HisKA~HATPase_c~Response_reg~	dCache_1	42	275	234	9e-13	Bacteria; Fibrobacteres; Fibrobacterales; Fibrobacteraceae; Fibrobacter.
A0A1M6WBU8_9BACT	1031	Fibrobacter sp. UWH6	dCache_1~HisKA~HATPase_c~Response_reg	HisKA~HATPase_c~Response_reg~	dCache_1	53	299	247	3.2e-12	Bacteria; Fibrobacteres; Fibrobacterales; Fibrobacteraceae; Fibrobacter.
A0A1M6YIV5_9BACT	282	Fibrobacter sp. UWEL	dCache_1	No_output	dCache_1	41	271	231	4.7e-14	Bacteria; Fibrobacteres; Fibrobacterales; Fibrobacteraceae; Fibrobacter.
A0A1M6ZI14_9BACT	856	Fibrobacter sp. UWEL	dCache_1~HisKA~HATPase_c~Hpt~Response_reg	HisKA~HATPase_c~Response_reg~	dCache_1	44	280	237	1.2e-15	Bacteria; Fibrobacteres; Fibrobacterales; Fibrobacteraceae; Fibrobacter.
A0A1M6ZWL2_9FIRM	670	Anaerocolumna jejuensis DSM 15929	dCache_1~MCPsignal	MCPsignal~	dCache_1	43	276	234	2.9e-16	Bacteria; Firmicutes; Clostridia; Clostridiales; Lachnospiraceae; Anaerocolumna.
A0A1M7FR97_9RHOB	649	Labrenzia suaedae	dCache_1~HAMP~MCPsignal	MCPsignal~	dCache_1	16	262	247	2.9e-20	Bacteria; Proteobacteria; Alphaproteobacteria; Rhodobacterales; Rhodobacteraceae; Labrenzia.
A0A1M7GYB9_9GAMM	624	Halomonas subglaciescola	dCache_1~HAMP~MCPsignal	MCPsignal~	dCache_1	37	260	224	5.4e-23	Bacteria; Proteobacteria; Gammaproteobacteria; Oceanospirillales; Halomonadaceae; Halomonas.
A0A1M7LLU7_9FIRM	679	Anaerosporobacter mobilis DSM 15930	dCache_1~HAMP~MCPsignal	MCPsignal~	dCache_1	50	285	236	2.5e-22	Bacteria; Firmicutes; Clostridia; Clostridiales; Lachnospiraceae; Anaerosporobacter.
A0A1M7R7P4_9BURK	593	Duganella sacchari	dCache_1~HAMP~MCPsignal	MCPsignal~	dCache_1	19	253	235	1.3e-21	Bacteria; Proteobacteria; Betaproteobacteria; Burkholderiales; Oxalobacteraceae; Duganella.
A0A1M7S5U0_FERGO	418	Fervidobacterium gondwanense DSM 13020	dCache_1~HAMP	No_output	dCache_1	34	266	233	8.3e-31	Bacteria; Thermotogae; Thermotogales; Fervidobacteriaceae; Fervidobacterium.
A0A1M7XZB8_9FIRM	682	Anaerocolumna xylanovorans DSM 12503	dCache_1~MCPsignal	MCPsignal~	dCache_1	39	276	238	2.5e-18	Bacteria; Firmicutes; Clostridia; Clostridiales; Lachnospiraceae; Anaerocolumna.
A0A1M7Y4J2_9FIRM	672	Anaerocolumna xylanovorans DSM 12503	dCache_1~MCPsignal	MCPsignal~	dCache_1	39	276	238	7.8e-19	Bacteria; Firmicutes; Clostridia; Clostridiales; Lachnospiraceae; Anaerocolumna.
A0A1M7YCU6_9DELT	713	Desulfopila aestuarii DSM 18488	dCache_1~PAS_9~HATPase_c	HATPase_c~	dCache_1	32	264	233	9.5e-26	Bacteria; Proteobacteria; Deltaproteobacteria; Desulfobacterales; Desulfobulbaceae; Desulfopila.
A0A1N6FVH7_9LACT	682	Carnobacterium alterfunditum	dCache_1~MCPsignal	MCPsignal~	dCache_1	42	266	225	3.9e-18	Bacteria; Firmicutes; Bacilli; Lactobacillales; Carnobacteriaceae; Carnobacterium.
A0A1N6IUI2_9BURK	599	Burkholderia sp. GAS332	dCache_1~HAMP~MCPsignal	MCPsignal~	dCache_1	18	258	241	1.5e-25	Bacteria; Proteobacteria; Betaproteobacteria; Burkholderiales; Burkholderiaceae; Burkholderia.
A0A1N6SMX2_9GAMM	625	Aeromonas sp. RU39B	dCache_1~HAMP~MCPsignal	MCPsignal~	dCache_1	26	257	232	1.1e-22	Bacteria; Proteobacteria; Gammaproteobacteria; Aeromonadales; Aeromonadaceae; Aeromonas.
A0A1N6SY26_9GAMM	623	Aeromonas sp. RU39B	dCache_1~HAMP~MCPsignal	MCPsignal~	dCache_1	35	255	221	1.7e-14	Bacteria; Proteobacteria; Gammaproteobacteria; Aeromonadales; Aeromonadaceae; Aeromonas.
A0A1N6T587_9GAMM	627	Marinobacterium stanieri	dCache_1~HAMP~MCPsignal	MCPsignal~	dCache_1	32	259	228	5.6e-30	Bacteria; Proteobacteria; Gammaproteobacteria; Oceanospirillales; Oceanospirillaceae; Marinobacterium.
A0A1N6UT11_9GAMM	623	Shewanella morhuae	dCache_1~HAMP~MCPsignal	MCPsignal~	dCache_1	35	255	221	2.6e-17	Bacteria; Proteobacteria; Gammaproteobacteria; Alteromonadales; Shewanellaceae; Shewanella.
A0A1N6UT35_9GAMM	623	Shewanella morhuae	dCache_1~HAMP~MCPsignal	MCPsignal~	dCache_1	35	255	221	5.5e-20	Bacteria; Proteobacteria; Gammaproteobacteria; Alteromonadales; Shewanellaceae; Shewanella.
A0A1N6YYF9_9BACI	668	Domibacillus enclensis	dCache_1~HAMP~MCPsignal	MCPsignal~	dCache_1	34	272	239	4e-28	Bacteria; Firmicutes; Bacilli; Bacillales; Bacillaceae; Domibacillus.
A0A1N6YYR7_9BACI	667	Domibacillus enclensis	dCache_1~HAMP~MCPsignal	MCPsignal~	dCache_1	36	272	237	8.4e-31	Bacteria; Firmicutes; Bacilli; Bacillales; Bacillaceae; Domibacillus.
A0A1N7CEV8_9GAMM	516	Aeromonas sp. RU39B	dCache_1~GGDEF	GGDEF~	dCache_1	42	269	228	7.7e-17	Bacteria; Proteobacteria; Gammaproteobacteria; Aeromonadales; Aeromonadaceae; Aeromonas.
A0A1N7IMS2_9BACI	667	Salimicrobium flavidum	dCache_1~HAMP~MCPsignal	MCPsignal~	dCache_1	41	265	225	2.9e-26	Bacteria; Firmicutes; Bacilli; Bacillales; Bacillaceae; Salimicrobium.
A0A1N7IZ13_9GAMM	626	Neptunomonas antarctica	dCache_1~HAMP~MCPsignal	MCPsignal~	dCache_1	32	258	227	1.6e-24	Bacteria; Proteobacteria; Gammaproteobacteria; Oceanospirillales; Oceanospirillaceae; Neptunomonas.
A0A1N7P9N0_9GAMM	571	Neptunomonas antarctica	dCache_1~GGDEF	GGDEF~	dCache_1	78	331	254	2.8e-14	Bacteria; Proteobacteria; Gammaproteobacteria; Oceanospirillales; Oceanospirillaceae; Neptunomonas.
A0A1N7Q917_9PROT	790	Insolitispirillum peregrinum	dCache_1~HAMP~MCPsignal~Hemerythrin	MCPsignal~	dCache_1	32	264	233	5.7e-25	Bacteria; Proteobacteria; Alphaproteobacteria; Rhodospirillales; Rhodospirillaceae; Insolitispirillum.
A0A1N7RVQ0_9BURK	607	Paraburkholderia piptadeniae	dCache_1~HAMP~MCPsignal	MCPsignal~	dCache_1	15	266	252	3.9e-26	Bacteria; Proteobacteria; Betaproteobacteria; Burkholderiales; Burkholderiaceae; Paraburkholderia.
A0A1P8K088_9BURK	574	Rhodoferax koreense	dCache_1~HAMP~GGDEF	GGDEF~	dCache_1	40	328	289	1.2e-16	Bacteria; Proteobacteria; Betaproteobacteria; Burkholderiales; Comamonadaceae; Rhodoferax.
A0A1Q2GTY7_9GAMM	629	Pseudoalteromonas aliena	dCache_1~HAMP~MCPsignal	MCPsignal~	dCache_1	34	261	228	2.8e-23	Bacteria; Proteobacteria; Gammaproteobacteria; Alteromonadales; Pseudoalteromonadaceae; Pseudoalteromonas.
A0A1Q2GV77_9GAMM	626	Pseudoalteromonas aliena	dCache_1~HAMP~MCPsignal	MCPsignal~	dCache_1	23	258	236	7.4e-21	Bacteria; Proteobacteria; Gammaproteobacteria; Alteromonadales; Pseudoalteromonadaceae; Pseudoalteromonas.
A0A1Q3RCA4_9FIRM	933	Clostridiales bacterium 38-18	dCache_1~GGDEF~EAL~PAS_3	GGDEF~EAL~	dCache_1	36	255	220	9.3e-16	Bacteria; Firmicutes; Clostridia; Clostridiales.
A0A1Q3RKD7_9FIRM	661	Clostridiales bacterium 38-18	dCache_1~HAMP~MCPsignal	MCPsignal~	dCache_1	36	267	232	4.1e-32	Bacteria; Firmicutes; Clostridia; Clostridiales.
A0A1Q3RM24_9FIRM	667	Clostridiales bacterium 38-18	dCache_1~HAMP~MCPsignal	MCPsignal~	dCache_1	42	273	232	3.7e-36	Bacteria; Firmicutes; Clostridia; Clostridiales.
A0A1Q6CFS9_9GAMM	628	Thalassotalea sp. PP2-459	dCache_1~HAMP~MCPsignal	MCPsignal~	dCache_1	35	260	226	1.4e-19	Bacteria; Proteobacteria; Gammaproteobacteria; Alteromonadales; Colwelliaceae; Thalassotalea.
A0A1Q8TD20_9GAMM	613	Chromohalobacter japonicus	dCache_1~HAMP~MCPsignal	MCPsignal~	dCache_1	32	258	227	1.1e-18	Bacteria; Proteobacteria; Gammaproteobacteria; Oceanospirillales; Halomonadaceae; Chromohalobacter.
A0A1Q9G6G0_9GAMM	627	Photobacterium proteolyticum	dCache_1~HAMP~MCPsignal	MCPsignal~	dCache_1	34	259	226	2e-25	Bacteria; Proteobacteria; Gammaproteobacteria; Vibrionales; Vibrionaceae; Photobacterium.
A0A1Q9G9U6_9GAMM	625	Photobacterium proteolyticum	dCache_1~HAMP~MCPsignal	MCPsignal~	dCache_1	20	257	238	2.6e-17	Bacteria; Proteobacteria; Gammaproteobacteria; Vibrionales; Vibrionaceae; Photobacterium.
A0A1Q9GEG8_9GAMM	635	Photobacterium proteolyticum	dCache_1~HAMP~MCPsignal	MCPsignal~	dCache_1	36	266	231	2e-12	Bacteria; Proteobacteria; Gammaproteobacteria; Vibrionales; Vibrionaceae; Photobacterium.
A0A1Q9GSM4_9GAMM	636	Photobacterium proteolyticum	dCache_1~HAMP~MCPsignal	MCPsignal~	dCache_1	39	265	227	4e-13	Bacteria; Proteobacteria; Gammaproteobacteria; Vibrionales; Vibrionaceae; Photobacterium.
A0A1Q9GSN0_9GAMM	622	Photobacterium proteolyticum	dCache_1~HAMP~MCPsignal	MCPsignal~	dCache_1	32	254	223	2.7e-25	Bacteria; Proteobacteria; Gammaproteobacteria; Vibrionales; Vibrionaceae; Photobacterium.
A0A1Q9GTE5_9GAMM	627	Photobacterium proteolyticum	dCache_1~HAMP~MCPsignal	MCPsignal~	dCache_1	34	259	226	1.1e-24	Bacteria; Proteobacteria; Gammaproteobacteria; Vibrionales; Vibrionaceae; Photobacterium.
A0A1Q9H9X2_9VIBR	626	Vibrio panuliri	dCache_1~HAMP~MCPsignal	MCPsignal~	dCache_1	16	259	244	6.4e-14	Bacteria; Proteobacteria; Gammaproteobacteria; Vibrionales; Vibrionaceae; Vibrio.
A0A1Q9H9Z8_9VIBR	626	Vibrio panuliri	dCache_1~HAMP~MCPsignal	MCPsignal~	dCache_1	31	258	228	1.9e-18	Bacteria; Proteobacteria; Gammaproteobacteria; Vibrionales; Vibrionaceae; Vibrio.
A0A1Q9HEY7_9VIBR	627	Vibrio panuliri	dCache_1~HAMP~MCPsignal	MCPsignal~	dCache_1	32	259	228	4.6e-27	Bacteria; Proteobacteria; Gammaproteobacteria; Vibrionales; Vibrionaceae; Vibrio.
A0A1Q9HJC6_9VIBR	626	Vibrio panuliri	dCache_1~HAMP~MCPsignal	MCPsignal~	dCache_1	28	258	231	1.3e-14	Bacteria; Proteobacteria; Gammaproteobacteria; Vibrionales; Vibrionaceae; Vibrio.
A0A1Q9HK50_9VIBR	623	Vibrio panuliri	dCache_1~HAMP~MCPsignal	MCPsignal~	dCache_1	25	255	231	1.2e-25	Bacteria; Proteobacteria; Gammaproteobacteria; Vibrionales; Vibrionaceae; Vibrio.
A0A1Q9HK93_9VIBR	623	Vibrio panuliri	dCache_1~HAMP~MCPsignal	MCPsignal~	dCache_1	24	255	232	3.9e-26	Bacteria; Proteobacteria; Gammaproteobacteria; Vibrionales; Vibrionaceae; Vibrio.
A0A1Q9JM55_9FIRM	643	Roseburia sp. 499	dCache_1~MCPsignal	MCPsignal~	dCache_1	24	251	228	4.6e-20	Bacteria; Firmicutes; Clostridia; Clostridiales; Lachnospiraceae; Roseburia.
A0A1R0MBM1_9NEIS	504	Chromobacterium aquaticum	dCache_1~HAMP~MCPsignal	MCPsignal~	dCache_1	48	278	231	9.1e-30	Bacteria; Proteobacteria; Betaproteobacteria; Neisseriales; Chromobacteriaceae; Chromobacterium.
A0A1R0MCX5_9NEIS	625	Chromobacterium aquaticum	dCache_1~HAMP~MCPsignal	MCPsignal~	dCache_1	33	257	225	3.4e-25	Bacteria; Proteobacteria; Betaproteobacteria; Neisseriales; Chromobacteriaceae; Chromobacterium.
A0A1R0MTQ5_9NEIS	628	Chromobacterium aquaticum	dCache_1~HAMP~MCPsignal	MCPsignal~	dCache_1	32	259	228	1.8e-24	Bacteria; Proteobacteria; Betaproteobacteria; Neisseriales; Chromobacteriaceae; Chromobacterium.
A0A1R0MUM3_9NEIS	482	Chromobacterium aquaticum	dCache_1~HAMP~MCPsignal	MCPsignal~	dCache_1	37	260	224	3.2e-17	Bacteria; Proteobacteria; Betaproteobacteria; Neisseriales; Chromobacteriaceae; Chromobacterium.
A0A1R1LGG6_9GAMM	355	Motiliproteus sp. MSK22-1	dCache_1~HAMP	No_output	dCache_1	32	259	228	1.6e-26	Bacteria; Proteobacteria; Gammaproteobacteria; Oceanospirillales; Oceanospirillaceae; Motiliproteus.
A0A1R1LPM2_9GAMM	626	Motiliproteus sp. MSK22-1	dCache_1~HAMP~MCPsignal	MCPsignal~	dCache_1	32	258	227	3.6e-28	Bacteria; Proteobacteria; Gammaproteobacteria; Oceanospirillales; Oceanospirillaceae; Motiliproteus.
A0A1R1LW98_9GAMM	1007	Motiliproteus sp. MSK22-1	dCache_1~HAMP~dCache_1~MCPsignal	MCPsignal~	dCache_1	84	427	344	9.8e-13	Bacteria; Proteobacteria; Gammaproteobacteria; Oceanospirillales; Oceanospirillaceae; Motiliproteus.
A0A1R1LW98_9GAMM	1007	Motiliproteus sp. MSK22-1	dCache_1~HAMP~dCache_1~MCPsignal	MCPsignal~	dCache_1	430	641	212	4.3e-10	Bacteria; Proteobacteria; Gammaproteobacteria; Oceanospirillales; Oceanospirillaceae; Motiliproteus.
A0A1R1RN96_9BACI	656	Bacillus swezeyi	dCache_1~HAMP~MCPsignal	MCPsignal~	dCache_1	35	262	228	3.6e-28	Bacteria; Firmicutes; Bacilli; Bacillales; Bacillaceae; Bacillus.
A0A1R2AW55_9CILI	502	Stentor coeruleus	dCache_1	No_output	dCache_1	75	364	290	5.5e-13	Eukaryota; Alveolata; Ciliophora; Postciliodesmatophora; Heterotrichea; Heterotrichida; Stentoridae; Stentor.
A0A1R2B2M6_9CILI	519	Stentor coeruleus	dCache_1	No_output	dCache_1	53	348	296	1.3e-15	Eukaryota; Alveolata; Ciliophora; Postciliodesmatophora; Heterotrichea; Heterotrichida; Stentoridae; Stentor.
A0A1R2BJN2_9CILI	506	Stentor coeruleus	dCache_1	No_output	dCache_1	52	338	287	8.3e-11	Eukaryota; Alveolata; Ciliophora; Postciliodesmatophora; Heterotrichea; Heterotrichida; Stentoridae; Stentor.
A0A1R2CEF6_9CILI	503	Stentor coeruleus	dCache_1	No_output	dCache_1	57	343	287	5.2e-13	Eukaryota; Alveolata; Ciliophora; Postciliodesmatophora; Heterotrichea; Heterotrichida; Stentoridae; Stentor.
A0A1R2CFP2_9CILI	508	Stentor coeruleus	dCache_1	No_output	dCache_1	69	338	270	6.1e-11	Eukaryota; Alveolata; Ciliophora; Postciliodesmatophora; Heterotrichea; Heterotrichida; Stentoridae; Stentor.
A0A1R3T961_9RHIZ	465	Agrobacterium sp. DSM 25559	dCache_1~HAMP	No_output	dCache_1	37	261	225	2.6e-27	Bacteria; Proteobacteria; Alphaproteobacteria; Rhizobiales; Rhizobiaceae; Rhizobium/Agrobacterium group; Agrobacterium.
A0A1R4B2S2_9VIBR	627	Vibrio palustris	dCache_1~HAMP~MCPsignal	MCPsignal~	dCache_1	34	258	225	5.7e-24	Bacteria; Proteobacteria; Gammaproteobacteria; Vibrionales; Vibrionaceae; Vibrio.
A0A1R4I3L2_9GAMM	618	Halomonas sp. JB380	dCache_1~HAMP~MCPsignal	MCPsignal~	dCache_1	37	259	223	5e-20	Bacteria; Proteobacteria; Gammaproteobacteria; Oceanospirillales; Halomonadaceae; Halomonas.
A0A1R4I3S0_9GAMM	623	Halomonas sp. JB380	dCache_1~HAMP~MCPsignal	MCPsignal~	dCache_1	37	260	224	1.8e-20	Bacteria; Proteobacteria; Gammaproteobacteria; Oceanospirillales; Halomonadaceae; Halomonas.
A0A1S1FW31_9BACI	659	Bacillus sp. HMSC76G11	dCache_1~HAMP~MCPsignal	MCPsignal~	dCache_1	34	263	230	1.8e-32	Bacteria; Firmicutes; Bacilli; Bacillales; Bacillaceae; Bacillus.
A0A1S1MWR8_9GAMM	622	Pseudoalteromonas amylolytica	dCache_1~HAMP~MCPsignal	MCPsignal~	dCache_1	29	254	226	4.2e-25	Bacteria; Proteobacteria; Gammaproteobacteria; Alteromonadales; Pseudoalteromonadaceae; Pseudoalteromonas.
A0A1S1N0T8_9GAMM	629	Pseudoalteromonas amylolytica	dCache_1~HAMP~MCPsignal	MCPsignal~	dCache_1	34	261	228	5.7e-29	Bacteria; Proteobacteria; Gammaproteobacteria; Alteromonadales; Pseudoalteromonadaceae; Pseudoalteromonas.
A0A1S1NU61_9GAMM	618	Kushneria sp. YCWA18	dCache_1~HAMP~MCPsignal	MCPsignal~	dCache_1	37	258	222	3.2e-23	Bacteria; Proteobacteria; Gammaproteobacteria; Oceanospirillales; Halomonadaceae; Kushneria.
A0A1S1TJ75_9RHIZ	698	Ensifer sp. LCM 4579	dCache_1~HAMP~MCPsignal	MCPsignal~	dCache_1	36	261	226	2.5e-29	Bacteria; Proteobacteria; Alphaproteobacteria; Rhizobiales; Rhizobiaceae; Sinorhizobium/Ensifer group; Ensifer.
A0A1S1V3S5_9FIRM	823	Andreesenia angusta	dCache_1~PAS_9~GGDEF~HD_5	GGDEF~HD-GYP~	dCache_1	41	270	230	2.7e-20	Bacteria; Firmicutes; Tissierellia; Tissierellales; Gottschalkiaceae; Andreesenia.
A0A1S1X8Q1_9NEIS	625	Chromobacterium amazonense	dCache_1~HAMP~MCPsignal	MCPsignal~	dCache_1	30	257	228	5.8e-29	Bacteria; Proteobacteria; Betaproteobacteria; Neisseriales; Chromobacteriaceae; Chromobacterium.
A0A1S1X948_9NEIS	628	Chromobacterium amazonense	dCache_1~HAMP~MCPsignal	MCPsignal~	dCache_1	34	260	227	1.1e-17	Bacteria; Proteobacteria; Betaproteobacteria; Neisseriales; Chromobacteriaceae; Chromobacterium.
A0A1S1XAW0_9NEIS	625	Chromobacterium amazonense	dCache_1~HAMP~MCPsignal	MCPsignal~	dCache_1	33	257	225	4.9e-27	Bacteria; Proteobacteria; Betaproteobacteria; Neisseriales; Chromobacteriaceae; Chromobacterium.
A0A1S2CHE4_9ALTE	628	Marinobacter sp. AC-23	dCache_1~HAMP~MCPsignal	MCPsignal~	dCache_1	31	259	229	2.3e-31	Bacteria; Proteobacteria; Gammaproteobacteria; Alteromonadales; Alteromonadaceae; Marinobacter.
A0A1S2TZ68_9GAMM	632	Shewanella algae	dCache_1~HAMP~MCPsignal	MCPsignal~	dCache_1	26	263	238	6.5e-16	Bacteria; Proteobacteria; Gammaproteobacteria; Alteromonadales; Shewanellaceae; Shewanella.
A0A1S2TZW6_9GAMM	623	Shewanella algae	dCache_1~HAMP~MCPsignal	MCPsignal~	dCache_1	35	255	221	5.5e-19	Bacteria; Proteobacteria; Gammaproteobacteria; Alteromonadales; Shewanellaceae; Shewanella.
A0A1S3J002_LINUN	1346	Lingula unguis	dCache_1	No_output	dCache_1	718	977	260	3.9e-10	Eukaryota; Metazoa; Lophotrochozoa; Brachiopoda; Linguliformea; Lingulata; Lingulida; Linguloidea; Lingulidae; Lingula.
A0A1S6HN36_9GAMM	623	Shewanella psychrophila	dCache_1~HAMP~MCPsignal	MCPsignal~	dCache_1	37	255	219	2e-18	Bacteria; Proteobacteria; Gammaproteobacteria; Alteromonadales; Shewanellaceae; Shewanella.
A0A1S6HUA1_9GAMM	622	Shewanella psychrophila	dCache_1~HAMP~MCPsignal	MCPsignal~	dCache_1	29	254	226	2.1e-31	Bacteria; Proteobacteria; Gammaproteobacteria; Alteromonadales; Shewanellaceae; Shewanella.
A0A1S6HVD5_9GAMM	622	Shewanella psychrophila	dCache_1~HAMP~MCPsignal	MCPsignal~	dCache_1	32	254	223	5e-27	Bacteria; Proteobacteria; Gammaproteobacteria; Alteromonadales; Shewanellaceae; Shewanella.
A0A1S8L340_9CLOT	665	Clostridium roseum	dCache_1~HAMP~MCPsignal	MCPsignal~	dCache_1	39	271	233	1e-32	Bacteria; Firmicutes; Clostridia; Clostridiales; Clostridiaceae; Clostridium.
A0A1S8MFI7_9CLOT	661	Clostridium roseum	dCache_1~HAMP~MCPsignal	MCPsignal~	dCache_1	35	267	233	5.8e-34	Bacteria; Firmicutes; Clostridia; Clostridiales; Clostridiaceae; Clostridium.
A0A1S8T7X4_9CLOT	666	Clostridium puniceum	dCache_1~HAMP~MCPsignal	MCPsignal~	dCache_1	42	271	230	2.4e-30	Bacteria; Firmicutes; Clostridia; Clostridiales; Clostridiaceae; Clostridium.
A0A1S8TVR4_9CLOT	667	Clostridium puniceum	dCache_1~HAMP~MCPsignal	MCPsignal~	dCache_1	34	273	240	4.2e-28	Bacteria; Firmicutes; Clostridia; Clostridiales; Clostridiaceae; Clostridium.
A0A1S9C0X7_9FIRM	658	Epulopiscium sp. AS2M-Bin002	dCache_1~MCPsignal	MCPsignal~	dCache_1	35	271	237	3.8e-24	Bacteria; Firmicutes; Clostridia; Clostridiales; Epulopiscium.
A0A1S9C711_9FIRM	656	Epulopiscium sp. AS2M-Bin002	dCache_1~MCPsignal	MCPsignal~	dCache_1	35	269	235	7.9e-22	Bacteria; Firmicutes; Clostridia; Clostridiales; Epulopiscium.
A0A1S9C7L5_9FIRM	656	Epulopiscium sp. AS2M-Bin001	dCache_1~MCPsignal	MCPsignal~	dCache_1	25	270	246	1.9e-22	Bacteria; Firmicutes; Clostridia; Clostridiales; Epulopiscium.
A0A1S9C8W9_9FIRM	547	Epulopiscium sp. AS2M-Bin002	dCache_1~MCPsignal	MCPsignal~	dCache_1	1	164	164	2.2e-12	Bacteria; Firmicutes; Clostridia; Clostridiales; Epulopiscium.
A0A1S9CEH8_9FIRM	659	Epulopiscium sp. Nele67-Bin005	dCache_1~MCPsignal	MCPsignal~	dCache_1	37	273	237	1.4e-19	Bacteria; Firmicutes; Clostridia; Clostridiales; Epulopiscium.
A0A1S9CFH0_9FIRM	665	Epulopiscium sp. Nele67-Bin005	dCache_1~MCPsignal	MCPsignal~	dCache_1	41	279	239	2.9e-22	Bacteria; Firmicutes; Clostridia; Clostridiales; Epulopiscium.
A0A1S9CFH5_9FIRM	665	Epulopiscium sp. Nele67-Bin005	dCache_1~MCPsignal	MCPsignal~	dCache_1	43	278	236	8.5e-17	Bacteria; Firmicutes; Clostridia; Clostridiales; Epulopiscium.
A0A1S9CH32_9FIRM	660	Epulopiscium sp. Nele67-Bin005	dCache_1~MCPsignal	MCPsignal~	dCache_1	38	275	238	1.7e-24	Bacteria; Firmicutes; Clostridia; Clostridiales; Epulopiscium.
A0A1S9CIP8_9FIRM	658	Epulopiscium sp. Nele67-Bin005	dCache_1~MCPsignal	MCPsignal~	dCache_1	36	272	237	1.6e-16	Bacteria; Firmicutes; Clostridia; Clostridiales; Epulopiscium.
A0A1S9CKT6_9FIRM	655	Epulopiscium sp. AS2M-Bin002	dCache_1~MCPsignal	MCPsignal~	dCache_1	6	270	265	1.4e-23	Bacteria; Firmicutes; Clostridia; Clostridiales; Epulopiscium.
A0A1S9CLH4_9FIRM	636	Epulopiscium sp. AS2M-Bin002	dCache_1~MCPsignal	MCPsignal~	dCache_1	51	270	220	1.2e-20	Bacteria; Firmicutes; Clostridia; Clostridiales; Epulopiscium.
A0A1S9CP47_9FIRM	660	Epulopiscium sp. Nele67-Bin004	dCache_1~MCPsignal	MCPsignal~	dCache_1	38	273	236	2.5e-19	Bacteria; Firmicutes; Clostridia; Clostridiales; Epulopiscium.
A0A1S9CRL7_9FIRM	307	Epulopiscium sp. Nele67-Bin004	dCache_1	No_output	dCache_1	42	277	236	2.6e-11	Bacteria; Firmicutes; Clostridia; Clostridiales; Epulopiscium.
A0A1S9CSX6_9FIRM	657	Epulopiscium sp. Nele67-Bin004	dCache_1~MCPsignal	MCPsignal~	dCache_1	31	271	241	6.5e-23	Bacteria; Firmicutes; Clostridia; Clostridiales; Epulopiscium.
A0A1S9I3M1_9CLOT	668	Clostridium tepidum	dCache_1~MCPsignal	MCPsignal~	dCache_1	33	270	238	3.3e-24	Bacteria; Firmicutes; Clostridia; Clostridiales; Clostridiaceae; Clostridium.
A0A1S9IHL7_9CLOT	663	Clostridium tepidum	dCache_1~MCPsignal	MCPsignal~	dCache_1	32	268	237	9e-30	Bacteria; Firmicutes; Clostridia; Clostridiales; Clostridiaceae; Clostridium.
A0A1T1AUE8_RHOFE	578	Rhodoferax fermentans	dCache_1~HAMP~GGDEF	GGDEF~	dCache_1	81	329	249	5.5e-15	Bacteria; Proteobacteria; Betaproteobacteria; Burkholderiales; Comamonadaceae; Rhodoferax.
A0A1T1HBL3_OCELI	582	Oceanospirillum linum	dCache_1~HAMP~GGDEF	GGDEF~	dCache_1	46	335	290	6.5e-17	Bacteria; Proteobacteria; Gammaproteobacteria; Oceanospirillales; Oceanospirillaceae; Oceanospirillum.
A0A1T1HCF6_OCELI	629	Oceanospirillum linum	dCache_1~HAMP~MCPsignal	MCPsignal~	dCache_1	37	261	225	1.6e-24	Bacteria; Proteobacteria; Gammaproteobacteria; Oceanospirillales; Oceanospirillaceae; Oceanospirillum.
A0A1T1HU69_9PSED	629	Pseudomonas sp. MF4836	dCache_1~HAMP~MCPsignal	MCPsignal~	dCache_1	36	261	226	6.2e-28	Bacteria; Proteobacteria; Gammaproteobacteria; Pseudomonadales; Pseudomonadaceae; Pseudomonas.
A0A1T2XCI7_9BACL	1154	Paenibacillus selenitireducens	dCache_1~PAS_9~HisKA~HATPase_c~Response_reg~Hpt	HisKA~HATPase_c~Response_reg~Hpt~	dCache_1	48	294	247	4.4e-32	Bacteria; Firmicutes; Bacilli; Bacillales; Paenibacillaceae; Paenibacillus.
A0A1T4KC33_VIBCI	622	Vibrio cincinnatiensis DSM 19608	dCache_1~HAMP~MCPsignal	MCPsignal~	dCache_1	29	254	226	1.8e-26	Bacteria; Proteobacteria; Gammaproteobacteria; Vibrionales; Vibrionaceae; Vibrio.
A0A1T4LIU5_9GAMM	629	Oceanospirillum multiglobuliferum	dCache_1~HAMP~MCPsignal	MCPsignal~	dCache_1	37	261	225	7.8e-21	Bacteria; Proteobacteria; Gammaproteobacteria; Oceanospirillales; Oceanospirillaceae; Oceanospirillum.
A0A1T4LYH7_VIBCI	627	Vibrio cincinnatiensis DSM 19608	dCache_1~HAMP~MCPsignal	MCPsignal~	dCache_1	34	259	226	4.4e-26	Bacteria; Proteobacteria; Gammaproteobacteria; Vibrionales; Vibrionaceae; Vibrio.
A0A1T4MIA8_VIBCI	623	Vibrio cincinnatiensis DSM 19608	dCache_1~HAMP~MCPsignal	MCPsignal~	dCache_1	32	255	224	8.9e-27	Bacteria; Proteobacteria; Gammaproteobacteria; Vibrionales; Vibrionaceae; Vibrio.
A0A1T4PCJ5_9GAMM	626	Oceanospirillum multiglobuliferum	dCache_1~HAMP~MCPsignal	MCPsignal~	dCache_1	32	258	227	1.5e-24	Bacteria; Proteobacteria; Gammaproteobacteria; Oceanospirillales; Oceanospirillaceae; Oceanospirillum.
A0A1T4Q6R1_VIBCI	630	Vibrio cincinnatiensis DSM 19608	dCache_1~HAMP~MCPsignal	MCPsignal~	dCache_1	35	258	224	1.1e-26	Bacteria; Proteobacteria; Gammaproteobacteria; Vibrionales; Vibrionaceae; Vibrio.
A0A1T4R6A9_9FIRM	722	Carboxydocella sporoproducens DSM 16521	dCache_1~HAMP~MCPsignal	MCPsignal~	dCache_1	37	268	232	5.5e-35	Bacteria; Firmicutes; Clostridia; Clostridiales; Clostridiales Family XVI. Incertae Sedis; Carboxydocella.
A0A1T4U3V3_9GAMM	624	Enterovibrio nigricans DSM 22720	dCache_1~HAMP~MCPsignal	MCPsignal~	dCache_1	16	256	241	9.2e-20	Bacteria; Proteobacteria; Gammaproteobacteria; Vibrionales; Vibrionaceae; Enterovibrio.
A0A1T4WW67_9CLOT	666	Caloramator quimbayensis	dCache_1~MCPsignal	MCPsignal~	dCache_1	31	268	238	3.4e-32	Bacteria; Firmicutes; Clostridia; Clostridiales; Clostridiaceae; Caloramator.
A0A1T5AC72_9PROT	707	Arcobacter marinus	dCache_1~MCPsignal	MCPsignal~	dCache_1	35	264	230	9.2e-21	Bacteria; Proteobacteria; Epsilonproteobacteria; Campylobacterales; Campylobacteraceae; Arcobacter.
A0A1T5B7F6_9BACI	652	Lysinibacillus sp. AC-3	dCache_1~HAMP~MCPsignal	MCPsignal~	dCache_1	37	258	222	9.1e-24	Bacteria; Firmicutes; Bacilli; Bacillales; Bacillaceae; Lysinibacillus.
A0A1T5B859_9BACI	653	Lysinibacillus sp. AC-3	dCache_1~HAMP~MCPsignal	MCPsignal~	dCache_1	36	259	224	2e-27	Bacteria; Firmicutes; Bacilli; Bacillales; Bacillaceae; Lysinibacillus.
A0A1T5BEF7_9FIRM	669	Lachnospiraceae bacterium	dCache_1~HAMP~MCPsignal	MCPsignal~	dCache_1	42	273	232	7.1e-20	Bacteria; Firmicutes; Clostridia; Clostridiales; Lachnospiraceae.
A0A1T5BG79_9PROT	672	Arcobacter marinus	dCache_1~HATPase_c	HATPase_c~	dCache_1	40	265	226	1.8e-20	Bacteria; Proteobacteria; Epsilonproteobacteria; Campylobacterales; Campylobacteraceae; Arcobacter.
A0A1T5D0S8_9PROT	707	Arcobacter marinus	dCache_1~MCPsignal	MCPsignal~	dCache_1	35	263	229	3.4e-22	Bacteria; Proteobacteria; Epsilonproteobacteria; Campylobacterales; Campylobacteraceae; Arcobacter.
A0A1T5E849_9FIRM	678	Lachnospiraceae bacterium	dCache_1~HAMP~MCPsignal	MCPsignal~	dCache_1	43	283	241	1e-17	Bacteria; Firmicutes; Clostridia; Clostridiales; Lachnospiraceae.
A0A1T5EFM8_9FIRM	640	Lachnospiraceae bacterium	dCache_1~HD~Response_reg	HD-GYP~Response_reg~	dCache_1	35	266	232	1.9e-14	Bacteria; Firmicutes; Clostridia; Clostridiales; Lachnospiraceae.
A0A1T5FTT8_9FIRM	693	Lachnospiraceae bacterium	dCache_1~MCPsignal	MCPsignal~	dCache_1	59	298	240	6.8e-21	Bacteria; Firmicutes; Clostridia; Clostridiales; Lachnospiraceae.
A0A1U7JK26_9RHOB	659	Nesiotobacter exalbescens	dCache_1~HAMP~MCPsignal	MCPsignal~	dCache_1	47	272	226	6.7e-26	Bacteria; Proteobacteria; Alphaproteobacteria; Rhodobacterales; Rhodobacteraceae; Nesiotobacter.
A0A1U7MAQ3_9FIRM	655	Sporomusa sphaeroides DSM 2875	dCache_1~HAMP~MCPsignal	MCPsignal~	dCache_1	32	261	230	2.7e-29	Bacteria; Firmicutes; Negativicutes; Selenomonadales; Sporomusaceae; Sporomusa.
A0A1U7MB99_9FIRM	659	Sporomusa sphaeroides DSM 2875	dCache_1~HAMP~MCPsignal	MCPsignal~	dCache_1	32	265	234	4.6e-29	Bacteria; Firmicutes; Negativicutes; Selenomonadales; Sporomusaceae; Sporomusa.
A0A1U7MCP0_9FIRM	689	Sporomusa sphaeroides DSM 2875	dCache_1~HAMP~MCPsignal	MCPsignal~	dCache_1	48	294	247	5.1e-28	Bacteria; Firmicutes; Negativicutes; Selenomonadales; Sporomusaceae; Sporomusa.
A0A1U9JRJ9_9NEIS	623	Aquaspirillum sp. LM1	dCache_1~HAMP~MCPsignal	MCPsignal~	dCache_1	40	255	216	1.8e-19	Bacteria; Proteobacteria; Betaproteobacteria; Neisseriales; Chromobacteriaceae; Aquaspirillum.
A0A1U9REL9_9GAMM	619	Halomonas sp. 'Soap Lake ~7'	dCache_1~HAMP~MCPsignal	MCPsignal~	dCache_1	38	260	223	2.3e-22	Bacteria; Proteobacteria; Gammaproteobacteria; Oceanospirillales; Halomonadaceae; Halomonas.
A0A1U9RGM7_9GAMM	618	Halomonas sp. 'Soap Lake ~7'	dCache_1~HAMP~MCPsignal	MCPsignal~	dCache_1	24	259	236	6.7e-21	Bacteria; Proteobacteria; Gammaproteobacteria; Oceanospirillales; Halomonadaceae; Halomonas.
A0A1V0L510_9BACL	655	Sporosarcina sp. P33	dCache_1~HAMP~MCPsignal	MCPsignal~	dCache_1	34	261	228	6.4e-31	Bacteria; Firmicutes; Bacilli; Bacillales; Planococcaceae; Sporosarcina.
A0A1V1PBM4_9DELT	1234	Candidatus Magnetoglobus multicellularis str. Araruama	dCache_1~HAMP~dCache_1~PAS_4~MCPsignal	MCPsignal~	dCache_1	78	341	264	3.9e-16	Bacteria; Proteobacteria; Deltaproteobacteria; Desulfobacterales; Desulfobacteraceae; Candidatus Magnetoglobus.
A0A1V1PBM4_9DELT	1234	Candidatus Magnetoglobus multicellularis str. Araruama	dCache_1~HAMP~dCache_1~PAS_4~MCPsignal	MCPsignal~	dCache_1	340	555	216	1.9e-11	Bacteria; Proteobacteria; Deltaproteobacteria; Desulfobacterales; Desulfobacteraceae; Candidatus Magnetoglobus.
A0A1V2LW40_9FIRM	656	Epulopiscium sp. SCG-B11WGA-EpuloA1	dCache_1~MCPsignal	MCPsignal~	dCache_1	25	271	247	4.2e-22	Bacteria; Firmicutes; Clostridia; Clostridiales; Epulopiscium.
A0A1V2LWF6_9FIRM	658	Epulopiscium sp. SCG-B11WGA-EpuloA1	dCache_1~MCPsignal	MCPsignal~	dCache_1	35	271	237	7.6e-25	Bacteria; Firmicutes; Clostridia; Clostridiales; Epulopiscium.
A0A1V2LY79_9FIRM	656	Epulopiscium sp. SCG-B11WGA-EpuloA1	dCache_1~MCPsignal	MCPsignal~	dCache_1	25	269	245	1.5e-21	Bacteria; Firmicutes; Clostridia; Clostridiales; Epulopiscium.
A0A1V2LYA6_9FIRM	669	Epulopiscium sp. SCG-B11WGA-EpuloA1	dCache_1~MCPsignal	MCPsignal~	dCache_1	58	284	227	1.1e-22	Bacteria; Firmicutes; Clostridia; Clostridiales; Epulopiscium.
A0A1V2M1N9_9FIRM	659	Epulopiscium sp. SCG-B11WGA-EpuloA1	dCache_1~MCPsignal	MCPsignal~	dCache_1	37	275	239	4e-20	Bacteria; Firmicutes; Clostridia; Clostridiales; Epulopiscium.
A0A1V2M7E5_9FIRM	660	Epulopiscium sp. SCG-C07WGA-EpuloA2	dCache_1~MCPsignal	MCPsignal~	dCache_1	36	273	238	1.1e-21	Bacteria; Firmicutes; Clostridia; Clostridiales; Epulopiscium.
A0A1V2M8X7_9FIRM	657	Epulopiscium sp. SCG-C07WGA-EpuloA2	dCache_1~MCPsignal	MCPsignal~	dCache_1	36	271	236	1.6e-18	Bacteria; Firmicutes; Clostridia; Clostridiales; Epulopiscium.
A0A1V2MC68_9FIRM	657	Epulopiscium sp. SCG-B10WGA-EpuloA2	dCache_1~MCPsignal	MCPsignal~	dCache_1	38	271	234	2.6e-15	Bacteria; Firmicutes; Clostridia; Clostridiales; Epulopiscium.
A0A1V2YB93_9FIRM	658	Epulopiscium sp. Nuni2H_MBin003	dCache_1~MCPsignal	MCPsignal~	dCache_1	36	273	238	8.7e-26	Bacteria; Firmicutes; Clostridia; Clostridiales; Epulopiscium.
A0A1V2YBP7_9FIRM	658	Epulopiscium sp. Nuni2H_MBin003	dCache_1~MCPsignal	MCPsignal~	dCache_1	29	273	245	4.2e-19	Bacteria; Firmicutes; Clostridia; Clostridiales; Epulopiscium.
A0A1V2YDP5_9FIRM	660	Epulopiscium sp. Nuni2H_MBin001	dCache_1~MCPsignal	MCPsignal~	dCache_1	36	275	240	4.2e-25	Bacteria; Firmicutes; Clostridia; Clostridiales; Epulopiscium.
A0A1V2YDV9_9FIRM	654	Epulopiscium sp. Nuni2H_MBin001	dCache_1~MCPsignal	MCPsignal~	dCache_1	35	268	234	7.7e-22	Bacteria; Firmicutes; Clostridia; Clostridiales; Epulopiscium.
A0A1V2YE04_9FIRM	654	Epulopiscium sp. Nuni2H_MBin001	dCache_1~MCPsignal	MCPsignal~	dCache_1	34	268	235	3.5e-27	Bacteria; Firmicutes; Clostridia; Clostridiales; Epulopiscium.
A0A1V2YGI5_9FIRM	658	Epulopiscium sp. Nuni2H_MBin001	dCache_1~MCPsignal	MCPsignal~	dCache_1	37	273	237	4.3e-25	Bacteria; Firmicutes; Clostridia; Clostridiales; Epulopiscium.
A0A1V2YHH4_9FIRM	660	Epulopiscium sp. Nuni2H_MBin003	dCache_1~MCPsignal	MCPsignal~	dCache_1	36	273	238	6.3e-24	Bacteria; Firmicutes; Clostridia; Clostridiales; Epulopiscium.
A0A1V2YKC6_9FIRM	657	Epulopiscium sp. Nuni2H_MBin001	dCache_1~MCPsignal	MCPsignal~	dCache_1	37	272	236	3.6e-20	Bacteria; Firmicutes; Clostridia; Clostridiales; Epulopiscium.
A0A1V2Z2K9_9ENTR	594	Leclercia adecarboxylata	dCache_1~HAMP~MCPsignal	MCPsignal~	dCache_1	22	254	233	1e-19	Bacteria; Proteobacteria; Gammaproteobacteria; Enterobacterales; Enterobacteriaceae; Leclercia.
A0A1V3HQU2_9GAMM	625	Salinivibrio sp. IB872	dCache_1~HAMP~MCPsignal	MCPsignal~	dCache_1	35	257	223	2.9e-25	Bacteria; Proteobacteria; Gammaproteobacteria; Vibrionales; Vibrionaceae; Salinivibrio.
A0A1V3HUH9_9GAMM	636	Salinivibrio sp. IB872	dCache_1~HAMP~MCPsignal	MCPsignal~	dCache_1	33	267	235	9.1e-18	Bacteria; Proteobacteria; Gammaproteobacteria; Vibrionales; Vibrionaceae; Salinivibrio.
A0A1V3I583_9GAMM	626	Salinivibrio sp. IB872	dCache_1~HAMP~MCPsignal	MCPsignal~	dCache_1	27	258	232	2.4e-25	Bacteria; Proteobacteria; Gammaproteobacteria; Vibrionales; Vibrionaceae; Salinivibrio.
A0A1V3I6A9_9GAMM	652	Salinivibrio sp. IB872	dCache_1~HAMP~MCPsignal	MCPsignal~	dCache_1	37	279	243	3.3e-22	Bacteria; Proteobacteria; Gammaproteobacteria; Vibrionales; Vibrionaceae; Salinivibrio.
A0A1V4CAL4_9BURK	613	Hydrogenophaga sp. H7	dCache_1~HAMP~MCPsignal	MCPsignal~	dCache_1	50	272	223	2.1e-15	Bacteria; Proteobacteria; Betaproteobacteria; Burkholderiales; Comamonadaceae; Hydrogenophaga.
A0A1V4I505_9FIRM	668	[Clostridium] thermoalcaliphilum	dCache_1~HAMP~MCPsignal	MCPsignal~	dCache_1	42	273	232	7.5e-27	Bacteria; Firmicutes; Clostridia; Clostridiales; Peptostreptococcaceae.
A0A1V4I834_9CLOT	667	Clostridium chromiireducens	dCache_1~HAMP~MCPsignal	MCPsignal~	dCache_1	37	273	237	3.8e-27	Bacteria; Firmicutes; Clostridia; Clostridiales; Clostridiaceae; Clostridium.
A0A1V4LNM2_9PSED	629	Pseudomonas sp. VI4.1	dCache_1~HAMP~MCPsignal	MCPsignal~	dCache_1	36	261	226	1.9e-27	Bacteria; Proteobacteria; Gammaproteobacteria; Pseudomonadales; Pseudomonadaceae; Pseudomonas.
A0A1V4SJZ0_CLOHU	662	Clostridium hungatei	dCache_1~HAMP~MCPsignal	MCPsignal~	dCache_1	32	266	235	7.3e-32	Bacteria; Firmicutes; Clostridia; Clostridiales; Ruminococcaceae; Ruminiclostridium.
A0A1V9XS01_9ACAR	1316	Tropilaelaps mercedesae	dCache_1	No_output	dCache_1	575	803	229	2.1e-08	Eukaryota; Metazoa; Ecdysozoa; Arthropoda; Chelicerata; Arachnida; Acari; Parasitiformes; Mesostigmata; Gamasina; Dermanyssoidea; Laelapidae; Tropilaelaps.
A0A1W1H6V2_9DELT	951	Desulfamplus magnetovallimortis	dCache_1~MCPsignal~dCache_1	MCPsignal~	dCache_1	368	566	199	1.2e-14	Bacteria; Proteobacteria; Deltaproteobacteria; Desulfobacterales; Desulfobacteraceae; Desulfamplus.
A0A1W1H6V2_9DELT	951	Desulfamplus magnetovallimortis	dCache_1~MCPsignal~dCache_1	MCPsignal~	dCache_1	35	353	319	5.6e-13	Bacteria; Proteobacteria; Deltaproteobacteria; Desulfobacterales; Desulfobacteraceae; Desulfamplus.
A0A1W1HAS2_9DELT	714	Desulfamplus magnetovallimortis	dCache_1~PAS_9~HATPase_c	HATPase_c~	dCache_1	33	268	236	7.8e-25	Bacteria; Proteobacteria; Deltaproteobacteria; Desulfobacterales; Desulfobacteraceae; Desulfamplus.
A0A1W1UVE6_DESTI	683	Desulfonispora thiosulfatigenes DSM 11270	dCache_1~HAMP~MCPsignal	MCPsignal~	dCache_1	41	288	248	2.1e-32	Bacteria; Firmicutes; Clostridia; Clostridiales; Peptococcaceae; Desulfonispora.
A0A1W1V1S0_DESTI	683	Desulfonispora thiosulfatigenes DSM 11270	dCache_1~HAMP~MCPsignal	MCPsignal~	dCache_1	41	285	245	3.9e-28	Bacteria; Firmicutes; Clostridia; Clostridiales; Peptococcaceae; Desulfonispora.
A0A1W1V2G9_DESTI	679	Desulfonispora thiosulfatigenes DSM 11270	dCache_1~HAMP~MCPsignal	MCPsignal~	dCache_1	36	284	249	3e-22	Bacteria; Firmicutes; Clostridia; Clostridiales; Peptococcaceae; Desulfonispora.
A0A1W1VTF7_DESTI	680	Desulfonispora thiosulfatigenes DSM 11270	dCache_1~HAMP~MCPsignal	MCPsignal~	dCache_1	41	285	245	5.8e-30	Bacteria; Firmicutes; Clostridia; Clostridiales; Peptococcaceae; Desulfonispora.
A0A1W1X765_9CLOT	665	Clostridium acidisoli DSM 12555	dCache_1~HAMP~MCPsignal	MCPsignal~	dCache_1	40	271	232	6.3e-34	Bacteria; Firmicutes; Clostridia; Clostridiales; Clostridiaceae; Clostridium.
A0A1W1X7H4_9CLOT	667	Clostridium acidisoli DSM 12555	dCache_1~MCPsignal	MCPsignal~	dCache_1	33	269	237	3.7e-25	Bacteria; Firmicutes; Clostridia; Clostridiales; Clostridiaceae; Clostridium.
A0A1W1XE84_9NEIS	626	Andreprevotia lacus DSM 23236	dCache_1~HAMP~MCPsignal	MCPsignal~	dCache_1	33	258	226	6.9e-21	Bacteria; Proteobacteria; Betaproteobacteria; Neisseriales; Chromobacteriaceae; Andreprevotia.
A0A1W1ZWA1_9FIRM	659	Sporomusa malonica	dCache_1~HAMP~MCPsignal	MCPsignal~	dCache_1	33	265	233	4.1e-26	Bacteria; Firmicutes; Negativicutes; Selenomonadales; Sporomusaceae; Sporomusa.
A0A1W2D2X1_9DELT	729	Desulfobacterium vacuolatum DSM 3385	dCache_1~PAS_9~HATPase_c	HATPase_c~	dCache_1	47	277	231	5e-24	Bacteria; Proteobacteria; Deltaproteobacteria; Desulfobacterales; Desulfobacteraceae; Desulfobacterium.
A0A1W2D320_9RHIZ	705	Rhizobium sp. RU36D	dCache_1~HAMP~MCPsignal	MCPsignal~	dCache_1	43	268	226	4.6e-28	Bacteria; Proteobacteria; Alphaproteobacteria; Rhizobiales; Rhizobiaceae; Rhizobium/Agrobacterium group; Rhizobium.
A0A1W6B9Z5_9GAMM	595	Pantoea alhagi	dCache_1~HAMP~MCPsignal	MCPsignal~	dCache_1	12	255	244	4.3e-20	Bacteria; Proteobacteria; Gammaproteobacteria; Enterobacterales; Erwiniaceae; Pantoea.
A0A1W9L6Q6_9GAMM	1049	Beggiatoa sp. IS2	dCache_1~HAMP~dCache_1~MCPsignal	MCPsignal~	dCache_1	77	357	281	3.2e-12	Bacteria; Proteobacteria; Gammaproteobacteria; Thiotrichales; Thiotrichaceae; Beggiatoa.
A0A1W9L6Q6_9GAMM	1049	Beggiatoa sp. IS2	dCache_1~HAMP~dCache_1~MCPsignal	MCPsignal~	dCache_1	361	571	211	4.5e-09	Bacteria; Proteobacteria; Gammaproteobacteria; Thiotrichales; Thiotrichaceae; Beggiatoa.
A0A1W9XDX1_9DELT	864	Desulfobacteraceae bacterium 4572_88	dCache_1~MCPsignal~dCache_1	MCPsignal~	dCache_1	36	337	302	2.5e-12	Bacteria; Proteobacteria; Deltaproteobacteria; Desulfobacterales; Desulfobacteraceae.
A0A1W9XDX1_9DELT	864	Desulfobacteraceae bacterium 4572_88	dCache_1~MCPsignal~dCache_1	MCPsignal~	dCache_1	338	551	214	2.5e-10	Bacteria; Proteobacteria; Deltaproteobacteria; Desulfobacterales; Desulfobacteraceae.
A0A1X1CX46_9GAMM	266	Pantoea gaviniae	dCache_1	No_output	dCache_1	9	197	189	3.6e-17	Bacteria; Proteobacteria; Gammaproteobacteria; Enterobacterales; Erwiniaceae; Pantoea.
A0A1X1MZI0_9VIBR	621	Vibrio sp. qd031	dCache_1~HAMP~MCPsignal	MCPsignal~	dCache_1	32	253	222	5.4e-27	Bacteria; Proteobacteria; Gammaproteobacteria; Vibrionales; Vibrionaceae; Vibrio.
A0A1X1Q7K6_9FIRM	650	Anaerovibrio sp. JC8	dCache_1~HAMP~MCPsignal	MCPsignal~	dCache_1	23	255	233	7e-15	Bacteria; Firmicutes; Negativicutes; Selenomonadales; Selenomonadaceae; Anaerovibrio.
A0A1X7HEP2_9BACL	429	Paenibacillus uliginis N3/975	dCache_1~HAMP	No_output	dCache_1	34	265	232	5.1e-28	Bacteria; Firmicutes; Bacilli; Bacillales; Paenibacillaceae; Paenibacillus.
A0A1X7HGA7_9BACL	428	Paenibacillus uliginis N3/975	dCache_1~HAMP	No_output	dCache_1	32	264	233	6.2e-24	Bacteria; Firmicutes; Bacilli; Bacillales; Paenibacillaceae; Paenibacillus.
A0A1X7HVI5_9BACL	661	Paenibacillus uliginis N3/975	dCache_1~HAMP~MCPsignal	MCPsignal~	dCache_1	32	264	233	8.6e-17	Bacteria; Firmicutes; Bacilli; Bacillales; Paenibacillaceae; Paenibacillus.
A0A1X7J5D7_9BACT	677	Dethiosulfovibrio salsuginis	dCache_1~MCPsignal	MCPsignal~	dCache_1	31	271	241	6.4e-16	Bacteria; Synergistetes; Synergistia; Synergistales; Synergistaceae; Dethiosulfovibrio.
A0A1X7KDV8_9BACL	657	Paenibacillus aquistagni	dCache_1~HAMP~MCPsignal	MCPsignal~	dCache_1	39	258	220	3.3e-18	Bacteria; Firmicutes; Bacilli; Bacillales; Paenibacillaceae; Paenibacillus.
A0A1X7LC46_9BACT	682	Dethiosulfovibrio salsuginis	dCache_1~MCPsignal	MCPsignal~	dCache_1	34	286	253	4e-17	Bacteria; Synergistetes; Synergistia; Synergistales; Synergistaceae; Dethiosulfovibrio.
A0A1X7N1V0_9LACT	702	Carnobacterium iners	dCache_1~MCPsignal	MCPsignal~	dCache_1	44	271	228	2.4e-24	Bacteria; Firmicutes; Bacilli; Lactobacillales; Carnobacteriaceae; Carnobacterium.
A0A1Y0HLE6_9PROT	680	Sulfurospirillum sp. SL2-1	dCache_1~HATPase_c	HATPase_c~	dCache_1	39	268	230	1.6e-25	Bacteria; Proteobacteria; Epsilonproteobacteria; Campylobacterales; Campylobacteraceae; Sulfurospirillum.
A0A1Y0HLS6_9PROT	626	Sulfurospirillum sp. SL2-1	dCache_1~HAMP~MCPsignal	MCPsignal~	dCache_1	30	258	229	1.8e-23	Bacteria; Proteobacteria; Epsilonproteobacteria; Campylobacterales; Campylobacteraceae; Sulfurospirillum.
A0A1Y0HPA7_9PROT	632	Sulfurospirillum sp. SL2-1	dCache_1~HAMP~MCPsignal	MCPsignal~	dCache_1	34	264	231	4.7e-26	Bacteria; Proteobacteria; Epsilonproteobacteria; Campylobacterales; Campylobacteraceae; Sulfurospirillum.
A0A1Y0IFS7_9GAMM	925	Oleiphilus messinensis	dCache_1~HAMP~dCache_1~MCPsignal	MCPsignal~	dCache_1	76	340	265	1.5e-13	Bacteria; Proteobacteria; Gammaproteobacteria; Oceanospirillales; Oleiphilaceae; Oleiphilus.
A0A1Y0IFS7_9GAMM	925	Oleiphilus messinensis	dCache_1~HAMP~dCache_1~MCPsignal	MCPsignal~	dCache_1	341	555	215	1.3e-10	Bacteria; Proteobacteria; Gammaproteobacteria; Oceanospirillales; Oleiphilaceae; Oleiphilus.
A0A1Y0KUZ3_9PSED	625	Pseudomonas sp. M30-35	dCache_1~HAMP~MCPsignal	MCPsignal~	dCache_1	36	257	222	5.5e-28	Bacteria; Proteobacteria; Gammaproteobacteria; Pseudomonadales; Pseudomonadaceae; Pseudomonas.
A0A1Y0N2P8_9BURK	709	Curvibacter sp. AEP1-3	dCache_1~HAMP~MCPsignal	MCPsignal~	dCache_1	33	262	230	1.8e-18	Bacteria; Proteobacteria; Betaproteobacteria; Burkholderiales; Comamonadaceae; Curvibacter.
A0A1Y2K1N1_9PROT	1261	Magnetofaba australis IT-1	dCache_1~MCPsignal~dCache_1~CZB	MCPsignal~	dCache_1	79	426	348	1e-11	Bacteria; Proteobacteria; Alphaproteobacteria; Magnetococcales; Magnetococcaceae; Magnetofaba.
A0A1Y2K1N1_9PROT	1261	Magnetofaba australis IT-1	dCache_1~MCPsignal~dCache_1~CZB	MCPsignal~	dCache_1	428	641	214	2.6e-11	Bacteria; Proteobacteria; Alphaproteobacteria; Magnetococcales; Magnetococcaceae; Magnetofaba.
A0A1Y3U9G7_9ACTN	1062	Collinsella sp. An7	dCache_1~HisKA~HATPase_c~Response_reg	HisKA~HATPase_c~Response_reg~	dCache_1	37	306	270	2.2e-11	Bacteria; Actinobacteria; Coriobacteriia; Coriobacteriales; Coriobacteriaceae; Collinsella.
A0A1Y4AJF3_9ACTN	927	Collinsella sp. An307	dCache_1~HisKA~HATPase_c~Response_reg	HisKA~HATPase_c~Response_reg~	dCache_1	63	311	249	7.1e-14	Bacteria; Actinobacteria; Coriobacteriia; Coriobacteriales; Coriobacteriaceae; Collinsella.
A0A1Y4K9C8_9ACTN	853	Olsenella sp. An188	dCache_1~HisKA~HATPase_c~Response_reg	HisKA~HATPase_c~Response_reg~	dCache_1	40	273	234	2.9e-12	Bacteria; Actinobacteria; Coriobacteriia; Coriobacteriales; Atopobiaceae; Olsenella.
A0A1Y4RYI4_9FIRM	838	Flavonifractor sp. An135	dCache_1~HisKA~HATPase_c~Response_reg	HisKA~HATPase_c~Response_reg~	dCache_1	33	272	240	1e-10	Bacteria; Firmicutes; Clostridia; Clostridiales; Flavonifractor.
A0A1Y5K486_9GAMM	629	Pseudoalteromonas sp. A601	dCache_1~HAMP~MCPsignal	MCPsignal~	dCache_1	36	261	226	5.6e-29	Bacteria; Proteobacteria; Gammaproteobacteria; Alteromonadales; Pseudoalteromonadaceae; Pseudoalteromonas.
A0A1Y6EFU9_9GAMM	629	Idiomarina planktonica	dCache_1~HAMP~MCPsignal	MCPsignal~	dCache_1	36	261	226	1.6e-28	Bacteria; Proteobacteria; Gammaproteobacteria; Alteromonadales; Idiomarinaceae; Idiomarina.
A0A1Y6IS37_9VIBR	622	Vibrio mangrovi	dCache_1~HAMP~MCPsignal	MCPsignal~	dCache_1	32	254	223	3.9e-32	Bacteria; Proteobacteria; Gammaproteobacteria; Vibrionales; Vibrionaceae; Vibrio.
A0A1Z4H9K3_9CYAN	929	Calothrix sp. NIES-2100	dCache_1~HAMP~PAS_4~HisKA_3~PAS_4~HATPase_c	HisKA~HATPase_c~	dCache_1	44	337	294	8e-17	Bacteria; Cyanobacteria; Nostocales; Rivulariaceae; Calothrix.
A0A1Z4HDY6_9CYAN	823	Calothrix sp. NIES-2100	dCache_1~HAMP~Guanylate_cyc	Guanylate_cyc~	dCache_1	77	368	292	4.7e-25	Bacteria; Cyanobacteria; Nostocales; Rivulariaceae; Calothrix.
A0A202DR20_9BACT	945	bacterium F16	dCache_1~MCPsignal~dCache_1	MCPsignal~	dCache_1	87	362	276	4.3e-12	Bacteria.
A0A202DR20_9BACT	945	bacterium F16	dCache_1~MCPsignal~dCache_1	MCPsignal~	dCache_1	376	582	207	5.3e-10	Bacteria.
A0A202DZW6_9BACT	918	bacterium M21	dCache_1~MCPsignal~dCache_1	MCPsignal~	dCache_1	78	346	269	4.6e-15	Bacteria.
A0A202DZW6_9BACT	918	bacterium M21	dCache_1~MCPsignal~dCache_1	MCPsignal~	dCache_1	355	560	206	8e-11	Bacteria.
A0A209DN98_9BACL	658	Saccharibacillus sp. O16	dCache_1~HAMP~MCPsignal	MCPsignal~	dCache_1	33	263	231	1.3e-33	Bacteria; Firmicutes; Bacilli; Bacillales; Paenibacillaceae; Saccharibacillus.
A0A218QVL8_9CYAN	928	Tolypothrix sp. NIES-4075	dCache_1~HAMP~PAS_4~HisKA_3~PAS_4~HATPase_c	HisKA~HATPase_c~	dCache_1	46	337	292	7.6e-17	Bacteria; Cyanobacteria; Nostocales; Tolypothrichaceae; Tolypothrix.
A0A221A9X2_9BURK	599	Burkholderia sp. AD24	dCache_1~HAMP~MCPsignal	MCPsignal~	dCache_1	16	258	243	7.4e-24	Bacteria; Proteobacteria; Betaproteobacteria; Burkholderiales; Burkholderiaceae; Burkholderia.
A0A221KCS0_VITFI	577	Vitreoscilla filiformis	dCache_1~HAMP~GGDEF	GGDEF~	dCache_1	44	331	288	4.4e-12	Bacteria; Proteobacteria; Betaproteobacteria; Neisseriales; Neisseriaceae; Vitreoscilla.
A0A222F1G2_9RHOB	652	Labrenzia sp. VG12	dCache_1~HAMP~MCPsignal	MCPsignal~	dCache_1	42	265	224	4.5e-25	Bacteria; Proteobacteria; Alphaproteobacteria; Rhodobacterales; Rhodobacteraceae; Labrenzia.
A0A222FF06_9GAMM	647	Bacterioplanes sanyensis	dCache_1~HAMP~MCPsignal	MCPsignal~	dCache_1	28	279	252	1.6e-18	Bacteria; Proteobacteria; Gammaproteobacteria; Oceanospirillales; Oceanospirillaceae; Bacterioplanes.
A0A222FF09_9GAMM	647	Bacterioplanes sanyensis	dCache_1~HAMP~MCPsignal	MCPsignal~	dCache_1	30	279	250	3.1e-17	Bacteria; Proteobacteria; Gammaproteobacteria; Oceanospirillales; Oceanospirillaceae; Bacterioplanes.
A0A222FGL8_9GAMM	659	Bacterioplanes sanyensis	dCache_1~HAMP~MCPsignal	MCPsignal~	dCache_1	78	291	214	6.5e-21	Bacteria; Proteobacteria; Gammaproteobacteria; Oceanospirillales; Oceanospirillaceae; Bacterioplanes.
A0A222MW05_9PROT	661	Campylobacter avium LMG 24591	dCache_1~MCPsignal	MCPsignal~	dCache_1	34	270	237	3e-15	Bacteria; Proteobacteria; Epsilonproteobacteria; Campylobacterales; Campylobacteraceae; Campylobacter.
A0A222MZ70_9PROT	664	Campylobacter avium LMG 24591	dCache_1~MCPsignal	MCPsignal~	dCache_1	36	265	230	8.6e-17	Bacteria; Proteobacteria; Epsilonproteobacteria; Campylobacterales; Campylobacteraceae; Campylobacter.
A0A231N144_9GAMM	627	Zobellella denitrificans	dCache_1~HAMP~MCPsignal	MCPsignal~	dCache_1	32	259	228	1.3e-23	Bacteria; Proteobacteria; Gammaproteobacteria; Aeromonadales; Aeromonadaceae; Zobellella.
A0A231N2K8_9GAMM	626	Zobellella denitrificans	dCache_1~HAMP~MCPsignal	MCPsignal~	dCache_1	32	258	227	5.9e-24	Bacteria; Proteobacteria; Gammaproteobacteria; Aeromonadales; Aeromonadaceae; Zobellella.
A0A231RFI6_9BACL	716	Cohnella sp. CIP 111063	dCache_1~HAMP~MCPsignal	MCPsignal~	dCache_1	116	335	220	9.3e-27	Bacteria; Firmicutes; Bacilli; Bacillales; Paenibacillaceae; Cohnella.
A0A232F339_9HYME	1202	Trichomalopsis sarcophagae	dCache_1	No_output	dCache_1	587	821	235	2.4e-08	Eukaryota; Metazoa; Ecdysozoa; Arthropoda; Hexapoda; Insecta; Pterygota; Neoptera; Holometabola; Hymenoptera; Apocrita; Terebrantes; Chalcidoidea; Pteromalidae; Pteromalinae; Trichomalopsis.
A0A235HPT4_9NOSO	925	Nostoc sp. 'Peltigera membranacea cyanobiont' 213	dCache_1~HAMP~PAS~PAS_4~HisKA_3~HATPase_c	HisKA~HATPase_c~	dCache_1	44	337	294	2.1e-15	Bacteria; Cyanobacteria; Nostocales; Nostocaceae; Nostoc.
A0A239A838_9PSED	624	Pseudomonas japonica	dCache_1~HAMP~MCPsignal	MCPsignal~	dCache_1	36	256	221	1.2e-25	Bacteria; Proteobacteria; Gammaproteobacteria; Pseudomonadales; Pseudomonadaceae; Pseudomonas.
A0A239FQW2_9FIRM	619	Anaerovirgula multivorans	dCache_1~HAMP~HD	HD-GYP~	dCache_1	44	287	244	2e-29	Bacteria; Firmicutes; Clostridia; Clostridiales; Anaerovirgula.
A0A239HKI9_9FIRM	458	Anaerovirgula multivorans	dCache_1	No_output	dCache_1	28	272	245	5.7e-19	Bacteria; Firmicutes; Clostridia; Clostridiales; Anaerovirgula.
A0A239ZYP6_CLOCO	257	Clostridium cochlearium	dCache_1	No_output	dCache_1	33	254	222	2.5e-24	Bacteria; Firmicutes; Clostridia; Clostridiales; Clostridiaceae; Clostridium.
A0A240A9C8_CLOCO	663	Clostridium cochlearium	dCache_1~MCPsignal	MCPsignal~	dCache_1	35	266	232	5.6e-30	Bacteria; Firmicutes; Clostridia; Clostridiales; Clostridiaceae; Clostridium.
A0A240UPB2_9GAMM	613	Kushneria marisflavi	dCache_1~HAMP~MCPsignal	MCPsignal~	dCache_1	43	266	224	3.1e-24	Bacteria; Proteobacteria; Gammaproteobacteria; Oceanospirillales; Halomonadaceae; Kushneria.
A0A240UPB8_9GAMM	606	Kushneria marisflavi	dCache_1~HAMP~MCPsignal	MCPsignal~	dCache_1	36	259	224	1.2e-24	Bacteria; Proteobacteria; Gammaproteobacteria; Oceanospirillales; Halomonadaceae; Kushneria.
A0A241R667_9GAMM	630	Idiomarina piscisalsi	dCache_1~HAMP~MCPsignal	MCPsignal~	dCache_1	37	261	225	2.1e-24	Bacteria; Proteobacteria; Gammaproteobacteria; Alteromonadales; Idiomarinaceae; Idiomarina.
A0A244CMR7_9GAMM	625	Pseudoalteromonas ulvae	dCache_1~HAMP~MCPsignal	MCPsignal~	dCache_1	32	257	226	8.7e-27	Bacteria; Proteobacteria; Gammaproteobacteria; Alteromonadales; Pseudoalteromonadaceae; Pseudoalteromonas.
A0A244CR73_9GAMM	629	Pseudoalteromonas ulvae	dCache_1~HAMP~MCPsignal	MCPsignal~	dCache_1	33	261	229	1.5e-26	Bacteria; Proteobacteria; Gammaproteobacteria; Alteromonadales; Pseudoalteromonadaceae; Pseudoalteromonas.
A0A244CUV4_9GAMM	622	Pseudoalteromonas ulvae	dCache_1~HAMP~MCPsignal	MCPsignal~	dCache_1	32	254	223	4.8e-23	Bacteria; Proteobacteria; Gammaproteobacteria; Alteromonadales; Pseudoalteromonadaceae; Pseudoalteromonas.
A0A246FY47_9PSED	629	Pseudomonas sp. K2I15	dCache_1~HAMP~MCPsignal	MCPsignal~	dCache_1	36	261	226	1.6e-32	Bacteria; Proteobacteria; Gammaproteobacteria; Pseudomonadales; Pseudomonadaceae; Pseudomonas.
A0A246JF57_9BURK	696	Roseateles aquatilis	dCache_1~HAMP~MCPsignal	MCPsignal~	dCache_1	35	259	225	8.4e-21	Bacteria; Proteobacteria; Betaproteobacteria; Burkholderiales; Roseateles.
A0A246WW38_9BURK	666	Herbaspirillum robiniae	dCache_1~HAMP~MCPsignal	MCPsignal~	dCache_1	34	253	220	3.5e-22	Bacteria; Proteobacteria; Betaproteobacteria; Burkholderiales; Oxalobacteraceae; Herbaspirillum.
A0A248TFD5_9BACI	670	Bacillus kochii	dCache_1~HAMP~MCPsignal	MCPsignal~	dCache_1	52	275	224	5.5e-29	Bacteria; Firmicutes; Bacilli; Bacillales; Bacillaceae; Bacillus.
A0A248VJI2_9BURK	599	Paraburkholderia aromaticivorans	dCache_1~HAMP~MCPsignal	MCPsignal~	dCache_1	23	258	236	4.8e-24	Bacteria; Proteobacteria; Betaproteobacteria; Burkholderiales; Burkholderiaceae; Paraburkholderia.
A0A251X5L9_9GAMM	726	Thioflexothrix psekupsii	dCache_1~HAMP~HisKA~HATPase_c	HisKA~HATPase_c~	dCache_1	43	330	288	1e-25	Bacteria; Proteobacteria; Gammaproteobacteria; Thiotrichales; Thioflexothrix.
A0A251X8R1_9GAMM	1646	Thioflexothrix psekupsii	dCache_1~HisKA~HAMP~dCache_1~GAF_2~HATPase_c~Response_reg~Response_reg	HisKA~HATPase_c~Response_reg~	dCache_1	72	353	282	2.9e-13	Bacteria; Proteobacteria; Gammaproteobacteria; Thiotrichales; Thioflexothrix.
A0A251X8R1_9GAMM	1646	Thioflexothrix psekupsii	dCache_1~HisKA~HAMP~dCache_1~GAF_2~HATPase_c~Response_reg~Response_reg	HisKA~HATPase_c~Response_reg~	dCache_1	349	555	207	2.6e-11	Bacteria; Proteobacteria; Gammaproteobacteria; Thiotrichales; Thioflexothrix.
A0A252EDH4_9NOSO	785	Nostoc sp. T09	dCache_1~HAMP~Guanylate_cyc	Guanylate_cyc~	dCache_1	32	323	292	1.8e-23	Bacteria; Cyanobacteria; Nostocales; Nostocaceae; Nostoc.
A0A254N5X9_9BURK	590	Pelomonas puraquae	dCache_1~HAMP~GGDEF	GGDEF~	dCache_1	49	335	287	7.9e-10	Bacteria; Proteobacteria; Betaproteobacteria; Burkholderiales; Comamonadaceae; Pelomonas.
A0A254THC7_9BURK	571	Noviherbaspirillum denitrificans	dCache_1~HAMP~GGDEF	GGDEF~	dCache_1	88	325	238	1.4e-18	Bacteria; Proteobacteria; Betaproteobacteria; Burkholderiales; Oxalobacteraceae; Noviherbaspirillum.
A0A254TJZ3_9BURK	631	Noviherbaspirillum denitrificans	dCache_1~HAMP~MCPsignal	MCPsignal~	dCache_1	5	236	232	2.9e-23	Bacteria; Proteobacteria; Betaproteobacteria; Burkholderiales; Oxalobacteraceae; Noviherbaspirillum.
A0A254VGA8_9BURK	649	Xenophilus sp. AP218F	dCache_1~HAMP~MCPsignal	MCPsignal~	dCache_1	58	281	224	1e-25	Bacteria; Proteobacteria; Betaproteobacteria; Burkholderiales; Comamonadaceae; Xenophilus.
A0A254VJT3_9BURK	629	Xenophilus sp. AP218F	dCache_1~HAMP~MCPsignal	MCPsignal~	dCache_1	33	261	229	4.6e-18	Bacteria; Proteobacteria; Betaproteobacteria; Burkholderiales; Comamonadaceae; Xenophilus.
A0A254VNU9_9BURK	625	Xenophilus sp. AP218F	dCache_1~HAMP~MCPsignal	MCPsignal~	dCache_1	33	257	225	4.1e-27	Bacteria; Proteobacteria; Betaproteobacteria; Burkholderiales; Comamonadaceae; Xenophilus.
A0A255HVX1_9BURK	626	Janthinobacterium sp. PC23-8	dCache_1~HAMP~MCPsignal	MCPsignal~	dCache_1	25	260	236	2e-18	Bacteria; Proteobacteria; Betaproteobacteria; Burkholderiales; Oxalobacteraceae; Janthinobacterium.
A0A256BFI6_9CYAN	1371	Pseudanabaena sp. SR411	dCache_1~HAMP~GAF~PAS_3~PAS_4~HisKA~HATPase_c~Response_reg	HisKA~HATPase_c~Response_reg~	dCache_1	52	349	298	2e-21	Bacteria; Cyanobacteria; Synechococcales; Pseudanabaenaceae; Pseudanabaena.
A0A257CD71_9BURK	618	Burkholderiales bacterium PBB6	dCache_1~HAMP~MCPsignal	MCPsignal~	dCache_1	36	258	223	1.3e-15	Bacteria; Proteobacteria; Betaproteobacteria; Burkholderiales.
A0A257CDL2_9BURK	578	Burkholderiales bacterium PBB6	dCache_1~HAMP~GGDEF	GGDEF~	dCache_1	43	335	293	8.6e-14	Bacteria; Proteobacteria; Betaproteobacteria; Burkholderiales.
A0A257FL61_9BURK	632	Burkholderiales bacterium PBB2	dCache_1~MCPsignal	MCPsignal~	dCache_1	37	259	223	1.5e-19	Bacteria; Proteobacteria; Betaproteobacteria; Burkholderiales.
A0A257IU26_9BURK	259	Burkholderiales bacterium PBB5	dCache_1	No_output	dCache_1	71	253	183	8.1e-13	Bacteria; Proteobacteria; Betaproteobacteria; Burkholderiales.
A0A257LP11_9BURK	567	Burkholderiales bacterium PBB5	dCache_1~HAMP~MCPsignal	MCPsignal~	dCache_1	36	259	224	1.8e-20	Bacteria; Proteobacteria; Betaproteobacteria; Burkholderiales.
A0A259U551_9FIRM	659	Sporomusa acidovorans DSM 3132	dCache_1~HAMP~MCPsignal	MCPsignal~	dCache_1	32	265	234	5.8e-33	Bacteria; Firmicutes; Negativicutes; Selenomonadales; Sporomusaceae; Sporomusa.
A0A261GLW9_9GAMM	626	Hahella sp. CCB-MM4	dCache_1~HAMP~MCPsignal	MCPsignal~	dCache_1	34	258	225	3.5e-25	Bacteria; Proteobacteria; Gammaproteobacteria; Oceanospirillales; Hahellaceae; Hahella.
A0A261QGU6_9BACI	654	Bacillaceae bacterium SAS-127	dCache_1~HAMP~MCPsignal	MCPsignal~	dCache_1	35	260	226	1.8e-23	Bacteria; Firmicutes; Bacilli; Bacillales; Bacillaceae; unclassified Bacillaceae.
A0A261QJR0_9BACI	664	Bacillaceae bacterium SAS-127	dCache_1~HAMP~MCPsignal	MCPsignal~	dCache_1	33	269	237	5e-28	Bacteria; Firmicutes; Bacilli; Bacillales; Bacillaceae; unclassified Bacillaceae.
A0A261T906_9BORD	622	Bordetella genomosp. 5	dCache_1~HAMP~MCPsignal	MCPsignal~	dCache_1	34	258	225	8.2e-21	Bacteria; Proteobacteria; Betaproteobacteria; Burkholderiales; Alcaligenaceae; Bordetella.
A0A265Q8L6_9FIRM	866	Tissierella sp. P1	dCache_1~GGDEF~HD	GGDEF~HD-GYP~	dCache_1	32	263	232	7.8e-31	Bacteria; Firmicutes; Tissierellia; Tissierellales; Tissierellaceae; Tissierella.
A0A265QC91_9FIRM	667	Tissierella sp. P1	dCache_1~HAMP~MCPsignal	MCPsignal~	dCache_1	32	269	238	3.2e-21	Bacteria; Firmicutes; Tissierellia; Tissierellales; Tissierellaceae; Tissierella.
A0A267MCA5_9CLOT	676	Anaeromicrobium sediminis	dCache_1~HAMP~MCPsignal	MCPsignal~	dCache_1	45	282	238	2.5e-31	Bacteria; Firmicutes; Clostridia; Clostridiales; Clostridiaceae; Anaeromicrobium.
A0A267MCE5_9CLOT	666	Anaeromicrobium sediminis	dCache_1~HAMP~MCPsignal	MCPsignal~	dCache_1	36	272	237	3.7e-35	Bacteria; Firmicutes; Clostridia; Clostridiales; Clostridiaceae; Anaeromicrobium.
A0A267MCP3_9CLOT	603	Anaeromicrobium sediminis	dCache_1~HAMP~HD_5	HD-GYP~	dCache_1	34	279	246	1.4e-31	Bacteria; Firmicutes; Clostridia; Clostridiales; Clostridiaceae; Anaeromicrobium.
A0A267MEL5_9CLOT	665	Anaeromicrobium sediminis	dCache_1~HAMP~MCPsignal	MCPsignal~	dCache_1	36	271	236	2.3e-32	Bacteria; Firmicutes; Clostridia; Clostridiales; Clostridiaceae; Anaeromicrobium.
A0A267MFN9_9CLOT	761	Anaeromicrobium sediminis	dCache_1~GGDEF~EAL	GGDEF~EAL~	dCache_1	56	309	254	1.4e-20	Bacteria; Firmicutes; Clostridia; Clostridiales; Clostridiaceae; Anaeromicrobium.
A0A267MLG2_9CLOT	662	Anaeromicrobium sediminis	dCache_1~HAMP~MCPsignal	MCPsignal~	dCache_1	34	268	235	1.7e-34	Bacteria; Firmicutes; Clostridia; Clostridiales; Clostridiaceae; Anaeromicrobium.
A0A267MLT9_9CLOT	348	Anaeromicrobium sediminis	dCache_1	No_output	dCache_1	40	259	220	6.8e-31	Bacteria; Firmicutes; Clostridia; Clostridiales; Clostridiaceae; Anaeromicrobium.
A0A268EAN4_9BACI	658	Bacillus sp. 7586-K	dCache_1~HAMP~MCPsignal	MCPsignal~	dCache_1	35	264	230	1e-26	Bacteria; Firmicutes; Bacilli; Bacillales; Bacillaceae; Bacillus.
A0A268IEP5_9BACI	660	Bacillus sp. 7504-2	dCache_1~HAMP~MCPsignal	MCPsignal~	dCache_1	42	266	225	1.1e-21	Bacteria; Firmicutes; Bacilli; Bacillales; Bacillaceae; Bacillus.
A0A268J0N8_9BACL	691	Paenibacillus sp. 7884-2	dCache_1~MCPsignal	MCPsignal~	dCache_1	50	296	247	1.6e-29	Bacteria; Firmicutes; Bacilli; Bacillales; Paenibacillaceae; Paenibacillus.
A0A269PKJ3_9GAMM	629	Pseudoalteromonas sp. NBT06-2	dCache_1~HAMP~MCPsignal	MCPsignal~	dCache_1	33	261	229	3.1e-23	Bacteria; Proteobacteria; Gammaproteobacteria; Alteromonadales; Pseudoalteromonadaceae; Pseudoalteromonas.
A0A270PK72_9PSED	629	Pseudomonas sp. ERMR1:02	dCache_1~HAMP~MCPsignal	MCPsignal~	dCache_1	36	261	226	1.3e-30	Bacteria; Proteobacteria; Gammaproteobacteria; Pseudomonadales; Pseudomonadaceae; Pseudomonas.
A0A272EX39_9RHOO	711	Candidatus Dactylopiibacterium carminicum	dCache_1~HAMP~MCPsignal	MCPsignal~	dCache_1	118	350	233	3.7e-16	Bacteria; Proteobacteria; Betaproteobacteria; Rhodocyclales; Rhodocyclaceae; Candidatus Dactylopiibacterium.
A0A285BF06_9FIRM	658	Thermoanaerobacterium sp. RBIITD	dCache_1~HAMP~MCPsignal	MCPsignal~	dCache_1	38	263	226	2.7e-31	Bacteria; Firmicutes; Clostridia; Thermoanaerobacterales; Thermoanaerobacterales Family III. Incertae Sedis; Thermoanaerobacterium.
A0A285KWW7_9ENTR	594	Enterobacter sp. CC120223-11	dCache_1~HAMP~MCPsignal	MCPsignal~	dCache_1	11	254	244	1.1e-19	Bacteria; Proteobacteria; Gammaproteobacteria; Enterobacterales; Enterobacteriaceae; Enterobacter.
A0A285PMU8_9RHIZ	657	Cohaesibacter gelatinilyticus	dCache_1~HAMP~MCPsignal	MCPsignal~	dCache_1	45	270	226	2e-27	Bacteria; Proteobacteria; Alphaproteobacteria; Rhizobiales; Cohaesibacteraceae.
A0A285Q0J6_9ALTE	628	Marinobacter sp. LV10R510-11A	dCache_1~HAMP~MCPsignal	MCPsignal~	dCache_1	34	259	226	1.4e-32	Bacteria; Proteobacteria; Gammaproteobacteria; Alteromonadales; Alteromonadaceae; Marinobacter.
A0A285SDU3_9BACI	663	Lysinibacillus xyleni	dCache_1~HAMP~MCPsignal	MCPsignal~	dCache_1	35	269	235	1.2e-29	Bacteria; Firmicutes; Bacilli; Bacillales; Bacillaceae; Lysinibacillus.
A0A285UG37_9BACI	820	Lysinibacillus acetophenoni	dCache_1~HAMP~GGDEF~EAL	GGDEF~EAL~	dCache_1	35	264	230	4.6e-19	Bacteria; Firmicutes; Bacilli; Bacillales; Bacillaceae; Lysinibacillus.
A0A286GZ25_9PROT	789	Caenispirillum bisanense	dCache_1~HAMP~MCPsignal~Hemerythrin	MCPsignal~	dCache_1	31	258	228	1.2e-20	Bacteria; Proteobacteria; Alphaproteobacteria; Rhodospirillales; Rhodospirillaceae; Caenispirillum.
A0A286IDH0_9RHIZ	721	Hoeflea halophila	dCache_1~HAMP~MCPsignal	MCPsignal~	dCache_1	58	283	226	4.6e-25	Bacteria; Proteobacteria; Alphaproteobacteria; Rhizobiales; Phyllobacteriaceae; Hoeflea.
A0A291PCL4_9GAMM	624	Halomonas beimenensis	dCache_1~HAMP~MCPsignal	MCPsignal~	dCache_1	10	259	250	1.2e-19	Bacteria; Proteobacteria; Gammaproteobacteria; Oceanospirillales; Halomonadaceae; Halomonas.
A0A2A2DY15_9PSED	629	Pseudomonas sp. PICF141	dCache_1~HAMP~MCPsignal	MCPsignal~	dCache_1	36	261	226	4e-30	Bacteria; Proteobacteria; Gammaproteobacteria; Pseudomonadales; Pseudomonadaceae; Pseudomonas.
A0A2A2F9Z4_9GAMM	607	Halovibrio sp. YL5-2	dCache_1~HAMP~MCPsignal	MCPsignal~	dCache_1	14	239	226	1.6e-28	Bacteria; Proteobacteria; Gammaproteobacteria; Oceanospirillales; Halomonadaceae; Halovibrio.
A0A2A2I528_9ALTE	629	Tamilnaduibacter salinus	dCache_1~HAMP~MCPsignal	MCPsignal~	dCache_1	30	261	232	7.9e-26	Bacteria; Proteobacteria; Gammaproteobacteria; Alteromonadales; Alteromonadaceae; Tamilnaduibacter.
A0A2A5M0R9_9ALTE	628	Marinobacter sp. ANT_B65	dCache_1~HAMP~MCPsignal	MCPsignal~	dCache_1	34	259	226	2.6e-32	Bacteria; Proteobacteria; Gammaproteobacteria; Alteromonadales; Alteromonadaceae; Marinobacter.
A0A2A7MDP7_9CLOT	671	Clostridium neonatale	dCache_1~MCPsignal	MCPsignal~	dCache_1	46	282	237	5.2e-30	Bacteria; Firmicutes; Clostridia; Clostridiales; Clostridiaceae; Clostridium.
A0A2A7MEX6_9CLOT	650	Clostridium neonatale	dCache_1~HAMP~MCPsignal	MCPsignal~	dCache_1	41	255	215	1.8e-13	Bacteria; Firmicutes; Clostridia; Clostridiales; Clostridiaceae; Clostridium.
A0A2A7UTI0_COMTR	597	Comamonas terrigena	dCache_1~HAMP~GGDEF	GGDEF~	dCache_1	121	349	229	1.3e-14	Bacteria; Proteobacteria; Betaproteobacteria; Burkholderiales; Comamonadaceae; Comamonas.
A0A2A9G0Q8_9VIBR	647	Vibrio sp. ES.051	dCache_1~HAMP~MCPsignal	MCPsignal~	dCache_1	55	279	225	1.2e-29	Bacteria; Proteobacteria; Gammaproteobacteria; Vibrionales; Vibrionaceae; Vibrio.
A0A2A9G558_9VIBR	635	Vibrio sp. ES.051	dCache_1~HAMP~MCPsignal	MCPsignal~	dCache_1	35	266	232	2.9e-17	Bacteria; Proteobacteria; Gammaproteobacteria; Vibrionales; Vibrionaceae; Vibrio.
A0A2A9G5E7_9VIBR	631	Vibrio sp. ES.051	dCache_1~MCPsignal	MCPsignal~	dCache_1	34	263	230	1.1e-08	Bacteria; Proteobacteria; Gammaproteobacteria; Vibrionales; Vibrionaceae; Vibrio.
A0A2C1K655_9BACI	704	Bacillus sp. AFS040349	dCache_1~HAMP~MCPsignal	MCPsignal~	dCache_1	81	310	230	6.7e-25	Bacteria; Firmicutes; Bacilli; Bacillales; Bacillaceae; Bacillus.
A0A2C1L2W0_9BACI	651	Bacillus sp. AFS040349	dCache_1~HAMP~MCPsignal	MCPsignal~	dCache_1	30	257	228	1e-25	Bacteria; Firmicutes; Bacilli; Bacillales; Bacillaceae; Bacillus.
A0A2C6DM59_9GAMM	849	Budvicia aquatica	dCache_1~GGDEF~EAL	GGDEF~EAL~	dCache_1	39	330	292	1.6e-14	Bacteria; Proteobacteria; Gammaproteobacteria; Enterobacterales; Budviciaceae; Budvicia.
A0A2C6MN81_9VIBR	626	Vibrio sp. PID17_43	dCache_1~HAMP~MCPsignal	MCPsignal~	dCache_1	28	258	231	7.4e-25	Bacteria; Proteobacteria; Gammaproteobacteria; Vibrionales; Vibrionaceae; Vibrio.
A0A2D1SU37_9BACL	654	Solibacillus sp. R5-41	dCache_1~HAMP~MCPsignal	MCPsignal~	dCache_1	37	260	224	6.3e-25	Bacteria; Firmicutes; Bacilli; Bacillales; Planococcaceae; Solibacillus.
A0A2D1SU69_9BACL	664	Solibacillus sp. R5-41	dCache_1~HAMP~MCPsignal	MCPsignal~	dCache_1	34	270	237	6.2e-26	Bacteria; Firmicutes; Bacilli; Bacillales; Planococcaceae; Solibacillus.
A0A2E7P7Z1_9BURK	671	Herbaspirillum sp	dCache_1~HAMP~MCPsignal	MCPsignal~	dCache_1	33	253	221	1.8e-28	Bacteria; Proteobacteria; Betaproteobacteria; Burkholderiales; Oxalobacteraceae; Herbaspirillum.
A0A2G1DJF5_9PROT	707	Arcobacter molluscorum CECT 7696	dCache_1~MCPsignal	MCPsignal~	dCache_1	39	263	225	2.8e-24	Bacteria; Proteobacteria; Epsilonproteobacteria; Campylobacterales; Campylobacteraceae; Arcobacter.
A0A2G1VHJ1_9ALTE	628	Marinobacter guineae	dCache_1~HAMP~MCPsignal	MCPsignal~	dCache_1	31	259	229	6.7e-26	Bacteria; Proteobacteria; Gammaproteobacteria; Alteromonadales; Alteromonadaceae; Marinobacter.
A0A2G3E0P5_9FIRM	676	Agathobacter ruminis	dCache_1~MCPsignal	MCPsignal~	dCache_1	47	280	234	8.9e-18	Bacteria; Firmicutes; Clostridia; Clostridiales; Lachnospiraceae; Agathobacter.
A0A2G3J6B4_9NEIS	627	Iodobacter sp. BJB302	dCache_1~HAMP~MCPsignal	MCPsignal~	dCache_1	32	259	228	1.3e-23	Bacteria; Proteobacteria; Betaproteobacteria; Neisseriales; Chromobacteriaceae; Iodobacter.
A0A2G3JB51_9NEIS	628	Iodobacter sp. BJB302	dCache_1~HAMP~MCPsignal	MCPsignal~	dCache_1	37	262	226	2.5e-20	Bacteria; Proteobacteria; Betaproteobacteria; Neisseriales; Chromobacteriaceae; Iodobacter.
A0A2G3JBD9_9NEIS	881	Iodobacter sp. BJB302	dCache_1~GGDEF~EAL	GGDEF~EAL~	dCache_1	134	353	220	5.5e-16	Bacteria; Proteobacteria; Betaproteobacteria; Neisseriales; Chromobacteriaceae; Iodobacter.
A0A2G3JD16_9NEIS	629	Iodobacter sp. BJB302	dCache_1~HAMP~MCPsignal	MCPsignal~	dCache_1	35	261	227	5.2e-18	Bacteria; Proteobacteria; Betaproteobacteria; Neisseriales; Chromobacteriaceae; Iodobacter.
A0A2G3JD30_9NEIS	627	Iodobacter sp. BJB302	dCache_1~HAMP~MCPsignal	MCPsignal~	dCache_1	35	259	225	9.6e-17	Bacteria; Proteobacteria; Betaproteobacteria; Neisseriales; Chromobacteriaceae; Iodobacter.
A0A2G3K504_9BURK	625	Chitinimonas sp. BJB300	dCache_1~HAMP~MCPsignal	MCPsignal~	dCache_1	32	257	226	1.9e-21	Bacteria; Proteobacteria; Betaproteobacteria; Burkholderiales; Burkholderiaceae; Chitinimonas.
A0A2G4EWD6_9CYAN	931	Tychonema bourrellyi FEM_GT703	dCache_1~HAMP~PAS_9~HisKA~HATPase_c	HisKA~HATPase_c~	dCache_1	56	346	291	7.4e-22	Bacteria; Cyanobacteria; Oscillatoriophycideae; Oscillatoriales; Microcoleaceae; Tychonema.
A0A2G4F5Q2_9CYAN	1314	Tychonema bourrellyi FEM_GT703	dCache_1~HisKA~HAMP~PAS_9~PAS_9~PAS_9~HATPase_c~Response_reg	HisKA~HATPase_c~Response_reg~	dCache_1	45	336	292	1.9e-22	Bacteria; Cyanobacteria; Oscillatoriophycideae; Oscillatoriales; Microcoleaceae; Tychonema.
A0A2H4VX64_9PSED	629	Pseudomonas sp. Lz4W	dCache_1~HAMP~MCPsignal	MCPsignal~	dCache_1	36	261	226	1.2e-30	Bacteria; Proteobacteria; Gammaproteobacteria; Pseudomonadales; Pseudomonadaceae; Pseudomonas.
A0KN47_AERHH	625	Aeromonas hydrophila subsp. hydrophila (strain ATCC 7966 / DSM 30187 / JCM 1027 / KCTC 2358 / NCIMB 9240)	dCache_1~HAMP~MCPsignal	MCPsignal~	dCache_1	29	257	229	6.1e-26	Bacteria; Proteobacteria; Gammaproteobacteria; Aeromonadales; Aeromonadaceae; Aeromonas.
A0KNB3_AERHH	468	Aeromonas hydrophila subsp. hydrophila (strain ATCC 7966 / DSM 30187 / JCM 1027 / KCTC 2358 / NCIMB 9240)	dCache_1~GGDEF	GGDEF~	dCache_1	3	225	223	4.4e-19	Bacteria; Proteobacteria; Gammaproteobacteria; Aeromonadales; Aeromonadaceae; Aeromonas.
A0KNK5_AERHH	623	Aeromonas hydrophila subsp. hydrophila (strain ATCC 7966 / DSM 30187 / JCM 1027 / KCTC 2358 / NCIMB 9240)	dCache_1~HAMP~MCPsignal	MCPsignal~	dCache_1	36	255	220	3.4e-12	Bacteria; Proteobacteria; Gammaproteobacteria; Aeromonadales; Aeromonadaceae; Aeromonas.
A0KQ72_AERHH	536	Aeromonas hydrophila subsp. hydrophila (strain ATCC 7966 / DSM 30187 / JCM 1027 / KCTC 2358 / NCIMB 9240)	dCache_1~GGDEF	GGDEF~	dCache_1	38	270	233	7.7e-19	Bacteria; Proteobacteria; Gammaproteobacteria; Aeromonadales; Aeromonadaceae; Aeromonas.
A0YVQ5_LYNSP	670	Lyngbya sp. (strain PCC 8106) (Lyngbya aestuarii (strain CCY9616))	dCache_1~HAMP~Guanylate_cyc	Guanylate_cyc~	dCache_1	44	338	295	2e-16	Bacteria; Cyanobacteria; Oscillatoriophycideae; Oscillatoriales; Oscillatoriaceae; Lyngbya.
A1TJ90_ACIAC	618	Acidovorax citrulli (strain AAC00-1) (Acidovorax avenae subsp. citrulli)	dCache_1~HAMP~MCPsignal	MCPsignal~	dCache_1	35	256	222	3e-20	Bacteria; Proteobacteria; Betaproteobacteria; Burkholderiales; Comamonadaceae; Acidovorax.
A3Q9G1_SHELP	632	Shewanella loihica (strain ATCC BAA-1088 / PV-4)	dCache_1~HAMP~MCPsignal	MCPsignal~	dCache_1	30	263	234	1.1e-13	Bacteria; Proteobacteria; Gammaproteobacteria; Alteromonadales; Shewanellaceae; Shewanella.
A3WIU8_9GAMM	630	Idiomarina baltica OS145	dCache_1~HAMP~MCPsignal	MCPsignal~	dCache_1	33	261	229	1.2e-27	Bacteria; Proteobacteria; Gammaproteobacteria; Alteromonadales; Idiomarinaceae; Idiomarina.
A4BI81_9GAMM	615	Reinekea blandensis MED297	dCache_1~HAMP~MCPsignal	MCPsignal~	dCache_1	29	247	219	1.1e-19	Bacteria; Proteobacteria; Gammaproteobacteria; Oceanospirillales; Saccharospirillaceae; Reinekea.
A4C3Z6_9GAMM	629	Pseudoalteromonas tunicata D2	dCache_1~HAMP~MCPsignal	MCPsignal~	dCache_1	34	261	228	1.6e-25	Bacteria; Proteobacteria; Gammaproteobacteria; Alteromonadales; Pseudoalteromonadaceae; Pseudoalteromonas.
A4CAB4_9GAMM	588	Pseudoalteromonas tunicata D2	dCache_1~HAMP~MCPsignal	MCPsignal~	dCache_1	2	220	219	2.9e-17	Bacteria; Proteobacteria; Gammaproteobacteria; Alteromonadales; Pseudoalteromonadaceae; Pseudoalteromonas.
A4CCT0_9GAMM	624	Pseudoalteromonas tunicata D2	dCache_1~HAMP~MCPsignal	MCPsignal~	dCache_1	34	256	223	6.7e-23	Bacteria; Proteobacteria; Gammaproteobacteria; Alteromonadales; Pseudoalteromonadaceae; Pseudoalteromonas.
A4ILQ8_GEOTN	658	Geobacillus thermodenitrificans (strain NG80-2)	dCache_1~HAMP~MCPsignal	MCPsignal~	dCache_1	36	263	228	2.3e-28	Bacteria; Firmicutes; Bacilli; Bacillales; Bacillaceae; Geobacillus.
A4JNK9_BURVG	599	Burkholderia vietnamiensis (strain G4 / LMG 22486) (Burkholderia cepacia (strain R1808))	dCache_1~HAMP~MCPsignal	MCPsignal~	dCache_1	15	258	244	2.4e-24	Bacteria; Proteobacteria; Betaproteobacteria; Burkholderiales; Burkholderiaceae; Burkholderia; Burkholderia cepacia complex.
A4VHX0_PSEU5	625	Pseudomonas stutzeri (strain A1501)	dCache_1~HAMP~MCPsignal	MCPsignal~	dCache_1	36	257	222	5e-24	Bacteria; Proteobacteria; Gammaproteobacteria; Pseudomonadales; Pseudomonadaceae; Pseudomonas.
A4WBB7_ENT38	594	Enterobacter sp. (strain 638)	dCache_1~HAMP~MCPsignal	MCPsignal~	dCache_1	22	254	233	4.5e-19	Bacteria; Proteobacteria; Gammaproteobacteria; Enterobacterales; Enterobacteriaceae; Enterobacter.
A4XU98_PSEMY	627	Pseudomonas mendocina (strain ymp)	dCache_1~HAMP~MCPsignal	MCPsignal~	dCache_1	32	259	228	4.9e-27	Bacteria; Proteobacteria; Gammaproteobacteria; Pseudomonadales; Pseudomonadaceae; Pseudomonas.
A4XXJ6_PSEMY	625	Pseudomonas mendocina (strain ymp)	dCache_1~HAMP~MCPsignal	MCPsignal~	dCache_1	36	257	222	1.5e-28	Bacteria; Proteobacteria; Gammaproteobacteria; Pseudomonadales; Pseudomonadaceae; Pseudomonas.
A4Y272_SHEPC	623	Shewanella putrefaciens (strain CN-32 / ATCC BAA-453)	dCache_1~HAMP~MCPsignal	MCPsignal~	dCache_1	35	255	221	2.8e-18	Bacteria; Proteobacteria; Gammaproteobacteria; Alteromonadales; Shewanellaceae; Shewanella.
A4Y7A9_SHEPC	622	Shewanella putrefaciens (strain CN-32 / ATCC BAA-453)	dCache_1~HAMP~MCPsignal	MCPsignal~	dCache_1	32	254	223	1.5e-24	Bacteria; Proteobacteria; Gammaproteobacteria; Alteromonadales; Shewanellaceae; Shewanella.
A5HZ97_CLOBH	663	Clostridium botulinum (strain Hall / ATCC 3502 / NCTC 13319 / Type A)	dCache_1~MCPsignal	MCPsignal~	dCache_1	36	267	232	2.3e-33	Bacteria; Firmicutes; Clostridia; Clostridiales; Clostridiaceae; Clostridium.
A5I2D4_CLOBH	668	Clostridium botulinum (strain Hall / ATCC 3502 / NCTC 13319 / Type A)	dCache_1~MCPsignal	MCPsignal~	dCache_1	31	270	240	1.8e-23	Bacteria; Firmicutes; Clostridia; Clostridiales; Clostridiaceae; Clostridium.
A5I6U2_CLOBH	668	Clostridium botulinum (strain Hall / ATCC 3502 / NCTC 13319 / Type A)	dCache_1~MCPsignal	MCPsignal~	dCache_1	33	270	238	4.4e-23	Bacteria; Firmicutes; Clostridia; Clostridiales; Clostridiaceae; Clostridium.
A5N0U9_CLOK5	668	Clostridium kluyveri (strain ATCC 8527 / DSM 555 / NCIMB 10680)	dCache_1~HAMP~MCPsignal	MCPsignal~	dCache_1	41	273	233	1.7e-29	Bacteria; Firmicutes; Clostridia; Clostridiales; Clostridiaceae; Clostridium.
A5N103_CLOK5	658	Clostridium kluyveri (strain ATCC 8527 / DSM 555 / NCIMB 10680)	dCache_1~HAMP~MCPsignal	MCPsignal~	dCache_1	38	263	226	4.9e-26	Bacteria; Firmicutes; Clostridia; Clostridiales; Clostridiaceae; Clostridium.
A5N657_CLOK5	669	Clostridium kluyveri (strain ATCC 8527 / DSM 555 / NCIMB 10680)	dCache_1~MCPsignal	MCPsignal~	dCache_1	33	269	237	1.6e-26	Bacteria; Firmicutes; Clostridia; Clostridiales; Clostridiaceae; Clostridium.
A5N7Q3_CLOK5	664	Clostridium kluyveri (strain ATCC 8527 / DSM 555 / NCIMB 10680)	dCache_1~HAMP~MCPsignal	MCPsignal~	dCache_1	33	265	233	7.1e-23	Bacteria; Firmicutes; Clostridia; Clostridiales; Clostridiaceae; Clostridium.
A6CZ01_9VIBR	623	Vibrio shilonii AK1	dCache_1~HAMP~MCPsignal	MCPsignal~	dCache_1	32	255	224	3.4e-28	Bacteria; Proteobacteria; Gammaproteobacteria; Vibrionales; Vibrionaceae; Vibrio.
A6D502_9VIBR	627	Vibrio shilonii AK1	dCache_1~HAMP~MCPsignal	MCPsignal~	dCache_1	20	259	240	5.2e-25	Bacteria; Proteobacteria; Gammaproteobacteria; Vibrionales; Vibrionaceae; Vibrio.
A6DHT2_9BACT	745	Lentisphaera araneosa HTCC2155	Pkinase~dCache_1	Pkinase~	dCache_1	414	734	321	2.8e-09	Bacteria; Lentisphaerae; Lentisphaeria; Lentisphaerales; Lentisphaeraceae; Lentisphaera.
A6EVV0_9ALTE	628	Marinobacter algicola DG893	dCache_1~HAMP~MCPsignal	MCPsignal~	dCache_1	32	259	228	1.5e-27	Bacteria; Proteobacteria; Gammaproteobacteria; Alteromonadales; Alteromonadaceae; Marinobacter.
A6LJU3_THEM4	662	Thermosipho melanesiensis (strain DSM 12029 / CIP 104789 / BI429)	dCache_1~HAMP~MCPsignal	MCPsignal~	dCache_1	43	268	226	1.8e-33	Bacteria; Thermotogae; Thermotogales; Fervidobacteriaceae; Thermosipho.
A6LMA7_THEM4	553	Thermosipho melanesiensis (strain DSM 12029 / CIP 104789 / BI429)	dCache_1~HD	HD-GYP~	dCache_1	36	253	218	5.5e-14	Bacteria; Thermotogae; Thermotogales; Fervidobacteriaceae; Thermosipho.
A6LYL7_CLOB8	670	Clostridium beijerinckii (strain ATCC 51743 / NCIMB 8052) (Clostridium acetobutylicum)	dCache_1~MCPsignal	MCPsignal~	dCache_1	36	270	235	4e-27	Bacteria; Firmicutes; Clostridia; Clostridiales; Clostridiaceae; Clostridium.
A6M344_CLOB8	668	Clostridium beijerinckii (strain ATCC 51743 / NCIMB 8052) (Clostridium acetobutylicum)	dCache_1~HAMP~MCPsignal	MCPsignal~	dCache_1	37	273	237	4.7e-30	Bacteria; Firmicutes; Clostridia; Clostridiales; Clostridiaceae; Clostridium.
A6TWZ1_ALKMQ	661	Alkaliphilus metalliredigens (strain QYMF)	dCache_1~HAMP~MCPsignal	MCPsignal~	dCache_1	34	267	234	1e-33	Bacteria; Firmicutes; Clostridia; Clostridiales; Clostridiaceae; Alkaliphilus.
A6VRJ3_MARMS	671	Marinomonas sp. (strain MWYL1)	dCache_1~HAMP~MCPsignal	MCPsignal~	dCache_1	51	300	250	1.9e-18	Bacteria; Proteobacteria; Gammaproteobacteria; Oceanospirillales; Oceanospirillaceae; Marinomonas.
A7GVT3_CAMC5	626	Campylobacter curvus (strain 525.92)	dCache_1~HAMP~MCPsignal	MCPsignal~	dCache_1	29	256	228	3.9e-28	Bacteria; Proteobacteria; Epsilonproteobacteria; Campylobacterales; Campylobacteraceae; Campylobacter.
A7GWD2_CAMC5	667	Campylobacter curvus (strain 525.92)	dCache_1~PAS_9~HATPase_c	HATPase_c~	dCache_1	35	261	227	2.3e-17	Bacteria; Proteobacteria; Epsilonproteobacteria; Campylobacterales; Campylobacteraceae; Campylobacter.
A7MKB2_CROS8	595	Cronobacter sakazakii (strain ATCC BAA-894) (Enterobacter sakazakii)	dCache_1~HAMP~MCPsignal	MCPsignal~	dCache_1	20	255	236	9.8e-20	Bacteria; Proteobacteria; Gammaproteobacteria; Enterobacterales; Enterobacteriaceae; Cronobacter.
A7MWX6_VIBCB	627	Vibrio campbellii (strain ATCC BAA-1116 / BB120)	dCache_1~HAMP~MCPsignal	MCPsignal~	dCache_1	35	259	225	1.6e-30	Bacteria; Proteobacteria; Gammaproteobacteria; Vibrionales; Vibrionaceae; Vibrio.
A7MX68_VIBCB	626	Vibrio campbellii (strain ATCC BAA-1116 / BB120)	dCache_1~HAMP~MCPsignal	MCPsignal~	dCache_1	24	258	235	7.9e-24	Bacteria; Proteobacteria; Gammaproteobacteria; Vibrionales; Vibrionaceae; Vibrio.
A7N6F4_VIBCB	623	Vibrio campbellii (strain ATCC BAA-1116 / BB120)	dCache_1~HAMP~MCPsignal	MCPsignal~	dCache_1	19	255	237	1.2e-27	Bacteria; Proteobacteria; Gammaproteobacteria; Vibrionales; Vibrionaceae; Vibrio.
A8AG14_CITK8	594	Citrobacter koseri (strain ATCC BAA-895 / CDC 4225-83 / SGSC4696)	dCache_1~HAMP~MCPsignal	MCPsignal~	dCache_1	18	254	237	3.9e-18	Bacteria; Proteobacteria; Gammaproteobacteria; Enterobacterales; Enterobacteriaceae; Citrobacter.
A8EVM3_ARCB4	707	Arcobacter butzleri (strain RM4018)	dCache_1~MCPsignal	MCPsignal~	dCache_1	39	263	225	1.4e-24	Bacteria; Proteobacteria; Epsilonproteobacteria; Campylobacterales; Campylobacteraceae; Arcobacter.
A8FZ08_SHESH	622	Shewanella sediminis (strain HAW-EB3)	dCache_1~HAMP~MCPsignal	MCPsignal~	dCache_1	30	254	225	2.1e-28	Bacteria; Proteobacteria; Gammaproteobacteria; Alteromonadales; Shewanellaceae; Shewanella.
A8G147_SHESH	647	Shewanella sediminis (strain HAW-EB3)	dCache_1~HAMP~MCPsignal	MCPsignal~	dCache_1	47	278	232	6.4e-16	Bacteria; Proteobacteria; Gammaproteobacteria; Alteromonadales; Shewanellaceae; Shewanella.
A8H317_SHEPA	623	Shewanella pealeana (strain ATCC 700345 / ANG-SQ1)	dCache_1~HAMP~MCPsignal	MCPsignal~	dCache_1	37	255	219	3.5e-15	Bacteria; Proteobacteria; Gammaproteobacteria; Alteromonadales; Shewanellaceae; Shewanella.
A8H8B7_SHEPA	626	Shewanella pealeana (strain ATCC 700345 / ANG-SQ1)	dCache_1~HAMP~MCPsignal	MCPsignal~	dCache_1	17	258	242	1e-19	Bacteria; Proteobacteria; Gammaproteobacteria; Alteromonadales; Shewanellaceae; Shewanella.
A8H8B8_SHEPA	626	Shewanella pealeana (strain ATCC 700345 / ANG-SQ1)	dCache_1~HAMP~MCPsignal	MCPsignal~	dCache_1	23	258	236	9e-20	Bacteria; Proteobacteria; Gammaproteobacteria; Alteromonadales; Shewanellaceae; Shewanella.
A8MJC0_ALKOO	679	Alkaliphilus oremlandii (strain OhILAs) (Clostridium oremlandii (strain OhILAs))	dCache_1~HAMP~MCPsignal	MCPsignal~	dCache_1	33	284	252	7.7e-25	Bacteria; Firmicutes; Clostridia; Clostridiales; Clostridiaceae; Alkaliphilus.
A8MK08_ALKOO	666	Alkaliphilus oremlandii (strain OhILAs) (Clostridium oremlandii (strain OhILAs))	dCache_1~MCPsignal	MCPsignal~	dCache_1	26	268	243	8e-19	Bacteria; Firmicutes; Clostridia; Clostridiales; Clostridiaceae; Alkaliphilus.
A8MKZ6_ALKOO	663	Alkaliphilus oremlandii (strain OhILAs) (Clostridium oremlandii (strain OhILAs))	dCache_1~HAMP~MCPsignal	MCPsignal~	dCache_1	34	269	236	1.1e-33	Bacteria; Firmicutes; Clostridia; Clostridiales; Clostridiaceae; Alkaliphilus.
A8T248_9VIBR	627	Vibrio sp. AND4	dCache_1~HAMP~MCPsignal	MCPsignal~	dCache_1	35	259	225	9.9e-29	Bacteria; Proteobacteria; Gammaproteobacteria; Vibrionales; Vibrionaceae; Vibrio.
A8T2Q4_9VIBR	623	Vibrio sp. AND4	dCache_1~HAMP~MCPsignal	MCPsignal~	dCache_1	21	255	235	4.3e-29	Bacteria; Proteobacteria; Gammaproteobacteria; Vibrionales; Vibrionaceae; Vibrio.
A9C2G9_DELAS	606	Delftia acidovorans (strain DSM 14801 / SPH-1)	dCache_1~HAMP~MCPsignal	MCPsignal~	dCache_1	27	256	230	2.2e-19	Bacteria; Proteobacteria; Betaproteobacteria; Burkholderiales; Comamonadaceae; Delftia.
A9DLR1_9GAMM	204	Shewanella benthica KT99	dCache_1	No_output	dCache_1	1	196	196	1e-20	Bacteria; Proteobacteria; Gammaproteobacteria; Alteromonadales; Shewanellaceae; Shewanella.
A9KPZ5_LACP7	674	Lachnoclostridium phytofermentans (strain ATCC 700394 / DSM 18823 / ISDg) (Clostridium phytofermentans)	dCache_1~HAMP~MCPsignal	MCPsignal~	dCache_1	46	280	235	5e-18	Bacteria; Firmicutes; Clostridia; Clostridiales; Lachnospiraceae.
B0KCC0_THEP3	659	Thermoanaerobacter pseudethanolicus (strain ATCC 33223 / 39E) (Clostridium thermohydrosulfuricum)	dCache_1~HAMP~MCPsignal	MCPsignal~	dCache_1	33	264	232	5.7e-33	Bacteria; Firmicutes; Clostridia; Thermoanaerobacterales; Thermoanaerobacteraceae; Thermoanaerobacter.
B0PAB0_9FIRM	709	Anaerotruncus colihominis DSM 17241	dCache_1~HAMP~MCPsignal	MCPsignal~	dCache_1	52	294	243	7.6e-25	Bacteria; Firmicutes; Clostridia; Clostridiales; Ruminococcaceae; Anaerotruncus.
B1KE21_SHEWM	627	Shewanella woodyi (strain ATCC 51908 / MS32)	dCache_1~HAMP~MCPsignal	MCPsignal~	dCache_1	32	259	228	6.3e-24	Bacteria; Proteobacteria; Gammaproteobacteria; Alteromonadales; Shewanellaceae; Shewanella.
B1KN56_SHEWM	623	Shewanella woodyi (strain ATCC 51908 / MS32)	dCache_1~HAMP~MCPsignal	MCPsignal~	dCache_1	35	255	221	7e-15	Bacteria; Proteobacteria; Gammaproteobacteria; Alteromonadales; Shewanellaceae; Shewanella.
B1TB66_9BURK	599	Burkholderia ambifaria MEX-5	dCache_1~HAMP~MCPsignal	MCPsignal~	dCache_1	15	258	244	1.7e-26	Bacteria; Proteobacteria; Betaproteobacteria; Burkholderiales; Burkholderiaceae; Burkholderia; Burkholderia cepacia complex.
B1YHS5_EXIS2	659	Exiguobacterium sibiricum (strain DSM 17290 / JCM 13490 / 255-15)	dCache_1~HAMP~MCPsignal	MCPsignal~	dCache_1	36	265	230	6.2e-22	Bacteria; Firmicutes; Bacilli; Bacillales; Bacillales Family XII. Incertae Sedis; Exiguobacterium.
B2A641_NATTJ	658	Natranaerobius thermophilus (strain ATCC BAA-1301 / DSM 18059 / JW/NM-WN-LF)	dCache_1~MCPsignal	MCPsignal~	dCache_1	34	257	224	1.2e-26	Bacteria; Firmicutes; Clostridia; Natranaerobiales; Natranaerobiaceae; Natranaerobius.
B2AFY5_CUPTR	599	Cupriavidus taiwanensis (strain DSM 17343 / BCRC 17206 / CIP 107171 / LMG 19424 / R1) (Ralstonia taiwanensis (strain LMG 19424))	dCache_1~HAMP~MCPsignal	MCPsignal~	dCache_1	18	258	241	9e-23	Bacteria; Proteobacteria; Betaproteobacteria; Burkholderiales; Burkholderiaceae; Cupriavidus.
B2SY33_PARPJ	599	Paraburkholderia phytofirmans (strain DSM 17436 / LMG 22146 / PsJN) (Burkholderia phytofirmans)	dCache_1~HAMP~MCPsignal	MCPsignal~	dCache_1	14	258	245	3.1e-25	Bacteria; Proteobacteria; Betaproteobacteria; Burkholderiales; Burkholderiaceae; Paraburkholderia.
B4EJJ3_BURCJ	599	Burkholderia cenocepacia (strain ATCC BAA-245 / DSM 16553 / LMG 16656 / NCTC 13227 / J2315 / CF5610) (Burkholderia cepacia (strain J2315))	dCache_1~HAMP~MCPsignal	MCPsignal~	dCache_1	15	258	244	2.8e-27	Bacteria; Proteobacteria; Betaproteobacteria; Burkholderiales; Burkholderiaceae; Burkholderia; Burkholderia cepacia complex.
B5Y6A5_COPPD	665	Coprothermobacter proteolyticus (strain ATCC 35245 / DSM 5265 / BT)	dCache_1~HAMP~MCPsignal	MCPsignal~	dCache_1	33	269	237	4.5e-20	Bacteria; Firmicutes; Clostridia; Thermoanaerobacterales; Thermodesulfobiaceae; Coprothermobacter.
B6EHI4_ALISL	624	Aliivibrio salmonicida (strain LFI1238) (Vibrio salmonicida (strain LFI1238))	dCache_1~HAMP~MCPsignal	MCPsignal~	dCache_1	27	256	230	3.8e-28	Bacteria; Proteobacteria; Gammaproteobacteria; Vibrionales; Vibrionaceae; Aliivibrio.
B6YX77_THEON	747	Thermococcus onnurineus (strain NA1)	dCache_1~HAMP~MCPsignal	MCPsignal~	dCache_1	44	291	248	9e-37	Archaea; Euryarchaeota; Thermococci; Thermococcales; Thermococcaceae; Thermococcus.
B7GIF5_ANOFW	659	Anoxybacillus flavithermus (strain DSM 21510 / WK1)	dCache_1~HAMP~MCPsignal	MCPsignal~	dCache_1	34	265	232	2.8e-34	Bacteria; Firmicutes; Bacilli; Bacillales; Bacillaceae; Anoxybacillus.
B7IDR3_THEAB	551	Thermosipho africanus (strain TCF52B)	dCache_1~HD	HD-GYP~	dCache_1	45	238	194	8.8e-12	Bacteria; Thermotogae; Thermotogales; Fervidobacteriaceae; Thermosipho.
B7IG11_THEAB	663	Thermosipho africanus (strain TCF52B)	dCache_1~HAMP~MCPsignal	MCPsignal~	dCache_1	43	269	227	4.5e-31	Bacteria; Thermotogae; Thermotogales; Fervidobacteriaceae; Thermosipho.
B7K0C9_CYAP8	608	Cyanothece sp. (strain PCC 8801) (Synechococcus sp. (strain PCC 8801 / RF-1))	dCache_1~HAMP~PAS_9	No_output	dCache_1	34	336	303	9.1e-17	Bacteria; Cyanobacteria; Oscillatoriophycideae; Oscillatoriales; Cyanothecaceae; Cyanothece.
B7VGP0_VIBTL	627	Vibrio tasmaniensis (strain LGP32) (Vibrio splendidus (strain Mel32))	dCache_1~HAMP~MCPsignal	MCPsignal~	dCache_1	34	259	226	5.4e-27	Bacteria; Proteobacteria; Gammaproteobacteria; Vibrionales; Vibrionaceae; Vibrio.
B7VHS0_VIBTL	626	Vibrio tasmaniensis (strain LGP32) (Vibrio splendidus (strain Mel32))	dCache_1~HAMP~MCPsignal	MCPsignal~	dCache_1	30	258	229	3.5e-23	Bacteria; Proteobacteria; Gammaproteobacteria; Vibrionales; Vibrionaceae; Vibrio.
B7VQR4_VIBTL	623	Vibrio tasmaniensis (strain LGP32) (Vibrio splendidus (strain Mel32))	dCache_1~HAMP~MCPsignal	MCPsignal~	dCache_1	32	255	224	4.6e-28	Bacteria; Proteobacteria; Gammaproteobacteria; Vibrionales; Vibrionaceae; Vibrio.
B7VRX0_VIBTL	628	Vibrio tasmaniensis (strain LGP32) (Vibrio splendidus (strain Mel32))	dCache_1~HAMP~MCPsignal	MCPsignal~	dCache_1	37	260	224	8.8e-21	Bacteria; Proteobacteria; Gammaproteobacteria; Vibrionales; Vibrionaceae; Vibrio.
B9D5C3_CAMRE	656	Campylobacter rectus RM3267	dCache_1~MCPsignal	MCPsignal~	dCache_1	33	268	236	1.7e-24	Bacteria; Proteobacteria; Epsilonproteobacteria; Campylobacterales; Campylobacteraceae; Campylobacter.
B9JSK5_AGRVS	695	Agrobacterium vitis (strain S4 / ATCC BAA-846) (Rhizobium vitis (strain S4))	dCache_1~HAMP~MCPsignal	MCPsignal~	dCache_1	36	262	227	4e-24	Bacteria; Proteobacteria; Alphaproteobacteria; Rhizobiales; Rhizobiaceae; Rhizobium/Agrobacterium group; Agrobacterium.
B9KDK8_CAMLR	678	Campylobacter lari (strain RM2100 / D67 / ATCC BAA-1060)	dCache_1~MCPsignal	MCPsignal~	dCache_1	43	289	247	1.6e-16	Bacteria; Proteobacteria; Epsilonproteobacteria; Campylobacterales; Campylobacteraceae; Campylobacter.
B9KFA6_CAMLR	656	Campylobacter lari (strain RM2100 / D67 / ATCC BAA-1060)	dCache_1~MCPsignal	MCPsignal~	dCache_1	32	274	243	5.2e-19	Bacteria; Proteobacteria; Epsilonproteobacteria; Campylobacterales; Campylobacteraceae; Campylobacter.
B9QXT0_LABAD	664	Labrenzia alexandrii (strain DSM 17067 / NCIMB 14079 / DFL-11) (Stappia alexandrii)	dCache_1~HAMP~MCPsignal	MCPsignal~	dCache_1	32	277	246	7.6e-25	Bacteria; Proteobacteria; Alphaproteobacteria; Rhodobacterales; Rhodobacteraceae; Labrenzia.
C0QVB5_BRAHW	561	Brachyspira hyodysenteriae (strain ATCC 49526 / WA1)	dCache_1~MCPsignal	MCPsignal~	dCache_1	2	219	218	8.3e-13	Bacteria; Spirochaetes; Brachyspirales; Brachyspiraceae; Brachyspira.
C0QW76_BRAHW	572	Brachyspira hyodysenteriae (strain ATCC 49526 / WA1)	dCache_1~MCPsignal	MCPsignal~	dCache_1	9	230	222	8.9e-20	Bacteria; Spirochaetes; Brachyspirales; Brachyspiraceae; Brachyspira.
C0QWV4_BRAHW	605	Brachyspira hyodysenteriae (strain ATCC 49526 / WA1)	dCache_1~MCPsignal	MCPsignal~	dCache_1	40	259	220	9.8e-13	Bacteria; Spirochaetes; Brachyspirales; Brachyspiraceae; Brachyspira.
C0QWV5_BRAHW	606	Brachyspira hyodysenteriae (strain ATCC 49526 / WA1)	dCache_1~MCPsignal	MCPsignal~	dCache_1	32	261	230	7.2e-14	Bacteria; Spirochaetes; Brachyspirales; Brachyspiraceae; Brachyspira.
C0QY48_BRAHW	605	Brachyspira hyodysenteriae (strain ATCC 49526 / WA1)	dCache_1~MCPsignal	MCPsignal~	dCache_1	33	259	227	8.2e-17	Bacteria; Spirochaetes; Brachyspirales; Brachyspiraceae; Brachyspira.
C0QY87_BRAHW	583	Brachyspira hyodysenteriae (strain ATCC 49526 / WA1)	dCache_1~MCPsignal	MCPsignal~	dCache_1	15	242	228	1.8e-17	Bacteria; Spirochaetes; Brachyspirales; Brachyspiraceae; Brachyspira.
C0QYT0_BRAHW	610	Brachyspira hyodysenteriae (strain ATCC 49526 / WA1)	dCache_1~MCPsignal	MCPsignal~	dCache_1	40	268	229	1.3e-17	Bacteria; Spirochaetes; Brachyspirales; Brachyspiraceae; Brachyspira.
C0R0Z3_BRAHW	599	Brachyspira hyodysenteriae (strain ATCC 49526 / WA1)	dCache_1~MCPsignal	MCPsignal~	dCache_1	8	255	248	3.1e-15	Bacteria; Spirochaetes; Brachyspirales; Brachyspiraceae; Brachyspira.
C0R1X4_BRAHW	604	Brachyspira hyodysenteriae (strain ATCC 49526 / WA1)	dCache_1~MCPsignal	MCPsignal~	dCache_1	37	263	227	3.8e-23	Bacteria; Spirochaetes; Brachyspirales; Brachyspiraceae; Brachyspira.
C0Z650_BREBN	655	Brevibacillus brevis (strain 47 / JCM 6285 / NBRC 100599)	dCache_1~HAMP~MCPsignal	MCPsignal~	dCache_1	31	261	231	1.6e-22	Bacteria; Firmicutes; Bacilli; Bacillales; Paenibacillaceae; Brevibacillus.
C0ZIQ8_BREBN	658	Brevibacillus brevis (strain 47 / JCM 6285 / NBRC 100599)	dCache_1~HAMP~MCPsignal	MCPsignal~	dCache_1	32	259	228	6.8e-19	Bacteria; Firmicutes; Bacilli; Bacillales; Paenibacillaceae; Brevibacillus.
C0ZKG2_BREBN	677	Brevibacillus brevis (strain 47 / JCM 6285 / NBRC 100599)	dCache_1~HAMP~MCPsignal	MCPsignal~	dCache_1	26	272	247	2.4e-28	Bacteria; Firmicutes; Bacilli; Bacillales; Paenibacillaceae; Brevibacillus.
C1D5I7_LARHH	628	Laribacter hongkongensis (strain HLHK9)	dCache_1~HAMP~MCPsignal	MCPsignal~	dCache_1	33	260	228	3.8e-29	Bacteria; Proteobacteria; Betaproteobacteria; Neisseriales; Chromobacteriaceae; Laribacter.
C3JYU9_PSEFS	629	Pseudomonas fluorescens (strain SBW25)	dCache_1~HAMP~MCPsignal	MCPsignal~	dCache_1	36	261	226	1.5e-27	Bacteria; Proteobacteria; Gammaproteobacteria; Pseudomonadales; Pseudomonadaceae; Pseudomonas.
C3MHG0_SINFN	699	Sinorhizobium fredii (strain NBRC 101917 / NGR234)	dCache_1~HAMP~MCPsignal	MCPsignal~	dCache_1	37	260	224	8.6e-27	Bacteria; Proteobacteria; Alphaproteobacteria; Rhizobiales; Rhizobiaceae; Sinorhizobium/Ensifer group; Sinorhizobium.
C4IDB2_CLOBU	668	Clostridium butyricum E4 str. BoNT E BL5262	dCache_1~MCPsignal	MCPsignal~	dCache_1	45	273	229	2.4e-26	Bacteria; Firmicutes; Clostridia; Clostridiales; Clostridiaceae; Clostridium.
C4IKR6_CLOBU	657	Clostridium butyricum E4 str. BoNT E BL5262	dCache_1~MCPsignal	MCPsignal~	dCache_1	36	262	227	2e-24	Bacteria; Firmicutes; Clostridia; Clostridiales; Clostridiaceae; Clostridium.
C4L1F7_EXISA	657	Exiguobacterium sp. (strain ATCC BAA-1283 / AT1b)	dCache_1~HAMP~MCPsignal	MCPsignal~	dCache_1	38	263	226	8.7e-25	Bacteria; Firmicutes; Bacilli; Bacillales; Bacillales Family XII. Incertae Sedis; Exiguobacterium.
C4SBC6_YERMO	595	Yersinia mollaretii ATCC 43969	dCache_1~HAMP~MCPsignal	MCPsignal~	dCache_1	17	255	239	2.4e-25	Bacteria; Proteobacteria; Gammaproteobacteria; Enterobacterales; Yersiniaceae; Yersinia.
C5AI96_BURGB	599	Burkholderia glumae (strain BGR1)	dCache_1~HAMP~MCPsignal	MCPsignal~	dCache_1	33	258	226	8.9e-23	Bacteria; Proteobacteria; Betaproteobacteria; Burkholderiales; Burkholderiaceae; Burkholderia.
C5BA26_EDWI9	596	Edwardsiella ictaluri (strain 93-146)	dCache_1~HAMP~MCPsignal	MCPsignal~	dCache_1	24	255	232	3.3e-14	Bacteria; Proteobacteria; Gammaproteobacteria; Enterobacterales; Hafniaceae; Edwardsiella.
C5D801_GEOSW	657	Geobacillus sp. (strain WCH70)	dCache_1~HAMP~MCPsignal	MCPsignal~	dCache_1	34	263	230	5.4e-33	Bacteria; Firmicutes; Bacilli; Bacillales; Bacillaceae; Geobacillus.
C5EHK4_9FIRM	689	Clostridiales bacterium 1_7_47FAA	dCache_1~GGDEF~HD_5	GGDEF~HD-GYP~	dCache_1	47	276	230	9.2e-20	Bacteria; Firmicutes; Clostridia; Clostridiales.
C6CBT5_DICP7	596	Dickeya paradisiaca (strain Ech703) (Dickeya dadantii (strain Ech703))	dCache_1~HAMP~MCPsignal	MCPsignal~	dCache_1	3	256	254	1.4e-22	Bacteria; Proteobacteria; Gammaproteobacteria; Enterobacterales; Pectobacteriaceae; Dickeya.
C6PTT5_9CLOT	669	Clostridium carboxidivorans P7	dCache_1~MCPsignal	MCPsignal~	dCache_1	33	267	235	5.2e-19	Bacteria; Firmicutes; Clostridia; Clostridiales; Clostridiaceae; Clostridium.
C6PUM7_9CLOT	671	Clostridium carboxidivorans P7	dCache_1~MCPsignal	MCPsignal~	dCache_1	39	270	232	1.7e-28	Bacteria; Firmicutes; Clostridia; Clostridiales; Clostridiaceae; Clostridium.
C6PUQ0_9CLOT	351	Clostridium carboxidivorans P7	dCache_1	No_output	dCache_1	36	269	234	1e-34	Bacteria; Firmicutes; Clostridia; Clostridiales; Clostridiaceae; Clostridium.
C6PYI5_9CLOT	659	Clostridium carboxidivorans P7	dCache_1~HAMP~MCPsignal	MCPsignal~	dCache_1	45	263	219	3.6e-23	Bacteria; Firmicutes; Clostridia; Clostridiales; Clostridiaceae; Clostridium.
C6Q257_9CLOT	666	Clostridium carboxidivorans P7	dCache_1~HAMP~MCPsignal	MCPsignal~	dCache_1	43	270	228	3.4e-33	Bacteria; Firmicutes; Clostridia; Clostridiales; Clostridiaceae; Clostridium.
C6Q277_9CLOT	664	Clostridium carboxidivorans P7	dCache_1~MCPsignal	MCPsignal~	dCache_1	36	265	230	3.7e-26	Bacteria; Firmicutes; Clostridia; Clostridiales; Clostridiaceae; Clostridium.
C6Q2I8_9CLOT	721	Clostridium carboxidivorans P7	dCache_1~MCPsignal	MCPsignal~	dCache_1	88	325	238	2.2e-35	Bacteria; Firmicutes; Clostridia; Clostridiales; Clostridiaceae; Clostridium.
C6RHR3_9PROT	660	Campylobacter showae RM3277	dCache_1~PAS_9~HATPase_c	HATPase_c~	dCache_1	32	257	226	4.2e-17	Bacteria; Proteobacteria; Epsilonproteobacteria; Campylobacterales; Campylobacteraceae; Campylobacter.
C7RM71_ACCPU	573	Accumulibacter phosphatis (strain UW-1)	dCache_1~HAMP~GGDEF	GGDEF~	dCache_1	51	318	268	4.4e-12	Bacteria; Proteobacteria; Betaproteobacteria; Candidatus Accumulibacter.
C9A909_ENTCA	669	Enterococcus casseliflavus EC20	dCache_1~MCPsignal	MCPsignal~	dCache_1	16	258	243	6.6e-20	Bacteria; Firmicutes; Bacilli; Lactobacillales; Enterococcaceae; Enterococcus.
C9P390_VIBME	623	Vibrio metschnikovii CIP 69.14	dCache_1~HAMP~MCPsignal	MCPsignal~	dCache_1	32	255	224	2.2e-29	Bacteria; Proteobacteria; Gammaproteobacteria; Vibrionales; Vibrionaceae; Vibrio.
C9P679_VIBME	626	Vibrio metschnikovii CIP 69.14	dCache_1~HAMP~MCPsignal	MCPsignal~	dCache_1	34	257	224	6.5e-23	Bacteria; Proteobacteria; Gammaproteobacteria; Vibrionales; Vibrionaceae; Vibrio.
C9P8P0_VIBME	527	Vibrio metschnikovii CIP 69.14	dCache_1~HAMP~MCPsignal	MCPsignal~	dCache_1	4	159	156	1.3e-16	Bacteria; Proteobacteria; Gammaproteobacteria; Vibrionales; Vibrionaceae; Vibrio.
C9QCF1_VIBOR	934	Vibrio orientalis CIP 102891 = ATCC 33934	dCache_1~MCPsignal~dCache_1	MCPsignal~	dCache_1	87	351	265	9.2e-16	Bacteria; Proteobacteria; Gammaproteobacteria; Vibrionales; Vibrionaceae; Vibrio; Vibrio oreintalis group.
C9QCF1_VIBOR	934	Vibrio orientalis CIP 102891 = ATCC 33934	dCache_1~MCPsignal~dCache_1	MCPsignal~	dCache_1	359	566	208	5.5e-11	Bacteria; Proteobacteria; Gammaproteobacteria; Vibrionales; Vibrionaceae; Vibrio; Vibrio oreintalis group.
C9QHK7_VIBOR	622	Vibrio orientalis CIP 102891 = ATCC 33934	dCache_1~HAMP~MCPsignal	MCPsignal~	dCache_1	29	254	226	3.1e-27	Bacteria; Proteobacteria; Gammaproteobacteria; Vibrionales; Vibrionaceae; Vibrio; Vibrio oreintalis group.
C9QL70_VIBOR	627	Vibrio orientalis CIP 102891 = ATCC 33934	dCache_1~HAMP~MCPsignal	MCPsignal~	dCache_1	34	259	226	1.5e-27	Bacteria; Proteobacteria; Gammaproteobacteria; Vibrionales; Vibrionaceae; Vibrio; Vibrio oreintalis group.
C9QLI7_VIBOR	623	Vibrio orientalis CIP 102891 = ATCC 33934	dCache_1~HAMP~MCPsignal	MCPsignal~	dCache_1	25	255	231	2.4e-25	Bacteria; Proteobacteria; Gammaproteobacteria; Vibrionales; Vibrionaceae; Vibrio; Vibrio oreintalis group.
C9QNC1_VIBOR	626	Vibrio orientalis CIP 102891 = ATCC 33934	dCache_1~HAMP~MCPsignal	MCPsignal~	dCache_1	28	258	231	2.8e-22	Bacteria; Proteobacteria; Gammaproteobacteria; Vibrionales; Vibrionaceae; Vibrio; Vibrio oreintalis group.
D0J5U3_COMT2	581	Comamonas testosteroni (strain CNB-2)	dCache_1~HAMP~GGDEF	GGDEF~	dCache_1	109	334	226	1.6e-16	Bacteria; Proteobacteria; Betaproteobacteria; Burkholderiales; Comamonadaceae; Comamonas.
D0YWQ5_PHODD	627	Photobacterium damselae subsp. damselae CIP 102761	dCache_1~HAMP~MCPsignal	MCPsignal~	dCache_1	27	259	233	1.7e-25	Bacteria; Proteobacteria; Gammaproteobacteria; Vibrionales; Vibrionaceae; Photobacterium.
D0Z0I0_PHODD	626	Photobacterium damselae subsp. damselae CIP 102761	dCache_1~HAMP~MCPsignal	MCPsignal~	dCache_1	34	258	225	1.6e-28	Bacteria; Proteobacteria; Gammaproteobacteria; Vibrionales; Vibrionaceae; Photobacterium.
D1B0Z9_SULD5	682	Sulfurospirillum deleyianum (strain ATCC 51133 / DSM 6946 / 5175)	dCache_1~PAS_10~HATPase_c	HATPase_c~	dCache_1	40	266	227	3e-24	Bacteria; Proteobacteria; Epsilonproteobacteria; Campylobacterales; Campylobacteraceae; Sulfurospirillum.
D1B180_SULD5	627	Sulfurospirillum deleyianum (strain ATCC 51133 / DSM 6946 / 5175)	dCache_1~HAMP~MCPsignal	MCPsignal~	dCache_1	32	259	228	1.1e-28	Bacteria; Proteobacteria; Epsilonproteobacteria; Campylobacterales; Campylobacteraceae; Sulfurospirillum.
D1B1X8_SULD5	633	Sulfurospirillum deleyianum (strain ATCC 51133 / DSM 6946 / 5175)	dCache_1~HAMP~MCPsignal	MCPsignal~	dCache_1	34	265	232	6.3e-27	Bacteria; Proteobacteria; Epsilonproteobacteria; Campylobacterales; Campylobacteraceae; Sulfurospirillum.
D1B8E3_THEAS	677	Thermanaerovibrio acidaminovorans (strain ATCC 49978 / DSM 6589 / Su883) (Selenomonas acidaminovorans)	dCache_1~HAMP~MCPsignal	MCPsignal~	dCache_1	31	273	243	1.1e-26	Bacteria; Synergistetes; Synergistia; Synergistales; Synergistaceae; Thermanaerovibrio.
D1B8F7_THEAS	690	Thermanaerovibrio acidaminovorans (strain ATCC 49978 / DSM 6589 / Su883) (Selenomonas acidaminovorans)	dCache_1~MCPsignal	MCPsignal~	dCache_1	34	279	246	6.6e-26	Bacteria; Synergistetes; Synergistia; Synergistales; Synergistaceae; Thermanaerovibrio.
D1B939_THEAS	690	Thermanaerovibrio acidaminovorans (strain ATCC 49978 / DSM 6589 / Su883) (Selenomonas acidaminovorans)	dCache_1~MCPsignal	MCPsignal~	dCache_1	34	279	246	2.5e-26	Bacteria; Synergistetes; Synergistia; Synergistales; Synergistaceae; Thermanaerovibrio.
D2Z6D9_9BACT	678	Dethiosulfovibrio peptidovorans DSM 11002	dCache_1~MCPsignal	MCPsignal~	dCache_1	31	271	241	4.4e-19	Bacteria; Synergistetes; Synergistia; Synergistales; Synergistaceae; Dethiosulfovibrio.
D2Z7N1_9BACT	680	Dethiosulfovibrio peptidovorans DSM 11002	dCache_1~HAMP~MCPsignal	MCPsignal~	dCache_1	31	289	259	3.3e-21	Bacteria; Synergistetes; Synergistia; Synergistales; Synergistaceae; Dethiosulfovibrio.
D3FQ85_BACPE	579	Bacillus pseudofirmus (strain OF4)	dCache_1~HAMP~MCPsignal	MCPsignal~	dCache_1	33	268	236	7e-28	Bacteria; Firmicutes; Bacilli; Bacillales; Bacillaceae; Bacillus.
D3NSM7_AZOS1	650	Azospirillum sp. (strain B510)	dCache_1~HAMP~MCPsignal	MCPsignal~	dCache_1	46	262	217	1.6e-21	Bacteria; Proteobacteria; Alphaproteobacteria; Rhodospirillales; Rhodospirillaceae; Azospirillum.
D4IVY5_BUTFI	676	Butyrivibrio fibrisolvens 16/4	dCache_1~HAMP~MCPsignal	MCPsignal~	dCache_1	38	275	238	9.3e-11	Bacteria; Firmicutes; Clostridia; Clostridiales; Lachnospiraceae; Butyrivibrio.
D4M7C6_9BACT	680	Fretibacterium fastidiosum	dCache_1~HAMP~MCPsignal	MCPsignal~	dCache_1	35	275	241	5.4e-25	Bacteria; Synergistetes; Synergistia; Synergistales; Synergistaceae; Fretibacterium.
D4S3Z9_9FIRM	663	Selenomonas noxia ATCC 43541	dCache_1~HAMP~MCPsignal	MCPsignal~	dCache_1	37	265	229	8.4e-31	Bacteria; Firmicutes; Negativicutes; Selenomonadales; Selenomonadaceae; Selenomonas.
D5A0E1_ARTPN	663	Arthrospira platensis (strain NIES-39 / IAM M-135) (Spirulina platensis)	dCache_1~HAMP~Guanylate_cyc	Guanylate_cyc~	dCache_1	48	342	295	5.6e-19	Bacteria; Cyanobacteria; Oscillatoriophycideae; Oscillatoriales; Microcoleaceae; Arthrospira.
D5DYT8_BACMQ	672	Bacillus megaterium (strain ATCC 12872 / QMB1551)	dCache_1~HAMP~MCPsignal	MCPsignal~	dCache_1	33	277	245	6e-31	Bacteria; Firmicutes; Bacilli; Bacillales; Bacillaceae; Bacillus.
D5U400_BRAM5	601	Brachyspira murdochii (strain ATCC 51284 / DSM 12563 / 56-150) (Serpulina murdochii)	dCache_1~MCPsignal	MCPsignal~	dCache_1	40	259	220	5.1e-18	Bacteria; Spirochaetes; Brachyspirales; Brachyspiraceae; Brachyspira.
D5U9S7_BRAM5	598	Brachyspira murdochii (strain ATCC 51284 / DSM 12563 / 56-150) (Serpulina murdochii)	dCache_1~MCPsignal	MCPsignal~	dCache_1	32	259	228	1.3e-20	Bacteria; Spirochaetes; Brachyspirales; Brachyspiraceae; Brachyspira.
D5V2S2_ARCNC	703	Arcobacter nitrofigilis (strain ATCC 33309 / DSM 7299 / LMG 7604 / NCTC 12251 / CI) (Campylobacter nitrofigilis)	dCache_1~MCPsignal	MCPsignal~	dCache_1	39	259	221	4.2e-22	Bacteria; Proteobacteria; Epsilonproteobacteria; Campylobacterales; Campylobacteraceae; Arcobacter.
D6Y1D6_BACIE	665	Bacillus selenitireducens (strain ATCC 700615 / DSM 15326 / MLS10)	dCache_1~HAMP~MCPsignal	MCPsignal~	dCache_1	34	271	238	3.8e-26	Bacteria; Firmicutes; Bacilli; Bacillales; Sporolactobacillaceae; unclassified Sporolactobacillaceae.
D7FWV1_ECTSI	620	Ectocarpus siliculosus (Brown alga) (Conferva siliculosa)	dCache_1	No_output	dCache_1	157	420	264	7.4e-10	Eukaryota; Stramenopiles; PX clade; Phaeophyceae; Ectocarpales; Ectocarpaceae; Ectocarpus.
D7FWV2_ECTSI	1102	Ectocarpus siliculosus (Brown alga) (Conferva siliculosa)	VWA~dCache_1	VWA~	dCache_1	193	391	199	1.2e-10	Eukaryota; Stramenopiles; PX clade; Phaeophyceae; Ectocarpales; Ectocarpaceae; Ectocarpus.
D7G701_ECTSI	1162	Ectocarpus siliculosus (Brown alga) (Conferva siliculosa)	dCache_1	No_output	dCache_1	195	382	188	1.6e-13	Eukaryota; Stramenopiles; PX clade; Phaeophyceae; Ectocarpales; Ectocarpaceae; Ectocarpus.
D8FWP9_9CYAN	912	[Oscillatoria] sp. PCC 6506	dCache_1~HAMP~Guanylate_cyc~PAS_4~PAS_4	Guanylate_cyc~	dCache_1	49	340	292	2.4e-25	Bacteria; Cyanobacteria; Oscillatoriophycideae; Oscillatoriales; Microcoleaceae; Kamptonema.
D8IAB0_BRAP9	598	Brachyspira pilosicoli (strain ATCC BAA-1826 / 95/1000)	dCache_1~MCPsignal	MCPsignal~	dCache_1	43	259	217	1.6e-15	Bacteria; Spirochaetes; Brachyspirales; Brachyspiraceae; Brachyspira.
D8IAP0_BRAP9	598	Brachyspira pilosicoli (strain ATCC BAA-1826 / 95/1000)	dCache_1~MCPsignal	MCPsignal~	dCache_1	32	253	222	1.8e-16	Bacteria; Spirochaetes; Brachyspirales; Brachyspiraceae; Brachyspira.
D8IAV9_BRAP9	610	Brachyspira pilosicoli (strain ATCC BAA-1826 / 95/1000)	dCache_1~MCPsignal	MCPsignal~	dCache_1	36	267	232	4.1e-15	Bacteria; Spirochaetes; Brachyspirales; Brachyspiraceae; Brachyspira.
D8J173_HERSS	684	Herbaspirillum seropedicae (strain SmR1)	dCache_1~HAMP~MCPsignal	MCPsignal~	dCache_1	34	253	220	2.6e-26	Bacteria; Proteobacteria; Betaproteobacteria; Burkholderiales; Oxalobacteraceae; Herbaspirillum.
D8LT11_ECTSI	1012	Ectocarpus siliculosus (Brown alga) (Conferva siliculosa)	dCache_1	No_output	dCache_1	67	262	196	4.1e-11	Eukaryota; Stramenopiles; PX clade; Phaeophyceae; Ectocarpales; Ectocarpaceae; Ectocarpus.
D8LT13_ECTSI	1009	Ectocarpus siliculosus (Brown alga) (Conferva siliculosa)	dCache_1	No_output	dCache_1	86	268	183	2.1e-11	Eukaryota; Stramenopiles; PX clade; Phaeophyceae; Ectocarpales; Ectocarpaceae; Ectocarpus.
D8LT14_ECTSI	1055	Ectocarpus siliculosus (Brown alga) (Conferva siliculosa)	dCache_1	No_output	dCache_1	86	273	188	9.2e-12	Eukaryota; Stramenopiles; PX clade; Phaeophyceae; Ectocarpales; Ectocarpaceae; Ectocarpus.
D8LT17_ECTSI	614	Ectocarpus siliculosus (Brown alga) (Conferva siliculosa)	dCache_1~HAMP	No_output	dCache_1	59	413	355	3.1e-14	Eukaryota; Stramenopiles; PX clade; Phaeophyceae; Ectocarpales; Ectocarpaceae; Ectocarpus.
D9R1X2_CLOSW	671	Clostridium saccharolyticum (strain ATCC 35040 / DSM 2544 / NRCC 2533 / WM1)	dCache_1~HAMP~MCPsignal	MCPsignal~	dCache_1	38	284	247	4.5e-27	Bacteria; Firmicutes; Clostridia; Clostridiales; Lachnospiraceae.
D9SRW9_CLOC7	669	Clostridium cellulovorans (strain ATCC 35296 / DSM 3052 / OCM 3 / 743B)	dCache_1~HAMP~MCPsignal	MCPsignal~	dCache_1	43	275	233	7.6e-30	Bacteria; Firmicutes; Clostridia; Clostridiales; Clostridiaceae; Clostridium.
D9TTR7_THETC	658	Thermoanaerobacterium thermosaccharolyticum (strain ATCC 7956 / DSM 571 / NCIB 9385 / NCA 3814) (Clostridium thermosaccharolyticum)	dCache_1~HAMP~MCPsignal	MCPsignal~	dCache_1	36	263	228	2.4e-32	Bacteria; Firmicutes; Clostridia; Thermoanaerobacterales; Thermoanaerobacterales Family III. Incertae Sedis; Thermoanaerobacterium.
E0RVK4_BUTPB	624	Butyrivibrio proteoclasticus (strain ATCC 51982 / DSM 14932 / B316) (Clostridium proteoclasticum)	dCache_1~GGDEF	GGDEF~	dCache_1	49	279	231	2e-18	Bacteria; Firmicutes; Clostridia; Clostridiales; Lachnospiraceae; Butyrivibrio.
E0S123_BUTPB	815	Butyrivibrio proteoclasticus (strain ATCC 51982 / DSM 14932 / B316) (Clostridium proteoclasticum)	dCache_1~HD	HD-GYP~	dCache_1	339	575	237	1.3e-18	Bacteria; Firmicutes; Clostridia; Clostridiales; Lachnospiraceae; Butyrivibrio.
E0SD21_DICD3	596	Dickeya dadantii (strain 3937) (Erwinia chrysanthemi (strain 3937))	dCache_1~HAMP~MCPsignal	MCPsignal~	dCache_1	2	256	255	1.9e-21	Bacteria; Proteobacteria; Gammaproteobacteria; Enterobacterales; Pectobacteriaceae; Dickeya.
E1SVT3_FERBD	624	Ferrimonas balearica (strain DSM 9799 / CCM 4581 / PAT)	dCache_1~HAMP~MCPsignal	MCPsignal~	dCache_1	28	256	229	2e-22	Bacteria; Proteobacteria; Gammaproteobacteria; Alteromonadales; Ferrimonadaceae; Ferrimonas.
E1TCR7_BURSG	600	Burkholderia sp. (strain CCGE1003)	dCache_1~HAMP~MCPsignal	MCPsignal~	dCache_1	18	259	242	9.8e-22	Bacteria; Proteobacteria; Betaproteobacteria; Burkholderiales; Burkholderiaceae; Burkholderia.
E1VBT3_HALED	624	Halomonas elongata (strain ATCC 33173 / DSM 2581 / NBRC 15536 / NCIMB 2198 / 1H9)	dCache_1~HAMP~MCPsignal	MCPsignal~	dCache_1	37	258	222	3.5e-24	Bacteria; Proteobacteria; Gammaproteobacteria; Oceanospirillales; Halomonadaceae; Halomonas.
E3BFA6_9VIBR	622	Vibrio caribbeanicus ATCC BAA-2122	dCache_1~HAMP~MCPsignal	MCPsignal~	dCache_1	23	254	232	8e-28	Bacteria; Proteobacteria; Gammaproteobacteria; Vibrionales; Vibrionaceae; Vibrio.
E3BFQ0_9VIBR	627	Vibrio caribbeanicus ATCC BAA-2122	dCache_1~HAMP~MCPsignal	MCPsignal~	dCache_1	34	259	226	2.8e-27	Bacteria; Proteobacteria; Gammaproteobacteria; Vibrionales; Vibrionaceae; Vibrio.
E3BG33_9VIBR	623	Vibrio caribbeanicus ATCC BAA-2122	dCache_1~HAMP~MCPsignal	MCPsignal~	dCache_1	33	255	223	1e-26	Bacteria; Proteobacteria; Gammaproteobacteria; Vibrionales; Vibrionaceae; Vibrio.
E3BL54_9VIBR	599	Vibrio caribbeanicus ATCC BAA-2122	dCache_1~HAMP~MCPsignal	MCPsignal~	dCache_1	3	229	227	1e-17	Bacteria; Proteobacteria; Gammaproteobacteria; Vibrionales; Vibrionaceae; Vibrio.
E3CWL7_9BACT	690	Aminomonas paucivorans DSM 12260	dCache_1~HAMP~MCPsignal	MCPsignal~	dCache_1	31	271	241	8e-25	Bacteria; Synergistetes; Synergistia; Synergistales; Synergistaceae; Aminomonas.
E3CXJ9_9BACT	693	Aminomonas paucivorans DSM 12260	dCache_1~MCPsignal	MCPsignal~	dCache_1	34	278	245	2.1e-23	Bacteria; Synergistetes; Synergistia; Synergistales; Synergistaceae; Aminomonas.
E3CYY2_9BACT	682	Aminomonas paucivorans DSM 12260	dCache_1~HAMP~MCPsignal	MCPsignal~	dCache_1	31	276	246	8.2e-25	Bacteria; Synergistetes; Synergistia; Synergistales; Synergistaceae; Aminomonas.
E3CZE7_9BACT	677	Aminomonas paucivorans DSM 12260	dCache_1~HAMP~MCPsignal	MCPsignal~	dCache_1	33	272	240	4.1e-25	Bacteria; Synergistetes; Synergistia; Synergistales; Synergistaceae; Aminomonas.
E3CZG3_9BACT	678	Aminomonas paucivorans DSM 12260	dCache_1~HAMP~MCPsignal	MCPsignal~	dCache_1	31	273	243	1e-27	Bacteria; Synergistetes; Synergistia; Synergistales; Synergistaceae; Aminomonas.
E3CZR5_9BACT	690	Aminomonas paucivorans DSM 12260	dCache_1~MCPsignal	MCPsignal~	dCache_1	31	264	234	3.1e-19	Bacteria; Synergistetes; Synergistia; Synergistales; Synergistaceae; Aminomonas.
E3D158_9BACT	789	Aminomonas paucivorans DSM 12260	dCache_1~GAF_2~HD_5	HD-GYP~	dCache_1	31	276	246	4.1e-18	Bacteria; Synergistetes; Synergistia; Synergistales; Synergistaceae; Aminomonas.
E3E6G5_PAEPS	657	Paenibacillus polymyxa (strain SC2) (Bacillus polymyxa)	dCache_1~HAMP~MCPsignal	MCPsignal~	dCache_1	29	263	235	7.7e-34	Bacteria; Firmicutes; Bacilli; Bacillales; Paenibacillaceae; Paenibacillus.
E3G559_ENTLS	594	Enterobacter lignolyticus (strain SCF1)	dCache_1~HAMP~MCPsignal	MCPsignal~	dCache_1	19	254	236	1.8e-19	Bacteria; Proteobacteria; Gammaproteobacteria; Enterobacterales; Enterobacteriaceae; Pluralibacter.
E3PR33_ACESD	688	Acetoanaerobium sticklandii (strain ATCC 12662 / DSM 519 / JCM 1433 / NCIMB 10654) (Clostridium sticklandii)	dCache_1~PAS_9~GGDEF	GGDEF~	dCache_1	45	272	228	3.2e-23	Bacteria; Firmicutes; Clostridia; Clostridiales; Peptostreptococcaceae; Acetoanaerobium.
E3PUA3_ACESD	667	Acetoanaerobium sticklandii (strain ATCC 12662 / DSM 519 / JCM 1433 / NCIMB 10654) (Clostridium sticklandii)	dCache_1~HAMP~MCPsignal	MCPsignal~	dCache_1	34	272	239	4.6e-30	Bacteria; Firmicutes; Clostridia; Clostridiales; Peptostreptococcaceae; Acetoanaerobium.
E3PVG7_ACESD	552	Acetoanaerobium sticklandii (strain ATCC 12662 / DSM 519 / JCM 1433 / NCIMB 10654) (Clostridium sticklandii)	dCache_1~HAMP~HD	HD-GYP~	dCache_1	42	272	231	1.8e-20	Bacteria; Firmicutes; Clostridia; Clostridiales; Peptostreptococcaceae; Acetoanaerobium.
E3PXB9_ACESD	674	Acetoanaerobium sticklandii (strain ATCC 12662 / DSM 519 / JCM 1433 / NCIMB 10654) (Clostridium sticklandii)	dCache_1~HAMP~MCPsignal	MCPsignal~	dCache_1	46	280	235	1.7e-15	Bacteria; Firmicutes; Clostridia; Clostridiales; Peptostreptococcaceae; Acetoanaerobium.
E3PXU3_ACESD	676	Acetoanaerobium sticklandii (strain ATCC 12662 / DSM 519 / JCM 1433 / NCIMB 10654) (Clostridium sticklandii)	dCache_1~HAMP~MCPsignal	MCPsignal~	dCache_1	38	282	245	8.1e-28	Bacteria; Firmicutes; Clostridia; Clostridiales; Peptostreptococcaceae; Acetoanaerobium.
E5WGE3_9BACI	665	Bacillus sp. 2_A_57_CT2	dCache_1~HAMP~MCPsignal	MCPsignal~	dCache_1	40	270	231	8.2e-22	Bacteria; Firmicutes; Bacilli; Bacillales; Bacillaceae; Bacillus.
E6UGM6_RUMA7	1233	Ruminococcus albus (strain ATCC 27210 / DSM 20455 / JCM 14654 / NCDO 2250 / 7)	dCache_1~HisKA~HATPase_c~Response_reg	HisKA~HATPase_c~Response_reg~	dCache_1	418	651	234	1.9e-16	Bacteria; Firmicutes; Clostridia; Clostridiales; Ruminococcaceae; Ruminococcus.
E6UGM6_RUMA7	1233	Ruminococcus albus (strain ATCC 27210 / DSM 20455 / JCM 14654 / NCDO 2250 / 7)	dCache_1~HisKA~HATPase_c~Response_reg	HisKA~HATPase_c~Response_reg~	dCache_1	34	258	225	2.6e-15	Bacteria; Firmicutes; Clostridia; Clostridiales; Ruminococcaceae; Ruminococcus.
E7A996_HELFC	629	Helicobacter felis (strain ATCC 49179 / NCTC 12436 / CS1)	dCache_1~HAMP~MCPsignal	MCPsignal~	dCache_1	32	261	230	1.3e-25	Bacteria; Proteobacteria; Epsilonproteobacteria; Campylobacterales; Helicobacteraceae; Helicobacter.
E7AA88_HELFC	638	Helicobacter felis (strain ATCC 49179 / NCTC 12436 / CS1)	dCache_1~HAMP~MCPsignal	MCPsignal~	dCache_1	40	270	231	5.7e-20	Bacteria; Proteobacteria; Epsilonproteobacteria; Campylobacterales; Helicobacteraceae; Helicobacter.
E7AAJ3_HELFC	646	Helicobacter felis (strain ATCC 49179 / NCTC 12436 / CS1)	dCache_1~HAMP~MCPsignal	MCPsignal~	dCache_1	48	274	227	8.4e-17	Bacteria; Proteobacteria; Epsilonproteobacteria; Campylobacterales; Helicobacteraceae; Helicobacter.
E7N4U4_9FIRM	658	Selenomonas artemidis F0399	dCache_1~HAMP~MCPsignal	MCPsignal~	dCache_1	31	260	230	2.6e-26	Bacteria; Firmicutes; Negativicutes; Selenomonadales; Selenomonadaceae; Selenomonas.
E7N4U6_9FIRM	666	Selenomonas artemidis F0399	dCache_1~HAMP~MCPsignal	MCPsignal~	dCache_1	37	268	232	2.3e-27	Bacteria; Firmicutes; Negativicutes; Selenomonadales; Selenomonadaceae; Selenomonas.
E8LQT4_9VIBR	626	Vibrio brasiliensis LMG 20546	dCache_1~HAMP~MCPsignal	MCPsignal~	dCache_1	28	258	231	5.2e-24	Bacteria; Proteobacteria; Gammaproteobacteria; Vibrionales; Vibrionaceae; Vibrio; Vibrio oreintalis group.
E8LS23_9VIBR	623	Vibrio brasiliensis LMG 20546	dCache_1~HAMP~MCPsignal	MCPsignal~	dCache_1	22	255	234	5.7e-25	Bacteria; Proteobacteria; Gammaproteobacteria; Vibrionales; Vibrionaceae; Vibrio; Vibrio oreintalis group.
E8LV64_9VIBR	622	Vibrio brasiliensis LMG 20546	dCache_1~HAMP~MCPsignal	MCPsignal~	dCache_1	32	254	223	7.6e-26	Bacteria; Proteobacteria; Gammaproteobacteria; Vibrionales; Vibrionaceae; Vibrio; Vibrio oreintalis group.
E8LYV2_9VIBR	627	Vibrio brasiliensis LMG 20546	dCache_1~HAMP~MCPsignal	MCPsignal~	dCache_1	34	259	226	2.2e-27	Bacteria; Proteobacteria; Gammaproteobacteria; Vibrionales; Vibrionaceae; Vibrio; Vibrio oreintalis group.
E8M4I9_9VIBR	623	Vibrio sinaloensis DSM 21326	dCache_1~HAMP~MCPsignal	MCPsignal~	dCache_1	28	255	228	5.4e-27	Bacteria; Proteobacteria; Gammaproteobacteria; Vibrionales; Vibrionaceae; Vibrio; Vibrio oreintalis group.
E8M6Z1_9VIBR	627	Vibrio sinaloensis DSM 21326	dCache_1~HAMP~MCPsignal	MCPsignal~	dCache_1	34	259	226	6.9e-27	Bacteria; Proteobacteria; Gammaproteobacteria; Vibrionales; Vibrionaceae; Vibrio; Vibrio oreintalis group.
E8M8U8_9VIBR	626	Vibrio sinaloensis DSM 21326	dCache_1~HAMP~MCPsignal	MCPsignal~	dCache_1	24	258	235	1.6e-21	Bacteria; Proteobacteria; Gammaproteobacteria; Vibrionales; Vibrionaceae; Vibrio; Vibrio oreintalis group.
E8MBF9_9VIBR	622	Vibrio sinaloensis DSM 21326	dCache_1~HAMP~MCPsignal	MCPsignal~	dCache_1	23	254	232	1e-26	Bacteria; Proteobacteria; Gammaproteobacteria; Vibrionales; Vibrionaceae; Vibrio; Vibrio oreintalis group.
E8MDB3_9VIBR	624	Vibrio sinaloensis DSM 21326	dCache_1~HAMP~MCPsignal	MCPsignal~	dCache_1	36	255	220	1.1e-23	Bacteria; Proteobacteria; Gammaproteobacteria; Vibrionales; Vibrionaceae; Vibrio; Vibrio oreintalis group.
E8MDS6_9VIBR	591	Vibrio sinaloensis DSM 21326	dCache_1~HAMP~MCPsignal	MCPsignal~	dCache_1	2	222	221	4.4e-17	Bacteria; Proteobacteria; Gammaproteobacteria; Vibrionales; Vibrionaceae; Vibrio; Vibrio oreintalis group.
E8WNS5_GEOS8	632	Geobacter sp. (strain M18)	dCache_1~HAMP~MCPsignal	MCPsignal~	dCache_1	32	263	232	1.7e-27	Bacteria; Proteobacteria; Deltaproteobacteria; Desulfuromonadales; Geobacteraceae; Geobacter.
E9SDH4_RUMAL	1233	Ruminococcus albus 8	dCache_1~HisKA~HATPase_c~Response_reg	HisKA~HATPase_c~Response_reg~	dCache_1	419	651	233	6.7e-14	Bacteria; Firmicutes; Clostridia; Clostridiales; Ruminococcaceae; Ruminococcus.
E9SDH4_RUMAL	1233	Ruminococcus albus 8	dCache_1~HisKA~HATPase_c~Response_reg	HisKA~HATPase_c~Response_reg~	dCache_1	31	258	228	4.2e-12	Bacteria; Firmicutes; Clostridia; Clostridiales; Ruminococcaceae; Ruminococcus.
F0G5K9_9BURK	441	Burkholderia sp. TJI49	dCache_1~HAMP	No_output	dCache_1	15	258	244	2.3e-28	Bacteria; Proteobacteria; Betaproteobacteria; Burkholderiales; Burkholderiaceae; Burkholderia.
F0LNQ6_VIBFN	626	Vibrio furnissii (strain DSM 14383 / NCTC 11218)	dCache_1~HAMP~MCPsignal	MCPsignal~	dCache_1	24	258	235	1.5e-23	Bacteria; Proteobacteria; Gammaproteobacteria; Vibrionales; Vibrionaceae; Vibrio.
F0LT28_VIBFN	627	Vibrio furnissii (strain DSM 14383 / NCTC 11218)	dCache_1~HAMP~MCPsignal	MCPsignal~	dCache_1	33	259	227	1.4e-26	Bacteria; Proteobacteria; Gammaproteobacteria; Vibrionales; Vibrionaceae; Vibrio.
F0LUZ6_VIBFN	623	Vibrio furnissii (strain DSM 14383 / NCTC 11218)	dCache_1~HAMP~MCPsignal	MCPsignal~	dCache_1	32	255	224	1.7e-27	Bacteria; Proteobacteria; Gammaproteobacteria; Vibrionales; Vibrionaceae; Vibrio.
F2F0U3_SOLSS	662	Solibacillus silvestris (strain StLB046) (Bacillus silvestris)	dCache_1~HAMP~MCPsignal	MCPsignal~	dCache_1	34	268	235	6.5e-29	Bacteria; Firmicutes; Bacilli; Bacillales; Planococcaceae; Solibacillus.
F2JM16_CELLD	678	Cellulosilyticum lentocellum (strain ATCC 49066 / DSM 5427 / NCIMB 11756 / RHM5) (Clostridium lentocellum)	dCache_1~HAMP~MCPsignal	MCPsignal~	dCache_1	46	282	237	9.3e-18	Bacteria; Firmicutes; Clostridia; Clostridiales; Lachnospiraceae; Cellulosilyticum.
F2JTL4_MARM1	621	Marinomonas mediterranea (strain ATCC 700492 / JCM 21426 / NBRC 103028 / MMB-1)	dCache_1~HAMP~MCPsignal	MCPsignal~	dCache_1	32	253	222	1.5e-21	Bacteria; Proteobacteria; Gammaproteobacteria; Oceanospirillales; Oceanospirillaceae; Marinomonas.
F2LM13_BURGS	599	Burkholderia gladioli (strain BSR3)	dCache_1~HAMP~MCPsignal	MCPsignal~	dCache_1	35	258	224	4.6e-25	Bacteria; Proteobacteria; Betaproteobacteria; Burkholderiales; Burkholderiaceae; Burkholderia.
F2NRZ5_TRES6	531	Treponema succinifaciens (strain ATCC 33096 / DSM 2489 / 6091)	dCache_1	No_output	dCache_1	31	272	242	3e-16	Bacteria; Spirochaetes; Spirochaetales; Spirochaetaceae; Treponema.
F4EZL3_SELS3	654	Selenomonas sputigena (strain ATCC 35185 / DSM 20758 / VPI D19B-28)	dCache_1~HAMP~MCPsignal	MCPsignal~	dCache_1	33	258	226	6.4e-26	Bacteria; Firmicutes; Negativicutes; Selenomonadales; Selenomonadaceae; Selenomonas.
F4G977_ALIDK	607	Alicycliphilus denitrificans (strain DSM 14773 / CIP 107495 / K601)	dCache_1~HAMP~MCPsignal	MCPsignal~	dCache_1	37	256	220	7.7e-18	Bacteria; Proteobacteria; Betaproteobacteria; Burkholderiales; Comamonadaceae; Alicycliphilus.
F4LWR0_TEPAE	665	Tepidanaerobacter acetatoxydans (strain DSM 21804 / JCM 16047 / Re1)	dCache_1~HAMP~MCPsignal	MCPsignal~	dCache_1	32	268	237	1.8e-30	Bacteria; Firmicutes; Clostridia; Thermoanaerobacterales; Thermoanaerobacteraceae; Tepidanaerobacter.
F5L8D1_9BACI	657	Caldalkalibacillus thermarum TA2.A1	dCache_1~HAMP~MCPsignal	MCPsignal~	dCache_1	35	263	229	8.5e-35	Bacteria; Firmicutes; Bacilli; Bacillales; Bacillaceae; Caldalkalibacillus.
F5LPM5_9BACL	603	Paenibacillus sp. HGF7	dCache_1~HAMP~MCPsignal	MCPsignal~	dCache_1	51	285	235	7.1e-09	Bacteria; Firmicutes; Bacilli; Bacillales; Paenibacillaceae; Paenibacillus.
F5YA91_TREAZ	694	Treponema azotonutricium (strain ATCC BAA-888 / DSM 13862 / ZAS-9)	dCache_1~HAMP~MCPsignal	MCPsignal~	dCache_1	33	269	237	5.2e-27	Bacteria; Spirochaetes; Spirochaetales; Spirochaetaceae; Treponema.
F5YMV8_TREPZ	1029	Treponema primitia (strain ATCC BAA-887 / DSM 12427 / ZAS-2)	dCache_1~HisKA~HATPase_c~Hpt~Response_reg	HisKA~HATPase_c~Response_reg~	dCache_1	36	276	241	4.1e-13	Bacteria; Spirochaetes; Spirochaetales; Spirochaetaceae; Treponema.
F5YQK2_TREPZ	698	Treponema primitia (strain ATCC BAA-887 / DSM 12427 / ZAS-2)	dCache_1~MCPsignal	MCPsignal~	dCache_1	34	272	239	6.3e-26	Bacteria; Spirochaetes; Spirochaetales; Spirochaetaceae; Treponema.
F5YRH5_TREPZ	1073	Treponema primitia (strain ATCC BAA-887 / DSM 12427 / ZAS-2)	dCache_1~HisKA~HATPase_c~Hpt~Response_reg	HisKA~HATPase_c~Response_reg~	dCache_1	36	288	253	1.5e-15	Bacteria; Spirochaetes; Spirochaetales; Spirochaetaceae; Treponema.
F5YRH9_TREPZ	1082	Treponema primitia (strain ATCC BAA-887 / DSM 12427 / ZAS-2)	dCache_1~HisKA~HATPase_c~Hpt~Response_reg	HisKA~HATPase_c~Response_reg~	dCache_1	35	299	265	4.6e-17	Bacteria; Spirochaetes; Spirochaetales; Spirochaetaceae; Treponema.
F6AAK9_PSEF1	631	Pseudomonas fulva (strain 12-X)	dCache_1~HAMP~MCPsignal	MCPsignal~	dCache_1	36	263	228	3.7e-30	Bacteria; Proteobacteria; Gammaproteobacteria; Pseudomonadales; Pseudomonadaceae; Pseudomonas.
F7KCD7_9FIRM	695	Lachnospiraceae bacterium 3_1_57FAA_CT1	dCache_1~GGDEF~HD_5	GGDEF~HD-GYP~	dCache_1	43	269	227	2.3e-17	Bacteria; Firmicutes; Clostridia; Clostridiales; Lachnospiraceae.
F7RU00_9GAMM	630	Shewanella sp. HN-41	dCache_1~HAMP~MCPsignal	MCPsignal~	dCache_1	42	262	221	1.3e-17	Bacteria; Proteobacteria; Gammaproteobacteria; Alteromonadales; Shewanellaceae; Shewanella.
F7YII1_VIBA7	627	Vibrio anguillarum (strain ATCC 68554 / 775) (Listonella anguillarum)	dCache_1~HAMP~MCPsignal	MCPsignal~	dCache_1	34	259	226	1.6e-28	Bacteria; Proteobacteria; Gammaproteobacteria; Vibrionales; Vibrionaceae; Vibrio.
F7YIU0_VIBA7	626	Vibrio anguillarum (strain ATCC 68554 / 775) (Listonella anguillarum)	dCache_1~HAMP~MCPsignal	MCPsignal~	dCache_1	28	258	231	1.1e-23	Bacteria; Proteobacteria; Gammaproteobacteria; Vibrionales; Vibrionaceae; Vibrio.
F7YJJ1_VIBA7	629	Vibrio anguillarum (strain ATCC 68554 / 775) (Listonella anguillarum)	dCache_1~HAMP~MCPsignal	MCPsignal~	dCache_1	23	261	239	9.1e-21	Bacteria; Proteobacteria; Gammaproteobacteria; Vibrionales; Vibrionaceae; Vibrio.
F7YN24_VIBA7	623	Vibrio anguillarum (strain ATCC 68554 / 775) (Listonella anguillarum)	dCache_1~HAMP~MCPsignal	MCPsignal~	dCache_1	29	255	227	9.3e-27	Bacteria; Proteobacteria; Gammaproteobacteria; Vibrionales; Vibrionaceae; Vibrio.
F7YSA7_VIBA7	535	Vibrio anguillarum (strain ATCC 68554 / 775) (Listonella anguillarum)	dCache_1~HAMP~MCPsignal	MCPsignal~	dCache_1	34	267	234	5.4e-16	Bacteria; Proteobacteria; Gammaproteobacteria; Vibrionales; Vibrionaceae; Vibrio.
F7YSD0_VIBA7	628	Vibrio anguillarum (strain ATCC 68554 / 775) (Listonella anguillarum)	dCache_1~HAMP~MCPsignal	MCPsignal~	dCache_1	35	260	226	1.4e-26	Bacteria; Proteobacteria; Gammaproteobacteria; Vibrionales; Vibrionaceae; Vibrio.
F7YUY0_9THEM	663	Pseudothermotoga thermarum DSM 5069	dCache_1~HAMP~MCPsignal	MCPsignal~	dCache_1	34	267	234	2.7e-28	Bacteria; Thermotogae; Thermotogales; Thermotogaceae; Pseudothermotoga.
F8AGS9_PYRYC	739	Pyrococcus yayanosii (strain CH1 / JCM 16557)	dCache_1~HAMP~MCPsignal	MCPsignal~	dCache_1	51	283	233	3.9e-34	Archaea; Euryarchaeota; Thermococci; Thermococcales; Thermococcaceae; Pyrococcus.
F8F0H1_TRECH	612	Treponema caldarium (strain ATCC 51460 / DSM 7334 / H1) (Spirochaeta caldaria)	dCache_1~HAMP~MCPsignal	MCPsignal~	dCache_1	38	272	235	1.1e-24	Bacteria; Spirochaetes; Spirochaetales; Spirochaetaceae; Treponema.
F8KRI6_HELBC	634	Helicobacter bizzozeronii (strain CIII-1)	dCache_1~MCPsignal	MCPsignal~	dCache_1	31	260	230	2.2e-23	Bacteria; Proteobacteria; Epsilonproteobacteria; Campylobacterales; Helicobacteraceae; Helicobacter.
F8KRK8_HELBC	179	Helicobacter bizzozeronii (strain CIII-1)	dCache_1	No_output	dCache_1	24	179	156	1.1e-10	Bacteria; Proteobacteria; Epsilonproteobacteria; Campylobacterales; Helicobacteraceae; Helicobacter.
F9DQ20_9BACL	648	Sporosarcina newyorkensis 2681	dCache_1~HAMP~MCPsignal	MCPsignal~	dCache_1	23	254	232	1.6e-25	Bacteria; Firmicutes; Bacilli; Bacillales; Planococcaceae; Sporosarcina.
F9R714_VIBSN	626	Vibrio sp. (strain N418)	dCache_1~HAMP~MCPsignal	MCPsignal~	dCache_1	25	258	234	1.7e-18	Bacteria; Proteobacteria; Gammaproteobacteria; Vibrionales; Vibrionaceae; Vibrio.
F9RC22_VIBSN	627	Vibrio sp. (strain N418)	dCache_1~HAMP~MCPsignal	MCPsignal~	dCache_1	34	259	226	3.8e-24	Bacteria; Proteobacteria; Gammaproteobacteria; Vibrionales; Vibrionaceae; Vibrio.
F9RI18_VIBSN	623	Vibrio sp. (strain N418)	dCache_1~HAMP~MCPsignal	MCPsignal~	dCache_1	31	255	225	1.9e-28	Bacteria; Proteobacteria; Gammaproteobacteria; Vibrionales; Vibrionaceae; Vibrio.
F9T715_9VIBR	622	Vibrio tubiashii ATCC 19109	dCache_1~HAMP~MCPsignal	MCPsignal~	dCache_1	30	254	225	3.2e-25	Bacteria; Proteobacteria; Gammaproteobacteria; Vibrionales; Vibrionaceae; Vibrio; Vibrio oreintalis group.
F9T8W4_9VIBR	630	Vibrio tubiashii ATCC 19109	dCache_1~HAMP~MCPsignal	MCPsignal~	dCache_1	35	260	226	8.5e-20	Bacteria; Proteobacteria; Gammaproteobacteria; Vibrionales; Vibrionaceae; Vibrio; Vibrio oreintalis group.
F9TAC1_9VIBR	623	Vibrio tubiashii ATCC 19109	dCache_1~HAMP~MCPsignal	MCPsignal~	dCache_1	24	255	232	2.2e-25	Bacteria; Proteobacteria; Gammaproteobacteria; Vibrionales; Vibrionaceae; Vibrio; Vibrio oreintalis group.
F9TB86_9VIBR	626	Vibrio tubiashii ATCC 19109	dCache_1~HAMP~MCPsignal	MCPsignal~	dCache_1	28	258	231	5.5e-21	Bacteria; Proteobacteria; Gammaproteobacteria; Vibrionales; Vibrionaceae; Vibrio; Vibrio oreintalis group.
F9TC23_9VIBR	636	Vibrio tubiashii ATCC 19109	dCache_1~HAMP~MCPsignal	MCPsignal~	dCache_1	39	267	229	6.2e-10	Bacteria; Proteobacteria; Gammaproteobacteria; Vibrionales; Vibrionaceae; Vibrio; Vibrio oreintalis group.
G2J2J9_PSEUL	615	Pseudogulbenkiania sp. (strain NH8B)	dCache_1~HAMP~MCPsignal	MCPsignal~	dCache_1	25	247	223	1.3e-21	Bacteria; Proteobacteria; Betaproteobacteria; Neisseriales; Chromobacteriaceae; Pseudogulbenkiania.
G2J304_PSEUL	625	Pseudogulbenkiania sp. (strain NH8B)	dCache_1~HAMP~MCPsignal	MCPsignal~	dCache_1	32	257	226	7.3e-21	Bacteria; Proteobacteria; Betaproteobacteria; Neisseriales; Chromobacteriaceae; Pseudogulbenkiania.
G2SR55_LACRR	691	Lactobacillus ruminis (strain ATCC 27782 / RF3)	dCache_1~MCPsignal	MCPsignal~	dCache_1	51	261	211	3.7e-11	Bacteria; Firmicutes; Bacilli; Lactobacillales; Lactobacillaceae; Lactobacillus.
G2TK95_BACCO	658	Bacillus coagulans 36D1	dCache_1~HAMP~MCPsignal	MCPsignal~	dCache_1	38	264	227	7.1e-27	Bacteria; Firmicutes; Bacilli; Bacillales; Bacillaceae; Bacillus.
G4F2N8_9GAMM	618	Halomonas sp. HAL1	dCache_1~HAMP~MCPsignal	MCPsignal~	dCache_1	37	260	224	4e-22	Bacteria; Proteobacteria; Gammaproteobacteria; Oceanospirillales; Halomonadaceae; Halomonas.
G4KRU1_OSCVS	667	Oscillibacter valericigenes (strain DSM 18026 / NBRC 101213 / Sjm18-20)	dCache_1~HAMP~MCPsignal	MCPsignal~	dCache_1	47	277	231	6.1e-18	Bacteria; Firmicutes; Clostridia; Clostridiales; Oscillospiraceae; Oscillibacter.
G5GN80_9FIRM	658	Selenomonas infelix ATCC 43532	dCache_1~HAMP~MCPsignal	MCPsignal~	dCache_1	31	260	230	4.2e-30	Bacteria; Firmicutes; Negativicutes; Selenomonadales; Selenomonadaceae; Selenomonas.
G5GP29_9FIRM	652	Selenomonas infelix ATCC 43532	dCache_1~HAMP~MCPsignal	MCPsignal~	dCache_1	27	254	228	4.2e-21	Bacteria; Firmicutes; Negativicutes; Selenomonadales; Selenomonadaceae; Selenomonas.
G7F3T9_9GAMM	629	Pseudoalteromonas sp. BSi20429	dCache_1~HAMP~MCPsignal	MCPsignal~	dCache_1	33	261	229	3.8e-25	Bacteria; Proteobacteria; Gammaproteobacteria; Alteromonadales; Pseudoalteromonadaceae; Pseudoalteromonas.
G7LNY2_9GAMM	596	Brenneria sp. EniD312	dCache_1~HAMP~MCPsignal	MCPsignal~	dCache_1	2	256	255	9.1e-20	Bacteria; Proteobacteria; Gammaproteobacteria; Enterobacterales; Pectobacteriaceae; Brenneria.
G7M4I5_9CLOT	674	Clostridium sp. DL-VIII	dCache_1~MCPsignal	MCPsignal~	dCache_1	35	272	238	1.1e-19	Bacteria; Firmicutes; Clostridia; Clostridiales; Clostridiaceae; Clostridium.
G7MAT8_9CLOT	668	Clostridium sp. DL-VIII	dCache_1~HAMP~MCPsignal	MCPsignal~	dCache_1	34	273	240	1.1e-26	Bacteria; Firmicutes; Clostridia; Clostridiales; Clostridiaceae; Clostridium.
G7V682_THELD	690	Thermovirga lienii (strain ATCC BAA-1197 / DSM 17291 / Cas60314)	dCache_1~MCPsignal	MCPsignal~	dCache_1	44	290	247	2.3e-28	Bacteria; Synergistetes; Synergistia; Synergistales; Synergistaceae; Thermovirga.
G7Z9A1_AZOL4	650	Azospirillum lipoferum (strain 4B)	dCache_1~HAMP~MCPsignal	MCPsignal~	dCache_1	39	262	224	3.8e-26	Bacteria; Proteobacteria; Alphaproteobacteria; Rhodospirillales; Rhodospirillaceae; Azospirillum.
G8LF76_ENTCL	594	Enterobacter cloacae EcWSU1	dCache_1~HAMP~MCPsignal	MCPsignal~	dCache_1	21	254	234	4.1e-19	Bacteria; Proteobacteria; Gammaproteobacteria; Enterobacterales; Enterobacteriaceae; Enterobacter; Enterobacter cloacae complex.
G8LYI1_CLOCD	690	Clostridium clariflavum (strain DSM 19732 / NBRC 101661 / EBR45)	dCache_1~MCPsignal	MCPsignal~	dCache_1	32	194	163	3.7e-11	Bacteria; Firmicutes; Clostridia; Clostridiales; Ruminococcaceae; Ruminiclostridium.
G9Z8R6_9ENTR	595	Yokenella regensburgei ATCC 43003	dCache_1~HAMP~MCPsignal	MCPsignal~	dCache_1	19	255	237	2.2e-20	Bacteria; Proteobacteria; Gammaproteobacteria; Enterobacterales; Enterobacteriaceae; Yokenella.
H0BT80_9BURK	616	Acidovorax sp. NO-1	dCache_1~HAMP~MCPsignal	MCPsignal~	dCache_1	18	260	243	1.9e-20	Bacteria; Proteobacteria; Betaproteobacteria; Burkholderiales; Comamonadaceae; Acidovorax.
H0J1N5_9GAMM	619	Halomonas sp. GFAJ-1	dCache_1~HAMP~MCPsignal	MCPsignal~	dCache_1	37	260	224	1.5e-23	Bacteria; Proteobacteria; Gammaproteobacteria; Oceanospirillales; Halomonadaceae; Halomonas.
H2FVA1_OCESG	626	Oceanimonas sp. (strain GK1)	dCache_1~HAMP~MCPsignal	MCPsignal~	dCache_1	35	258	224	1.2e-21	Bacteria; Proteobacteria; Gammaproteobacteria; Aeromonadales; Aeromonadaceae; Oceanimonas.
H2FXG0_OCESG	627	Oceanimonas sp. (strain GK1)	dCache_1~HAMP~MCPsignal	MCPsignal~	dCache_1	32	259	228	9.7e-27	Bacteria; Proteobacteria; Gammaproteobacteria; Aeromonadales; Aeromonadaceae; Oceanimonas.
H2IGH7_VIBSJ	627	Vibrio sp. (strain EJY3)	dCache_1~HAMP~MCPsignal	MCPsignal~	dCache_1	35	259	225	1.6e-26	Bacteria; Proteobacteria; Gammaproteobacteria; Vibrionales; Vibrionaceae; Vibrio.
H2INM5_VIBSJ	623	Vibrio sp. (strain EJY3)	dCache_1~HAMP~MCPsignal	MCPsignal~	dCache_1	32	255	224	2e-31	Bacteria; Proteobacteria; Gammaproteobacteria; Vibrionales; Vibrionaceae; Vibrio.
H2IZ38_RAHAC	595	Rahnella aquatilis (strain ATCC 33071 / DSM 4594 / JCM 1683 / NBRC 105701 / NCIMB 13365 / CIP 78.65)	dCache_1~HAMP~MCPsignal	MCPsignal~	dCache_1	26	255	230	6.3e-20	Bacteria; Proteobacteria; Gammaproteobacteria; Enterobacterales; Yersiniaceae; Rahnella.
H2J6M4_MARPK	661	Marinitoga piezophila (strain DSM 14283 / JCM 11233 / KA3)	dCache_1~HAMP~MCPsignal	MCPsignal~	dCache_1	33	266	234	2.2e-28	Bacteria; Thermotogae; Petrotogales; Petrotogaceae; Marinitoga.
H2J6M6_MARPK	661	Marinitoga piezophila (strain DSM 14283 / JCM 11233 / KA3)	dCache_1~HAMP~MCPsignal	MCPsignal~	dCache_1	33	266	234	4e-30	Bacteria; Thermotogae; Petrotogales; Petrotogaceae; Marinitoga.
H3SCE7_9BACL	658	Paenibacillus dendritiformis C454	dCache_1~HAMP~MCPsignal	MCPsignal~	dCache_1	41	265	225	3.7e-18	Bacteria; Firmicutes; Bacilli; Bacillales; Paenibacillaceae; Paenibacillus.
H4F2D6_9RHIZ	696	Rhizobium sp. PDO1-076	dCache_1~HAMP~MCPsignal	MCPsignal~	dCache_1	36	261	226	2e-26	Bacteria; Proteobacteria; Alphaproteobacteria; Rhizobiales; Rhizobiaceae; Rhizobium/Agrobacterium group; Rhizobium.
H5V997_HELBI	186	Helicobacter bizzozeronii CCUG 35545	dCache_1	No_output	dCache_1	22	183	162	3.8e-11	Bacteria; Proteobacteria; Epsilonproteobacteria; Campylobacterales; Helicobacteraceae; Helicobacter.
H5VF03_HELBI	634	Helicobacter bizzozeronii CCUG 35545	dCache_1~MCPsignal	MCPsignal~	dCache_1	31	260	230	4.7e-24	Bacteria; Proteobacteria; Epsilonproteobacteria; Campylobacterales; Helicobacteraceae; Helicobacter.
H5WP72_9BURK	624	Burkholderiales bacterium JOSHI_001	dCache_1~HAMP~GGDEF	GGDEF~	dCache_1	89	372	284	2.1e-18	Bacteria; Proteobacteria; Betaproteobacteria; Burkholderiales.
H6LEF4_ACEWD	943	Acetobacterium woodii (strain ATCC 29683 / DSM 1030 / JCM 2381 / KCTC 1655 / WB1)	dCache_1~HAMP~GGDEF~EAL	GGDEF~EAL~	dCache_1	39	282	244	1.3e-20	Bacteria; Firmicutes; Clostridia; Clostridiales; Eubacteriaceae; Acetobacterium.
H6LHZ6_ACEWD	1048	Acetobacterium woodii (strain ATCC 29683 / DSM 1030 / JCM 2381 / KCTC 1655 / WB1)	dCache_1~HAMP~HAMP~MCPsignal	MCPsignal~	dCache_1	61	308	248	2.3e-28	Bacteria; Firmicutes; Clostridia; Clostridiales; Eubacteriaceae; Acetobacterium.
H6SRC8_PARPM	540	Pararhodospirillum photometricum DSM 122	dCache_1~HAMP~MCPsignal	MCPsignal~	dCache_1	8	151	144	9.4e-19	Bacteria; Proteobacteria; Alphaproteobacteria; Rhodospirillales; Rhodospirillaceae; Pararhodospirillum.
H7EHX4_9SPIO	692	Treponema saccharophilum DSM 2985	dCache_1~HAMP~MCPsignal	MCPsignal~	dCache_1	32	268	237	1.4e-23	Bacteria; Spirochaetes; Spirochaetales; Spirochaetaceae; Treponema.
H7EIE6_9SPIO	695	Treponema saccharophilum DSM 2985	dCache_1~HAMP~MCPsignal	MCPsignal~	dCache_1	30	271	242	2.9e-28	Bacteria; Spirochaetes; Spirochaetales; Spirochaetaceae; Treponema.
H7EIQ1_9SPIO	691	Treponema saccharophilum DSM 2985	dCache_1~HAMP~MCPsignal	MCPsignal~	dCache_1	35	267	233	4.3e-19	Bacteria; Spirochaetes; Spirochaetales; Spirochaetaceae; Treponema.
H7EKH5_9SPIO	690	Treponema saccharophilum DSM 2985	dCache_1~HAMP~MCPsignal	MCPsignal~	dCache_1	34	264	231	9.7e-15	Bacteria; Spirochaetes; Spirochaetales; Spirochaetaceae; Treponema.
H7EM20_9SPIO	581	Treponema saccharophilum DSM 2985	dCache_1~MCPsignal	MCPsignal~	dCache_1	50	271	222	1.5e-17	Bacteria; Spirochaetes; Spirochaetales; Spirochaetaceae; Treponema.
H7EPN4_9SPIO	586	Treponema saccharophilum DSM 2985	dCache_1~MCPsignal	MCPsignal~	dCache_1	36	275	240	8e-17	Bacteria; Spirochaetes; Spirochaetales; Spirochaetaceae; Treponema.
H8YYM6_9GAMM	1006	Thiorhodovibrio sp. 970	dCache_1~MCPsignal~dCache_1	MCPsignal~	dCache_1	430	638	209	2.9e-11	Bacteria; Proteobacteria; Gammaproteobacteria; Chromatiales; Chromatiaceae; Thiorhodovibrio.
H8YYM6_9GAMM	1006	Thiorhodovibrio sp. 970	dCache_1~MCPsignal~dCache_1	MCPsignal~	dCache_1	90	425	336	4.3e-09	Bacteria; Proteobacteria; Gammaproteobacteria; Chromatiales; Chromatiaceae; Thiorhodovibrio.
H9UA26_FERPD	661	Fervidobacterium pennivorans (strain DSM 9078 / Ven5)	dCache_1~HAMP~MCPsignal	MCPsignal~	dCache_1	34	266	233	1.8e-32	Bacteria; Thermotogae; Thermotogales; Fervidobacteriaceae; Fervidobacterium.
I0ESN4_HELCM	627	Helicobacter cetorum (strain ATCC BAA-540 / MIT 99-5656)	dCache_1~MCPsignal	MCPsignal~	dCache_1	31	259	229	4.6e-15	Bacteria; Proteobacteria; Epsilonproteobacteria; Campylobacterales; Helicobacteraceae; Helicobacter.
I0GT47_SELRL	659	Selenomonas ruminantium subsp. lactilytica (strain NBRC 103574 / TAM6421)	dCache_1~HAMP~MCPsignal	MCPsignal~	dCache_1	31	264	234	1.1e-21	Bacteria; Firmicutes; Negativicutes; Selenomonadales; Selenomonadaceae; Selenomonas.
I0GTC5_SELRL	656	Selenomonas ruminantium subsp. lactilytica (strain NBRC 103574 / TAM6421)	dCache_1~HAMP~MCPsignal	MCPsignal~	dCache_1	31	261	231	3.1e-30	Bacteria; Firmicutes; Negativicutes; Selenomonadales; Selenomonadaceae; Selenomonas.
I0GUK8_SELRL	933	Selenomonas ruminantium subsp. lactilytica (strain NBRC 103574 / TAM6421)	dCache_1~HisKA~HATPase_c~Hpt~Response_reg	HisKA~HATPase_c~Response_reg~	dCache_1	39	277	239	1.3e-11	Bacteria; Firmicutes; Negativicutes; Selenomonadales; Selenomonadaceae; Selenomonas.
I0HU97_RUBGI	601	Rubrivivax gelatinosus (strain NBRC 100245 / IL144)	dCache_1~HAMP~MCPsignal	MCPsignal~	dCache_1	38	260	223	1.2e-13	Bacteria; Proteobacteria; Betaproteobacteria; Burkholderiales; Rubrivivax.
I0X6F8_9SPIO	690	Treponema sp. JC4	dCache_1~HAMP~MCPsignal	MCPsignal~	dCache_1	26	266	241	2.3e-22	Bacteria; Spirochaetes; Spirochaetales; Spirochaetaceae; Treponema.
I0X7S3_9SPIO	690	Treponema sp. JC4	dCache_1~HAMP~MCPsignal	MCPsignal~	dCache_1	33	266	234	9.7e-23	Bacteria; Spirochaetes; Spirochaetales; Spirochaetaceae; Treponema.
I0XBX1_9SPIO	619	Treponema sp. JC4	dCache_1~GGDEF	GGDEF~	dCache_1	43	281	239	3.1e-12	Bacteria; Spirochaetes; Spirochaetales; Spirochaetaceae; Treponema.
I2K8Z8_9PROT	503	Sulfurovum sp. AR	dCache_1~dCache_1	No_output	dCache_1	32	247	216	4.3e-12	Bacteria; Proteobacteria; Epsilonproteobacteria; Sulfurovum.
I2K8Z8_9PROT	503	Sulfurovum sp. AR	dCache_1~dCache_1	No_output	dCache_1	259	498	240	1.1e-08	Bacteria; Proteobacteria; Epsilonproteobacteria; Sulfurovum.
I3IMA6_9BACT	591	Candidatus Jettenia caeni	dCache_1~dCache_1	No_output	dCache_1	310	570	261	2.1e-15	Bacteria; Planctomycetes; Planctomycetia; Candidatus Brocadiales; Candidatus Brocadiaceae; Candidatus Jettenia.
I3IMA6_9BACT	591	Candidatus Jettenia caeni	dCache_1~dCache_1	No_output	dCache_1	32	290	259	6.9e-15	Bacteria; Planctomycetes; Planctomycetia; Candidatus Brocadiales; Candidatus Brocadiaceae; Candidatus Jettenia.
I3VS23_THESW	658	Thermoanaerobacterium saccharolyticum (strain DSM 8691 / JW/SL-YS485)	dCache_1~HAMP~MCPsignal	MCPsignal~	dCache_1	34	263	230	6.5e-30	Bacteria; Firmicutes; Clostridia; Thermoanaerobacterales; Thermoanaerobacterales Family III. Incertae Sedis; Thermoanaerobacterium.
I3WZY0_RHIFR	699	Sinorhizobium fredii USDA 257	dCache_1~HAMP~MCPsignal	MCPsignal~	dCache_1	37	261	225	1.4e-27	Bacteria; Proteobacteria; Alphaproteobacteria; Rhizobiales; Rhizobiaceae; Sinorhizobium/Ensifer group; Sinorhizobium.
I4D131_DESAJ	660	Desulfosporosinus acidiphilus (strain DSM 22704 / JCM 16185 / SJ4)	dCache_1~HAMP~MCPsignal	MCPsignal~	dCache_1	34	266	233	1.5e-34	Bacteria; Firmicutes; Clostridia; Clostridiales; Peptococcaceae; Desulfosporosinus.
I4N9H4_9PSED	629	Pseudomonas sp. M47T1	dCache_1~HAMP~MCPsignal	MCPsignal~	dCache_1	36	261	226	1.1e-25	Bacteria; Proteobacteria; Gammaproteobacteria; Pseudomonadales; Pseudomonadaceae; Pseudomonas.
I7LKG3_9CLOT	660	Caloramator australicus RC3	dCache_1~HAMP~MCPsignal	MCPsignal~	dCache_1	38	265	228	9.6e-26	Bacteria; Firmicutes; Clostridia; Clostridiales; Clostridiaceae; Caloramator.
I9LF00_9FIRM	655	Pelosinus fermentans B4	dCache_1~HAMP~MCPsignal	MCPsignal~	dCache_1	31	260	230	3.7e-32	Bacteria; Firmicutes; Negativicutes; Selenomonadales; Sporomusaceae; Pelosinus.
J0K1Z1_9BURK	617	Acidovorax sp. CF316	dCache_1~HAMP~MCPsignal	MCPsignal~	dCache_1	19	260	242	4.5e-20	Bacteria; Proteobacteria; Betaproteobacteria; Burkholderiales; Comamonadaceae; Acidovorax.
J0X1C7_9CLOT	680	Clostridium sp. MSTE9	dCache_1~HAMP~MCPsignal	MCPsignal~	dCache_1	29	270	242	1.7e-29	Bacteria; Firmicutes; Clostridia; Clostridiales; Clostridiaceae; Clostridium.
J1H9Q3_9CLOT	691	Clostridium sp. MSTE9	dCache_1~HAMP~MCPsignal	MCPsignal~	dCache_1	42	287	246	4.3e-26	Bacteria; Firmicutes; Clostridia; Clostridiales; Clostridiaceae; Clostridium.
J2E9D1_9PSED	629	Pseudomonas chlororaphis subsp. aureofaciens 30-84	dCache_1~HAMP~MCPsignal	MCPsignal~	dCache_1	36	261	226	5.8e-26	Bacteria; Proteobacteria; Gammaproteobacteria; Pseudomonadales; Pseudomonadaceae; Pseudomonas.
J2LGB3_9BURK	662	Herbaspirillum sp. CF444	dCache_1~HAMP~MCPsignal	MCPsignal~	dCache_1	34	253	220	4.6e-21	Bacteria; Proteobacteria; Betaproteobacteria; Burkholderiales; Oxalobacteraceae; Herbaspirillum.
J3AWT0_9BACL	653	Brevibacillus sp. CF112	dCache_1~HAMP~MCPsignal	MCPsignal~	dCache_1	31	259	229	3.5e-28	Bacteria; Firmicutes; Bacilli; Bacillales; Paenibacillaceae; Brevibacillus.
J3B9U3_9BACL	980	Brevibacillus sp. CF112	dCache_1~HisKA~HATPase_c~Hpt~Response_reg	HisKA~HATPase_c~Response_reg~	dCache_1	37	283	247	1.2e-28	Bacteria; Firmicutes; Bacilli; Bacillales; Paenibacillaceae; Brevibacillus.
J3BCA4_9PSED	629	Pseudomonas sp. GM60	dCache_1~HAMP~MCPsignal	MCPsignal~	dCache_1	36	261	226	2.9e-31	Bacteria; Proteobacteria; Gammaproteobacteria; Pseudomonadales; Pseudomonadaceae; Pseudomonas.
J4Q9L4_9FIRM	657	Selenomonas sp. FOBRC6	dCache_1~HAMP~MCPsignal	MCPsignal~	dCache_1	31	259	229	2.8e-30	Bacteria; Firmicutes; Negativicutes; Selenomonadales; Selenomonadaceae; Selenomonas.
J4WH69_9FIRM	682	Peptoanaerobacter stomatis	dCache_1~MCPsignal	MCPsignal~	dCache_1	58	286	229	7.8e-33	Bacteria; Firmicutes; Clostridia; Clostridiales; Peptostreptococcaceae; Peptoanaerobacter.
J7IVF1_DESMD	659	Desulfosporosinus meridiei (strain ATCC BAA-275 / DSM 13257 / NCIMB 13706 / S10)	dCache_1~HAMP~MCPsignal	MCPsignal~	dCache_1	28	265	238	2.6e-23	Bacteria; Firmicutes; Clostridia; Clostridiales; Peptococcaceae; Desulfosporosinus.
J8V8S4_PSEPU	624	Pseudomonas putida S11	dCache_1~HAMP~MCPsignal	MCPsignal~	dCache_1	36	256	221	2.1e-24	Bacteria; Proteobacteria; Gammaproteobacteria; Pseudomonadales; Pseudomonadaceae; Pseudomonas.
J9E0V9_9BACL	633	Alicyclobacillus hesperidum URH17-3-68	dCache_1~HAMP~MCPsignal	MCPsignal~	dCache_1	13	238	226	2.9e-20	Bacteria; Firmicutes; Bacilli; Bacillales; Alicyclobacillaceae; Alicyclobacillus.
K0AVQ5_CLOA9	666	Clostridium acidurici (strain ATCC 7906 / DSM 604 / BCRC 14475 / CIP 104303 / NCIMB 10678 / 9a) (Gottschalkia acidurici)	dCache_1~HAMP~MCPsignal	MCPsignal~	dCache_1	37	272	236	3.1e-33	Bacteria; Firmicutes; Tissierellia; Tissierellales; Gottschalkiaceae; Gottschalkia.
K0AX88_CLOA9	666	Clostridium acidurici (strain ATCC 7906 / DSM 604 / BCRC 14475 / CIP 104303 / NCIMB 10678 / 9a) (Gottschalkia acidurici)	dCache_1~HAMP~MCPsignal	MCPsignal~	dCache_1	37	269	233	2.6e-26	Bacteria; Firmicutes; Tissierellia; Tissierellales; Gottschalkiaceae; Gottschalkia.
K0NL16_DESTT	925	Desulfobacula toluolica (strain DSM 7467 / Tol2)	dCache_1~MCPsignal~dCache_1	MCPsignal~	dCache_1	77	349	273	4.2e-13	Bacteria; Proteobacteria; Deltaproteobacteria; Desulfobacterales; Desulfobacteraceae; Desulfobacula.
K0NL16_DESTT	925	Desulfobacula toluolica (strain DSM 7467 / Tol2)	dCache_1~MCPsignal~dCache_1	MCPsignal~	dCache_1	355	562	208	6.9e-10	Bacteria; Proteobacteria; Deltaproteobacteria; Desulfobacterales; Desulfobacteraceae; Desulfobacula.
K2KA75_9GAMM	630	Idiomarina xiamenensis 10-D-4	dCache_1~HAMP~MCPsignal	MCPsignal~	dCache_1	36	261	226	1.1e-29	Bacteria; Proteobacteria; Gammaproteobacteria; Alteromonadales; Idiomarinaceae; Idiomarina.
K2PEG6_9RHIZ	715	Agrobacterium albertimagni AOL15	dCache_1~HAMP~MCPsignal	MCPsignal~	dCache_1	55	280	226	1.7e-26	Bacteria; Proteobacteria; Alphaproteobacteria; Rhizobiales; Rhizobiaceae; Rhizobium/Agrobacterium group; Agrobacterium.
K4ZIB1_PAEAL	659	Paenibacillus alvei DSM 29	dCache_1~HAMP~MCPsignal	MCPsignal~	dCache_1	38	280	243	1.5e-17	Bacteria; Firmicutes; Bacilli; Bacillales; Paenibacillaceae; Paenibacillus.
K5AF34_PAEAL	663	Paenibacillus alvei DSM 29	dCache_1~HAMP~MCPsignal	MCPsignal~	dCache_1	25	269	245	2.3e-21	Bacteria; Firmicutes; Bacilli; Bacillales; Paenibacillaceae; Paenibacillus.
K5YEH3_9PSED	629	Pseudomonas sp. Chol1	dCache_1~HAMP~MCPsignal	MCPsignal~	dCache_1	36	261	226	2.4e-27	Bacteria; Proteobacteria; Gammaproteobacteria; Pseudomonadales; Pseudomonadaceae; Pseudomonas.
K6T5F7_9CLOT	479	Clostridium sp. Maddingley MBC34-26	dCache_1~HAMP	No_output	dCache_1	41	271	231	9.6e-27	Bacteria; Firmicutes; Clostridia; Clostridiales; Clostridiaceae; Clostridium.
K7J9D4_NASVI	1202	Nasonia vitripennis (Parasitic wasp)	dCache_1	No_output	dCache_1	587	821	235	1.1e-08	Eukaryota; Metazoa; Ecdysozoa; Arthropoda; Hexapoda; Insecta; Pterygota; Neoptera; Holometabola; Hymenoptera; Apocrita; Terebrantes; Chalcidoidea; Pteromalidae; Pteromalinae; Nasonia.
K8GEU8_9CYAN	1645	Oscillatoriales cyanobacterium JSC-12	dCache_1~HAMP~PAS~GAF~GAF~PAS_3~PAS_8~HisKA~HATPase_c~Response_reg	HisKA~HATPase_c~Response_reg~	dCache_1	28	315	288	1.4e-20	Bacteria; Cyanobacteria; Oscillatoriophycideae; Oscillatoriales; unclassified Oscillatoriales.
K9CK53_9FIRM	662	Selenomonas sp. F0473	dCache_1~HAMP~MCPsignal	MCPsignal~	dCache_1	35	264	230	1.9e-29	Bacteria; Firmicutes; Negativicutes; Selenomonadales; Selenomonadaceae; Selenomonas.
K9D0R3_9FIRM	658	Selenomonas sp. F0473	dCache_1~HAMP~MCPsignal	MCPsignal~	dCache_1	31	260	230	2.4e-27	Bacteria; Firmicutes; Negativicutes; Selenomonadales; Selenomonadaceae; Selenomonas.
K9HPB2_9PROT	797	Caenispirillum salinarum AK4	dCache_1~HAMP~MCPsignal~Hemerythrin	MCPsignal~	dCache_1	36	261	226	8.5e-23	Bacteria; Proteobacteria; Alphaproteobacteria; Rhodospirillales; Rhodospirillaceae; Caenispirillum.
K9NI80_9PSED	627	Pseudomonas sp. UW4	dCache_1~HAMP~MCPsignal	MCPsignal~	dCache_1	32	259	228	4.2e-22	Bacteria; Proteobacteria; Gammaproteobacteria; Pseudomonadales; Pseudomonadaceae; Pseudomonas.
K9NN60_9PSED	629	Pseudomonas sp. UW4	dCache_1~HAMP~MCPsignal	MCPsignal~	dCache_1	36	261	226	1.7e-28	Bacteria; Proteobacteria; Gammaproteobacteria; Pseudomonadales; Pseudomonadaceae; Pseudomonas.
K9Q2P6_9CYAN	1126	Leptolyngbya sp. PCC 7376	dCache_1~HAMP~HisKA~HATPase_c~Response_reg~Guanylate_cyc	HisKA~HATPase_c~Response_reg~Guanylate_cyc~	dCache_1	41	334	294	2.6e-20	Bacteria; Cyanobacteria; Synechococcales; Leptolyngbyaceae; Leptolyngbya.
K9TME0_9CYAN	667	Oscillatoria acuminata PCC 6304	dCache_1~HAMP~Guanylate_cyc	Guanylate_cyc~	dCache_1	46	341	296	8e-25	Bacteria; Cyanobacteria; Oscillatoriophycideae; Oscillatoriales; Oscillatoriaceae; Oscillatoria.
K9VMC6_9CYAN	1315	Oscillatoria nigro-viridis PCC 7112	dCache_1~HisKA~HAMP~PAS_4~PAS_9~PAS_9~HATPase_c~Response_reg	HisKA~HATPase_c~Response_reg~	dCache_1	44	336	293	4.3e-26	Bacteria; Cyanobacteria; Oscillatoriophycideae; Oscillatoriales; Oscillatoriaceae; Oscillatoria.
L0NBP3_9RHIZ	696	Rhizobium sp. NT-26	dCache_1~HAMP~MCPsignal	MCPsignal~	dCache_1	36	258	223	8.7e-25	Bacteria; Proteobacteria; Alphaproteobacteria; Rhizobiales; Rhizobiaceae; Rhizobium/Agrobacterium group; Rhizobium.
L1LZC6_PSEPU	624	Pseudomonas putida CSV86	dCache_1~HAMP~MCPsignal	MCPsignal~	dCache_1	36	256	221	3.5e-23	Bacteria; Proteobacteria; Gammaproteobacteria; Pseudomonadales; Pseudomonadaceae; Pseudomonas.
L5NEA6_9BACI	675	Halobacillus sp. BAB-2008	dCache_1~HAMP~MCPsignal	MCPsignal~	dCache_1	49	280	232	3.2e-29	Bacteria; Firmicutes; Bacilli; Bacillales; Bacillaceae; Halobacillus.
L8D2I8_9GAMM	629	Pseudoalteromonas luteoviolacea B = ATCC 29581	dCache_1~HAMP~MCPsignal	MCPsignal~	dCache_1	33	261	229	5.4e-25	Bacteria; Proteobacteria; Gammaproteobacteria; Alteromonadales; Pseudoalteromonadaceae; Pseudoalteromonas.
L8D6E6_9GAMM	622	Pseudoalteromonas luteoviolacea B = ATCC 29581	dCache_1~HAMP~MCPsignal	MCPsignal~	dCache_1	32	254	223	1.1e-22	Bacteria; Proteobacteria; Gammaproteobacteria; Alteromonadales; Pseudoalteromonadaceae; Pseudoalteromonas.
L8J747_9GAMM	627	Photobacterium marinum	dCache_1~HAMP~MCPsignal	MCPsignal~	dCache_1	32	259	228	2.9e-26	Bacteria; Proteobacteria; Gammaproteobacteria; Vibrionales; Vibrionaceae; Photobacterium.
L8J9F0_9GAMM	636	Photobacterium marinum	dCache_1~HAMP~MCPsignal	MCPsignal~	dCache_1	24	267	244	4.6e-15	Bacteria; Proteobacteria; Gammaproteobacteria; Vibrionales; Vibrionaceae; Photobacterium.
L8JCT2_9GAMM	635	Photobacterium marinum	dCache_1~HAMP~MCPsignal	MCPsignal~	dCache_1	35	266	232	3.9e-16	Bacteria; Proteobacteria; Gammaproteobacteria; Vibrionales; Vibrionaceae; Photobacterium.
L8JD78_9GAMM	622	Photobacterium marinum	dCache_1~HAMP~MCPsignal	MCPsignal~	dCache_1	32	254	223	4.2e-25	Bacteria; Proteobacteria; Gammaproteobacteria; Vibrionales; Vibrionaceae; Photobacterium.
L8JE38_9GAMM	627	Photobacterium marinum	dCache_1~HAMP~MCPsignal	MCPsignal~	dCache_1	34	259	226	5.6e-28	Bacteria; Proteobacteria; Gammaproteobacteria; Vibrionales; Vibrionaceae; Photobacterium.
L8JH93_9GAMM	634	Photobacterium marinum	dCache_1~HAMP~MCPsignal	MCPsignal~	dCache_1	35	266	232	7.3e-12	Bacteria; Proteobacteria; Gammaproteobacteria; Vibrionales; Vibrionaceae; Photobacterium.
L8MBI7_PSEPS	625	Pseudomonas pseudoalcaligenes KF707 = NBRC 110670	dCache_1~HAMP~MCPsignal	MCPsignal~	dCache_1	36	257	222	8.3e-31	Bacteria; Proteobacteria; Gammaproteobacteria; Pseudomonadales; Pseudomonadaceae; Pseudomonas; Pseudomonas oleovorans/pseudoalcaligenes group.
L8N0R4_9CYAN	1355	Pseudanabaena biceps PCC 7429	dCache_1~HisKA~HAMP~PAS_3~PAS_4~HATPase_c~Response_reg	HisKA~HATPase_c~Response_reg~	dCache_1	43	332	290	2.8e-24	Bacteria; Cyanobacteria; Synechococcales; Pseudanabaenaceae; Pseudanabaena.
M1FHE4_9ALTE	608	Marinobacter sp. BSs20148	dCache_1~HAMP~MCPsignal	MCPsignal~	dCache_1	12	239	228	4e-29	Bacteria; Proteobacteria; Gammaproteobacteria; Alteromonadales; Alteromonadaceae; Marinobacter.
M1MQC1_9CLOT	672	Clostridium saccharoperbutylacetonicum N1-4(HMT)	dCache_1~MCPsignal	MCPsignal~	dCache_1	35	270	236	1.3e-20	Bacteria; Firmicutes; Clostridia; Clostridiales; Clostridiaceae; Clostridium.
M1MXV9_9CLOT	670	Clostridium saccharoperbutylacetonicum N1-4(HMT)	dCache_1~HAMP~MCPsignal	MCPsignal~	dCache_1	48	276	229	1.9e-31	Bacteria; Firmicutes; Clostridia; Clostridiales; Clostridiaceae; Clostridium.
M1MYU6_9CLOT	665	Clostridium saccharoperbutylacetonicum N1-4(HMT)	dCache_1~HAMP~MCPsignal	MCPsignal~	dCache_1	42	271	230	2.9e-29	Bacteria; Firmicutes; Clostridia; Clostridiales; Clostridiaceae; Clostridium.
M1N7I4_9CLOT	668	Clostridium saccharoperbutylacetonicum N1-4(HMT)	dCache_1~HAMP~MCPsignal	MCPsignal~	dCache_1	35	273	239	2.8e-29	Bacteria; Firmicutes; Clostridia; Clostridiales; Clostridiaceae; Clostridium.
M1ZB12_9FIRM	585	[Clostridium] ultunense Esp	dCache_1~HAMP~MCPsignal	MCPsignal~	dCache_1	5	201	197	7e-16	Bacteria; Firmicutes; Tissierellia; Tissierellales; Tissierellaceae.
M4U4Y8_9GAMM	636	Psychromonas sp. CNPT3	dCache_1~HAMP~MCPsignal	MCPsignal~	dCache_1	36	266	231	4.7e-16	Bacteria; Proteobacteria; Gammaproteobacteria; Alteromonadales; Psychromonadaceae; Psychromonas.
M4U6B4_9GAMM	637	Psychromonas sp. CNPT3	dCache_1~HAMP~MCPsignal	MCPsignal~	dCache_1	36	267	232	6e-20	Bacteria; Proteobacteria; Gammaproteobacteria; Alteromonadales; Psychromonadaceae; Psychromonas.
M4UJS8_9GAMM	636	Psychromonas sp. CNPT3	dCache_1~MCPsignal	MCPsignal~	dCache_1	36	266	231	7.2e-14	Bacteria; Proteobacteria; Gammaproteobacteria; Alteromonadales; Psychromonadaceae; Psychromonas.
M7DCK4_9ALTE	628	Marinobacter santoriniensis NKSG1	dCache_1~HAMP~MCPsignal	MCPsignal~	dCache_1	34	259	226	1.4e-31	Bacteria; Proteobacteria; Gammaproteobacteria; Alteromonadales; Alteromonadaceae; Marinobacter.
M8DAX1_9BACL	655	Brevibacillus borstelensis AK1	dCache_1~HAMP~MCPsignal	MCPsignal~	dCache_1	33	261	229	1.3e-26	Bacteria; Firmicutes; Bacilli; Bacillales; Paenibacillaceae; Brevibacillus.
MCPC_BACSU	655	Bacillus subtilis (strain 168)	dCache_1~HAMP~MCPsignal	MCPsignal~	dCache_1	36	261	226	1.4e-25	Bacteria; Firmicutes; Bacilli; Bacillales; Bacillaceae; Bacillus.
MCPG_PSEPK	624	Pseudomonas putida (strain ATCC 47054 / DSM 6125 / NCIMB 11950 / KT2440)	dCache_1~HAMP~MCPsignal	MCPsignal~	dCache_1	36	256	221	1.6e-25	Bacteria; Proteobacteria; Gammaproteobacteria; Pseudomonadales; Pseudomonadaceae; Pseudomonas.
N1ZAM7_9CLOT	678	Clostridium sp. ASF356	dCache_1~HAMP~MCPsignal	MCPsignal~	dCache_1	46	290	245	3.8e-22	Bacteria; Firmicutes; Clostridia; Clostridiales; Clostridiaceae; Clostridium.
N2AB86_9FIRM	683	Eubacterium plexicaudatum ASF492	dCache_1~HAMP~MCPsignal	MCPsignal~	dCache_1	45	297	253	7.8e-20	Bacteria; Firmicutes; Clostridia; Clostridiales; Eubacteriaceae; Eubacterium.
N2AIE2_9FIRM	682	Eubacterium plexicaudatum ASF492	dCache_1~HAMP~MCPsignal	MCPsignal~	dCache_1	52	294	243	8.6e-25	Bacteria; Firmicutes; Clostridia; Clostridiales; Eubacteriaceae; Eubacterium.
N2BD68_9FIRM	678	Eubacterium plexicaudatum ASF492	dCache_1~HAMP~MCPsignal	MCPsignal~	dCache_1	44	291	248	4.2e-24	Bacteria; Firmicutes; Clostridia; Clostridiales; Eubacteriaceae; Eubacterium.
N2IPC1_9PSED	629	Pseudomonas sp. HPB0071	dCache_1~HAMP~MCPsignal	MCPsignal~	dCache_1	36	261	226	2e-22	Bacteria; Proteobacteria; Gammaproteobacteria; Pseudomonadales; Pseudomonadaceae; Pseudomonas.
N2IWL9_9PSED	629	Pseudomonas sp. HPB0071	dCache_1~HAMP~MCPsignal	MCPsignal~	dCache_1	36	261	226	1.3e-24	Bacteria; Proteobacteria; Gammaproteobacteria; Pseudomonadales; Pseudomonadaceae; Pseudomonas.
N6XUM1_9RHOO	589	Thauera sp. 27	dCache_1~HAMP~GGDEF	GGDEF~	dCache_1	46	330	285	1.7e-11	Bacteria; Proteobacteria; Betaproteobacteria; Rhodocyclales; Zoogloeaceae; Thauera.
N6XWD9_9RHOO	624	Thauera sp. 27	dCache_1~HAMP~MCPsignal	MCPsignal~	dCache_1	34	256	223	1.1e-23	Bacteria; Proteobacteria; Betaproteobacteria; Rhodocyclales; Zoogloeaceae; Thauera.
N6Y1E2_9RHOO	577	Thauera linaloolentis 47Lol = DSM 12138	dCache_1~HAMP~GGDEF	GGDEF~	dCache_1	83	331	249	1.1e-14	Bacteria; Proteobacteria; Betaproteobacteria; Rhodocyclales; Zoogloeaceae; Thauera.
N6Y502_9RHOO	626	Thauera sp. 27	dCache_1~HAMP~MCPsignal	MCPsignal~	dCache_1	32	258	227	1.6e-21	Bacteria; Proteobacteria; Betaproteobacteria; Rhodocyclales; Zoogloeaceae; Thauera.
N6YGG0_9RHOO	578	Thauera sp. 63	dCache_1~HAMP~GGDEF	GGDEF~	dCache_1	86	331	246	2.3e-15	Bacteria; Proteobacteria; Betaproteobacteria; Rhodocyclales; Zoogloeaceae; Thauera.
O58227_PYRHO	739	Pyrococcus horikoshii (strain ATCC 700860 / DSM 12428 / JCM 9974 / NBRC 100139 / OT-3)	dCache_1~HAMP~MCPsignal	MCPsignal~	dCache_1	50	283	234	2.4e-38	Archaea; Euryarchaeota; Thermococci; Thermococcales; Thermococcaceae; Pyrococcus.
PCTA_PSEAE	629	Pseudomonas aeruginosa (strain ATCC 15692 / DSM 22644 / CIP 104116 / JCM 14847 / LMG 12228 / 1C / PRS 101 / PAO1)	dCache_1~HAMP~MCPsignal	MCPsignal~	dCache_1	36	261	226	2.1e-28	Bacteria; Proteobacteria; Gammaproteobacteria; Pseudomonadales; Pseudomonadaceae; Pseudomonas.
Q0B010_SYNWW	1023	Syntrophomonas wolfei subsp. wolfei (strain DSM 2245B / Goettingen)	dCache_1~HAMP~HATPase_c~CheX	HATPase_c~CheX~	dCache_1	35	275	241	1.1e-21	Bacteria; Firmicutes; Clostridia; Clostridiales; Syntrophomonadaceae; Syntrophomonas.
Q0KFL3_CUPNH	599	Cupriavidus necator (strain ATCC 17699 / H16 / DSM 428 / Stanier 337) (Ralstonia eutropha)	dCache_1~HAMP~MCPsignal	MCPsignal~	dCache_1	20	258	239	2e-22	Bacteria; Proteobacteria; Betaproteobacteria; Burkholderiales; Burkholderiaceae; Cupriavidus.
Q0WHH9_YERPE	595	Yersinia pestis	dCache_1~HAMP~MCPsignal	MCPsignal~	dCache_1	27	255	229	9.9e-23	Bacteria; Proteobacteria; Gammaproteobacteria; Enterobacterales; Yersiniaceae; Yersinia.
Q10Z12_TRIEI	1207	Trichodesmium erythraeum (strain IMS101)	dCache_1~HAMP~HisKA~HATPase_c~Response_reg~Guanylate_cyc	HisKA~HATPase_c~Response_reg~Guanylate_cyc~	dCache_1	62	352	291	7.7e-19	Bacteria; Cyanobacteria; Oscillatoriophycideae; Oscillatoriales; Microcoleaceae; Trichodesmium.
Q118H3_TRIEI	1130	Trichodesmium erythraeum (strain IMS101)	dCache_1~HAMP~HisKA~HATPase_c~Response_reg~Guanylate_cyc	HisKA~HATPase_c~Response_reg~Guanylate_cyc~	dCache_1	49	348	300	2e-14	Bacteria; Cyanobacteria; Oscillatoriophycideae; Oscillatoriales; Microcoleaceae; Trichodesmium.
Q13WJ0_PARXL	599	Paraburkholderia xenovorans (strain LB400)	dCache_1~HAMP~MCPsignal	MCPsignal~	dCache_1	18	258	241	7.5e-25	Bacteria; Proteobacteria; Betaproteobacteria; Burkholderiales; Burkholderiaceae; Paraburkholderia.
Q1IE56_PSEE4	624	Pseudomonas entomophila (strain L48)	dCache_1~HAMP~MCPsignal	MCPsignal~	dCache_1	36	256	221	7.9e-27	Bacteria; Proteobacteria; Gammaproteobacteria; Pseudomonadales; Pseudomonadaceae; Pseudomonas.
Q1N6M0_9GAMM	648	Bermanella marisrubri	dCache_1~HAMP~MCPsignal	MCPsignal~	dCache_1	32	280	249	4.7e-18	Bacteria; Proteobacteria; Gammaproteobacteria; Oceanospirillales; Oceanospirillaceae; Bermanella.
Q1R1B8_CHRSD	613	Chromohalobacter salexigens (strain DSM 3043 / ATCC BAA-138 / NCIMB 13768)	dCache_1~HAMP~MCPsignal	MCPsignal~	dCache_1	18	258	241	2.5e-20	Bacteria; Proteobacteria; Gammaproteobacteria; Oceanospirillales; Halomonadaceae; Chromohalobacter.
Q1ZJD0_PHOAS	627	Photobacterium angustum (strain S14 / CCUG 15956) (Vibrio sp. (strain S14 / CCUG 15956))	dCache_1~HAMP~MCPsignal	MCPsignal~	dCache_1	30	259	230	2.8e-22	Bacteria; Proteobacteria; Gammaproteobacteria; Vibrionales; Vibrionaceae; Photobacterium.
Q1ZUI0_PHOAS	627	Photobacterium angustum (strain S14 / CCUG 15956) (Vibrio sp. (strain S14 / CCUG 15956))	dCache_1~HAMP~MCPsignal	MCPsignal~	dCache_1	34	259	226	3.6e-28	Bacteria; Proteobacteria; Gammaproteobacteria; Vibrionales; Vibrionaceae; Photobacterium.
Q22NQ8_TETTS	734	Tetrahymena thermophila (strain SB210)	dCache_1	No_output	dCache_1	157	511	355	7.1e-09	Eukaryota; Alveolata; Ciliophora; Intramacronucleata; Oligohymenophorea; Hymenostomatida; Tetrahymenina; Tetrahymenidae; Tetrahymena.
Q2BGX4_NEPCE	626	Neptuniibacter caesariensis	dCache_1~HAMP~MCPsignal	MCPsignal~	dCache_1	32	258	227	1.1e-26	Bacteria; Proteobacteria; Gammaproteobacteria; Oceanospirillales; Oceanospirillaceae; Neptuniibacter.
Q2FMI7_METHJ	706	Methanospirillum hungatei JF-1 (strain ATCC 27890 / DSM 864 / NBRC 100397 / JF-1)	dCache_1~HAMP~SpoIIE	SpoIIE~	dCache_1	59	342	284	1.7e-18	Archaea; Euryarchaeota; Methanomicrobia; Methanomicrobiales; Methanospirillaceae; Methanospirillum.
Q2SKQ6_HAHCH	629	Hahella chejuensis (strain KCTC 2396)	dCache_1~HAMP~MCPsignal	MCPsignal~	dCache_1	23	261	239	1.2e-18	Bacteria; Proteobacteria; Gammaproteobacteria; Oceanospirillales; Hahellaceae; Hahella.
Q3ADB4_CARHZ	619	Carboxydothermus hydrogenoformans (strain ATCC BAA-161 / DSM 6008 / Z-2901)	dCache_1~HAMP~MCPsignal	MCPsignal~	dCache_1	33	265	233	9.6e-34	Bacteria; Firmicutes; Clostridia; Thermoanaerobacterales; Thermoanaerobacteraceae; Carboxydothermus.
Q3ICH5_PSEHT	629	Pseudoalteromonas haloplanktis (strain TAC 125)	dCache_1~HAMP~MCPsignal	MCPsignal~	dCache_1	34	261	228	4.1e-25	Bacteria; Proteobacteria; Gammaproteobacteria; Alteromonadales; Pseudoalteromonadaceae; Pseudoalteromonas.
Q3K7T6_PSEPF	629	Pseudomonas fluorescens (strain Pf0-1)	dCache_1~HAMP~MCPsignal	MCPsignal~	dCache_1	36	261	226	7.5e-27	Bacteria; Proteobacteria; Gammaproteobacteria; Pseudomonadales; Pseudomonadaceae; Pseudomonas.
Q477L5_CUPNJ	599	Cupriavidus necator (strain JMP 134 / LMG 1197) (Ralstonia eutropha (strain JMP 134))	dCache_1~HAMP~MCPsignal	MCPsignal~	dCache_1	36	258	223	1.8e-24	Bacteria; Proteobacteria; Betaproteobacteria; Burkholderiales; Burkholderiaceae; Cupriavidus.
Q47XG9_COLP3	636	Colwellia psychrerythraea (strain 34H / ATCC BAA-681) (Vibrio psychroerythus)	dCache_1~HAMP~MCPsignal	MCPsignal~	dCache_1	36	267	232	2.2e-17	Bacteria; Proteobacteria; Gammaproteobacteria; Alteromonadales; Colwelliaceae; Colwellia.
Q4K7B8_PSEF5	629	Pseudomonas fluorescens (strain ATCC BAA-477 / NRRL B-23932 / Pf-5)	dCache_1~HAMP~MCPsignal	MCPsignal~	dCache_1	36	261	226	3.1e-29	Bacteria; Proteobacteria; Gammaproteobacteria; Pseudomonadales; Pseudomonadaceae; Pseudomonas.
Q5DYJ2_VIBF1	624	Vibrio fischeri (strain ATCC 700601 / ES114)	dCache_1~MCPsignal	MCPsignal~	dCache_1	34	255	222	2.2e-17	Bacteria; Proteobacteria; Gammaproteobacteria; Vibrionales; Vibrionaceae; Aliivibrio.
Q5DZ61_VIBF1	631	Vibrio fischeri (strain ATCC 700601 / ES114)	dCache_1~HAMP~MCPsignal	MCPsignal~	dCache_1	37	263	227	1.3e-21	Bacteria; Proteobacteria; Gammaproteobacteria; Vibrionales; Vibrionaceae; Aliivibrio.
Q5E0I7_VIBF1	621	Vibrio fischeri (strain ATCC 700601 / ES114)	dCache_1~HAMP~MCPsignal	MCPsignal~	dCache_1	23	253	231	1.1e-24	Bacteria; Proteobacteria; Gammaproteobacteria; Vibrionales; Vibrionaceae; Aliivibrio.
Q5E1B9_VIBF1	606	Vibrio fischeri (strain ATCC 700601 / ES114)	dCache_1~HAMP~MCPsignal	MCPsignal~	dCache_1	5	238	234	1e-13	Bacteria; Proteobacteria; Gammaproteobacteria; Vibrionales; Vibrionaceae; Aliivibrio.
Q5E6S4_VIBF1	624	Vibrio fischeri (strain ATCC 700601 / ES114)	dCache_1~HAMP~MCPsignal	MCPsignal~	dCache_1	24	256	233	4.9e-28	Bacteria; Proteobacteria; Gammaproteobacteria; Vibrionales; Vibrionaceae; Aliivibrio.
Q5JF90_THEKO	747	Thermococcus kodakarensis (strain ATCC BAA-918 / JCM 12380 / KOD1) (Pyrococcus kodakaraensis (strain KOD1))	dCache_1~HAMP~MCPsignal	MCPsignal~	dCache_1	44	291	248	5.1e-40	Archaea; Euryarchaeota; Thermococci; Thermococcales; Thermococcaceae; Thermococcus.
Q5JHH6_THEKO	769	Thermococcus kodakarensis (strain ATCC BAA-918 / JCM 12380 / KOD1) (Pyrococcus kodakaraensis (strain KOD1))	dCache_1~HAMP~MCPsignal	MCPsignal~	dCache_1	59	298	240	1.8e-38	Archaea; Euryarchaeota; Thermococci; Thermococcales; Thermococcaceae; Thermococcus.
Q5L175_GEOKA	658	Geobacillus kaustophilus (strain HTA426)	dCache_1~HAMP~MCPsignal	MCPsignal~	dCache_1	37	263	227	6.2e-29	Bacteria; Firmicutes; Bacilli; Bacillales; Bacillaceae; Geobacillus; Geobacillus thermoleovorans group.
Q5QZ84_IDILO	630	Idiomarina loihiensis (strain ATCC BAA-735 / DSM 15497 / L2-TR)	dCache_1~HAMP~MCPsignal	MCPsignal~	dCache_1	36	261	226	4.7e-30	Bacteria; Proteobacteria; Gammaproteobacteria; Alteromonadales; Idiomarinaceae; Idiomarina.
Q63PN5_BURPS	605	Burkholderia pseudomallei (strain K96243)	dCache_1~HAMP~MCPsignal	MCPsignal~	dCache_1	23	264	242	5.4e-23	Bacteria; Proteobacteria; Betaproteobacteria; Burkholderiales; Burkholderiaceae; Burkholderia; pseudomallei group.
Q65KB1_BACLD	655	Bacillus licheniformis (strain ATCC 14580 / DSM 13 / JCM 2505 / NBRC 12200 / NCIMB 9375 / NRRL NRS-1264 / Gibson 46)	dCache_1~HAMP~MCPsignal	MCPsignal~	dCache_1	35	261	227	3.6e-33	Bacteria; Firmicutes; Bacilli; Bacillales; Bacillaceae; Bacillus.
Q6D870_PECAS	596	Pectobacterium atrosepticum (strain SCRI 1043 / ATCC BAA-672) (Erwinia carotovora subsp. atroseptica)	dCache_1~HAMP~MCPsignal	MCPsignal~	dCache_1	2	256	255	1.5e-25	Bacteria; Proteobacteria; Gammaproteobacteria; Enterobacterales; Pectobacteriaceae; Pectobacterium.
Q6LKN0_PHOPR	635	Photobacterium profundum (strain SS9)	dCache_1~HAMP~MCPsignal	MCPsignal~	dCache_1	36	266	231	3.6e-16	Bacteria; Proteobacteria; Gammaproteobacteria; Vibrionales; Vibrionaceae; Photobacterium.
Q6LM18_PHOPR	627	Photobacterium profundum (strain SS9)	dCache_1~HAMP~MCPsignal	MCPsignal~	dCache_1	34	259	226	1.2e-25	Bacteria; Proteobacteria; Gammaproteobacteria; Vibrionales; Vibrionaceae; Photobacterium.
Q6LNC0_PHOPR	627	Photobacterium profundum (strain SS9)	dCache_1~HAMP~MCPsignal	MCPsignal~	dCache_1	34	259	226	2.1e-28	Bacteria; Proteobacteria; Gammaproteobacteria; Vibrionales; Vibrionaceae; Photobacterium.
Q6LS49_PHOPR	622	Photobacterium profundum (strain SS9)	dCache_1~HAMP~MCPsignal	MCPsignal~	dCache_1	32	254	223	1.3e-28	Bacteria; Proteobacteria; Gammaproteobacteria; Vibrionales; Vibrionaceae; Photobacterium.
Q6LU36_PHOPR	931	Photobacterium profundum (strain SS9)	dCache_1~HAMP~dCache_1~MCPsignal	MCPsignal~	dCache_1	79	342	264	4.3e-11	Bacteria; Proteobacteria; Gammaproteobacteria; Vibrionales; Vibrionaceae; Photobacterium.
Q6LU36_PHOPR	931	Photobacterium profundum (strain SS9)	dCache_1~HAMP~dCache_1~MCPsignal	MCPsignal~	dCache_1	345	557	213	1.4e-10	Bacteria; Proteobacteria; Gammaproteobacteria; Vibrionales; Vibrionaceae; Photobacterium.
Q7CXP8_AGRFC	696	Agrobacterium fabrum (strain C58 / ATCC 33970) (Agrobacterium tumefaciens (strain C58))	dCache_1~HAMP~MCPsignal	MCPsignal~	dCache_1	36	262	227	3.9e-28	Bacteria; Proteobacteria; Alphaproteobacteria; Rhizobiales; Rhizobiaceae; Rhizobium/Agrobacterium group; Agrobacterium; Agrobacterium tumefaciens complex.
Q7M8U3_WOLSU	629	Wolinella succinogenes (strain ATCC 29543 / DSM 1740 / LMG 7466 / NCTC 11488 / FDC 602W) (Vibrio succinogenes)	dCache_1~HAMP~MCPsignal	MCPsignal~	dCache_1	36	260	225	4.4e-28	Bacteria; Proteobacteria; Epsilonproteobacteria; Campylobacterales; Helicobacteraceae; Wolinella.
Q7MEX1_VIBVY	635	Vibrio vulnificus (strain YJ016)	dCache_1~HAMP~MCPsignal	MCPsignal~	dCache_1	28	266	239	6.8e-18	Bacteria; Proteobacteria; Gammaproteobacteria; Vibrionales; Vibrionaceae; Vibrio.
Q7MF83_VIBVY	623	Vibrio vulnificus (strain YJ016)	dCache_1~HAMP~MCPsignal	MCPsignal~	dCache_1	32	255	224	1.5e-25	Bacteria; Proteobacteria; Gammaproteobacteria; Vibrionales; Vibrionaceae; Vibrio.
Q7MF86_VIBVY	622	Vibrio vulnificus (strain YJ016)	dCache_1~HAMP~MCPsignal	MCPsignal~	dCache_1	32	254	223	2.5e-28	Bacteria; Proteobacteria; Gammaproteobacteria; Vibrionales; Vibrionaceae; Vibrio.
Q7MIX7_VIBVY	623	Vibrio vulnificus (strain YJ016)	dCache_1~HAMP~MCPsignal	MCPsignal~	dCache_1	32	255	224	5.5e-26	Bacteria; Proteobacteria; Gammaproteobacteria; Vibrionales; Vibrionaceae; Vibrio.
Q7MJQ8_VIBVY	627	Vibrio vulnificus (strain YJ016)	dCache_1~HAMP~MCPsignal	MCPsignal~	dCache_1	34	259	226	6.6e-26	Bacteria; Proteobacteria; Gammaproteobacteria; Vibrionales; Vibrionaceae; Vibrio.
Q7NQI1_CHRVO	625	Chromobacterium violaceum (strain ATCC 12472 / DSM 30191 / JCM 1249 / NBRC 12614 / NCIMB 9131 / NCTC 9757)	dCache_1~HAMP~MCPsignal	MCPsignal~	dCache_1	33	257	225	6.3e-25	Bacteria; Proteobacteria; Betaproteobacteria; Neisseriales; Chromobacteriaceae; Chromobacterium.
Q7NSY4_CHRVO	629	Chromobacterium violaceum (strain ATCC 12472 / DSM 30191 / JCM 1249 / NBRC 12614 / NCIMB 9131 / NCTC 9757)	dCache_1~HAMP~MCPsignal	MCPsignal~	dCache_1	35	259	225	1.1e-20	Bacteria; Proteobacteria; Betaproteobacteria; Neisseriales; Chromobacteriaceae; Chromobacterium.
Q7NZ42_CHRVO	628	Chromobacterium violaceum (strain ATCC 12472 / DSM 30191 / JCM 1249 / NBRC 12614 / NCIMB 9131 / NCTC 9757)	dCache_1~HAMP~MCPsignal	MCPsignal~	dCache_1	35	260	226	2.5e-16	Bacteria; Proteobacteria; Betaproteobacteria; Neisseriales; Chromobacteriaceae; Chromobacterium.
Q7NZM3_CHRVO	663	Chromobacterium violaceum (strain ATCC 12472 / DSM 30191 / JCM 1249 / NBRC 12614 / NCIMB 9131 / NCTC 9757)	dCache_1~HAMP~MCPsignal	MCPsignal~	dCache_1	67	295	229	3.6e-29	Bacteria; Proteobacteria; Betaproteobacteria; Neisseriales; Chromobacteriaceae; Chromobacterium.
Q7VH79_HELHP	658	Helicobacter hepaticus (strain ATCC 51449 / 3B1)	dCache_1~MCPsignal	MCPsignal~	dCache_1	40	262	223	3.1e-14	Bacteria; Proteobacteria; Epsilonproteobacteria; Campylobacterales; Helicobacteraceae; Helicobacter.
Q87IU5_VIBPA	623	Vibrio parahaemolyticus serotype O3:K6 (strain RIMD 2210633)	dCache_1~HAMP~MCPsignal	MCPsignal~	dCache_1	32	255	224	4.4e-29	Bacteria; Proteobacteria; Gammaproteobacteria; Vibrionales; Vibrionaceae; Vibrio.
Q87KZ7_VIBPA	626	Vibrio parahaemolyticus serotype O3:K6 (strain RIMD 2210633)	dCache_1~HAMP~MCPsignal	MCPsignal~	dCache_1	24	258	235	2.4e-22	Bacteria; Proteobacteria; Gammaproteobacteria; Vibrionales; Vibrionaceae; Vibrio.
Q87NG4_VIBPA	627	Vibrio parahaemolyticus serotype O3:K6 (strain RIMD 2210633)	dCache_1~HAMP~MCPsignal	MCPsignal~	dCache_1	35	259	225	2.7e-30	Bacteria; Proteobacteria; Gammaproteobacteria; Vibrionales; Vibrionaceae; Vibrio.
Q893I4_CLOTE	687	Clostridium tetani (strain Massachusetts / E88)	dCache_1~MCPsignal	MCPsignal~	dCache_1	58	290	233	1.3e-31	Bacteria; Firmicutes; Clostridia; Clostridiales; Clostridiaceae; Clostridium.
Q894K5_CLOTE	665	Clostridium tetani (strain Massachusetts / E88)	dCache_1~HAMP~MCPsignal	MCPsignal~	dCache_1	35	268	234	7.3e-26	Bacteria; Firmicutes; Clostridia; Clostridiales; Clostridiaceae; Clostridium.
Q895G7_CLOTE	669	Clostridium tetani (strain Massachusetts / E88)	dCache_1~HAMP~MCPsignal	MCPsignal~	dCache_1	36	275	240	2.5e-27	Bacteria; Firmicutes; Clostridia; Clostridiales; Clostridiaceae; Clostridium.
Q8E8U9_SHEON	623	Shewanella oneidensis (strain MR-1)	dCache_1~HAMP~MCPsignal	MCPsignal~	dCache_1	35	255	221	5.6e-16	Bacteria; Proteobacteria; Gammaproteobacteria; Alteromonadales; Shewanellaceae; Shewanella.
Q8R808_CALS4	689	Caldanaerobacter subterraneus subsp. tengcongensis (strain DSM 15242 / JCM 11007 / NBRC 100824 / MB4) (Thermoanaerobacter tengcongensis)	dCache_1~HAMP~MCPsignal	MCPsignal~	dCache_1	64	294	231	3.4e-33	Bacteria; Firmicutes; Clostridia; Thermoanaerobacterales; Thermoanaerobacteraceae; Caldanaerobacter.
Q8RBQ5_CALS4	669	Caldanaerobacter subterraneus subsp. tengcongensis (strain DSM 15242 / JCM 11007 / NBRC 100824 / MB4) (Thermoanaerobacter tengcongensis)	dCache_1~HAMP~MCPsignal	MCPsignal~	dCache_1	40	275	236	5.6e-28	Bacteria; Firmicutes; Clostridia; Thermoanaerobacterales; Thermoanaerobacteraceae; Caldanaerobacter.
Q8RBV6_CALS4	664	Caldanaerobacter subterraneus subsp. tengcongensis (strain DSM 15242 / JCM 11007 / NBRC 100824 / MB4) (Thermoanaerobacter tengcongensis)	dCache_1~HAMP~MCPsignal	MCPsignal~	dCache_1	40	267	228	6.5e-30	Bacteria; Firmicutes; Clostridia; Thermoanaerobacterales; Thermoanaerobacteraceae; Caldanaerobacter.
Q8RCI0_CALS4	659	Caldanaerobacter subterraneus subsp. tengcongensis (strain DSM 15242 / JCM 11007 / NBRC 100824 / MB4) (Thermoanaerobacter tengcongensis)	dCache_1~HAMP~MCPsignal	MCPsignal~	dCache_1	33	264	232	1.5e-32	Bacteria; Firmicutes; Clostridia; Thermoanaerobacterales; Thermoanaerobacteraceae; Caldanaerobacter.
Q92RJ4_RHIME	707	Rhizobium meliloti (strain 1021) (Ensifer meliloti) (Sinorhizobium meliloti)	dCache_1~HAMP~MCPsignal	MCPsignal~	dCache_1	45	270	226	1.2e-26	Bacteria; Proteobacteria; Alphaproteobacteria; Rhizobiales; Rhizobiaceae; Sinorhizobium/Ensifer group; Sinorhizobium.
Q97KK8_CLOAB	667	Clostridium acetobutylicum (strain ATCC 824 / DSM 792 / JCM 1419 / LMG 5710 / VKM B-1787)	dCache_1~HAMP~MCPsignal	MCPsignal~	dCache_1	41	273	233	2.9e-35	Bacteria; Firmicutes; Clostridia; Clostridiales; Clostridiaceae; Clostridium.
Q9KL26_VIBCH	652	Vibrio cholerae serotype O1 (strain ATCC 39315 / El Tor Inaba N16961)	dCache_1~HAMP~MCPsignal	MCPsignal~	dCache_1	60	284	225	6.3e-28	Bacteria; Proteobacteria; Gammaproteobacteria; Vibrionales; Vibrionaceae; Vibrio.
Q9KMQ2_VIBCH	643	Vibrio cholerae serotype O1 (strain ATCC 39315 / El Tor Inaba N16961)	dCache_1~HAMP~MCPsignal	MCPsignal~	dCache_1	39	274	236	7.4e-17	Bacteria; Proteobacteria; Gammaproteobacteria; Vibrionales; Vibrionaceae; Vibrio.
Q9KQ43_VIBCH	623	Vibrio cholerae serotype O1 (strain ATCC 39315 / El Tor Inaba N16961)	dCache_1~HAMP~MCPsignal	MCPsignal~	dCache_1	32	255	224	2.5e-27	Bacteria; Proteobacteria; Gammaproteobacteria; Vibrionales; Vibrionaceae; Vibrio.
Q9KSG7_VIBCH	631	Vibrio cholerae serotype O1 (strain ATCC 39315 / El Tor Inaba N16961)	dCache_1~HAMP~MCPsignal	MCPsignal~	dCache_1	37	263	227	4.9e-24	Bacteria; Proteobacteria; Gammaproteobacteria; Vibrionales; Vibrionaceae; Vibrio.
Q9KUK4_VIBCH	626	Vibrio cholerae serotype O1 (strain ATCC 39315 / El Tor Inaba N16961)	dCache_1~HAMP~MCPsignal	MCPsignal~	dCache_1	34	258	225	9.3e-27	Bacteria; Proteobacteria; Gammaproteobacteria; Vibrionales; Vibrionaceae; Vibrio.
R1CAA9_9CLOT	691	Caldisalinibacter kiritimatiensis	dCache_1~HAMP~MCPsignal	MCPsignal~	dCache_1	46	291	246	2.2e-35	Bacteria; Firmicutes; Clostridia; Clostridiales; Clostridiaceae; Caldisalinibacter.
R1CDB8_9CLOT	673	Caldisalinibacter kiritimatiensis	dCache_1~HAMP~MCPsignal	MCPsignal~	dCache_1	42	279	238	4.4e-35	Bacteria; Firmicutes; Clostridia; Clostridiales; Clostridiaceae; Caldisalinibacter.
R1CDJ7_9CLOT	886	Caldisalinibacter kiritimatiensis	dCache_1~HAMP~GAF_2~PAS_9~HD	HD-GYP~	dCache_1	37	271	235	4.6e-23	Bacteria; Firmicutes; Clostridia; Clostridiales; Clostridiaceae; Caldisalinibacter.
R1F7I2_9GAMM	527	Aeromonas molluscorum 848	dCache_1~GGDEF	GGDEF~	dCache_1	38	270	233	6.3e-20	Bacteria; Proteobacteria; Gammaproteobacteria; Aeromonadales; Aeromonadaceae; Aeromonas.
R1GYN7_9GAMM	623	Aeromonas molluscorum 848	dCache_1~HAMP~MCPsignal	MCPsignal~	dCache_1	35	255	221	4.4e-13	Bacteria; Proteobacteria; Gammaproteobacteria; Aeromonadales; Aeromonadaceae; Aeromonas.
R1HBG2_9GAMM	625	Aeromonas molluscorum 848	dCache_1~HAMP~MCPsignal	MCPsignal~	dCache_1	34	257	224	2.5e-23	Bacteria; Proteobacteria; Gammaproteobacteria; Aeromonadales; Aeromonadaceae; Aeromonas.
R4YV20_OLEAN	623	Oleispira antarctica RB-8	dCache_1~HAMP~MCPsignal	MCPsignal~	dCache_1	32	255	224	1.3e-27	Bacteria; Proteobacteria; Gammaproteobacteria; Oceanospirillales; Oceanospirillaceae; Oleispira.
R5E2G9_9CLOT	657	Clostridium sp. CAG:590	dCache_1~HAMP~MCPsignal	MCPsignal~	dCache_1	38	266	229	1.4e-22	Bacteria; Firmicutes; Clostridia; Clostridiales; Clostridiaceae; Clostridium; environmental samples.
R5EZ51_9CLOT	670	Clostridium bolteae CAG:59	dCache_1~HAMP~MCPsignal	MCPsignal~	dCache_1	37	280	244	3.6e-24	Bacteria; Firmicutes; Clostridia; Clostridiales; Clostridiaceae; Clostridium; environmental samples.
R5LE13_9SPIR	604	Brachyspira sp. CAG:700	dCache_1~MCPsignal	MCPsignal~	dCache_1	36	266	231	1.2e-12	Bacteria; Spirochaetes; Brachyspirales; Brachyspiraceae; Brachyspira; environmental samples.
R5SD74_9CLOT	633	Clostridium sp. CAG:122	dCache_1~HD~Response_reg	HD-GYP~Response_reg~	dCache_1	34	265	232	6.4e-18	Bacteria; Firmicutes; Clostridia; Clostridiales; Clostridiaceae; Clostridium; environmental samples.
R5VSQ6_9FIRM	633	Coprococcus eutactus CAG:665	dCache_1~HD~Response_reg	HD-GYP~Response_reg~	dCache_1	33	265	233	8.2e-16	Bacteria; Firmicutes; Clostridia; Clostridiales; Lachnospiraceae; Coprococcus; environmental samples.
R6BX42_9CLOT	659	Clostridium sp. CAG:510	dCache_1~HAMP~MCPsignal	MCPsignal~	dCache_1	42	268	227	1.9e-16	Bacteria; Firmicutes; Clostridia; Clostridiales; Clostridiaceae; Clostridium; environmental samples.
R6L2B7_9FIRM	690	Eubacterium sp. CAG:252	dCache_1~HAMP~MCPsignal	MCPsignal~	dCache_1	58	302	245	1.8e-26	Bacteria; Firmicutes; Clostridia; Clostridiales; Eubacteriaceae; Eubacterium; environmental samples.
R6MW90_9CLOT	633	Clostridium sp. CAG:253	dCache_1~HD~Response_reg	HD-GYP~Response_reg~	dCache_1	36	265	230	2.5e-18	Bacteria; Firmicutes; Clostridia; Clostridiales; Clostridiaceae; Clostridium; environmental samples.
R7C7F1_9CLOT	651	Clostridium sp. CAG:62	dCache_1~MCPsignal	MCPsignal~	dCache_1	34	259	226	7.2e-25	Bacteria; Firmicutes; Clostridia; Clostridiales; Clostridiaceae; Clostridium; environmental samples.
R7JZS4_9CLOT	663	Clostridium sp. CAG:277	dCache_1~MCPsignal	MCPsignal~	dCache_1	51	285	235	2e-22	Bacteria; Firmicutes; Clostridia; Clostridiales; Clostridiaceae; Clostridium; environmental samples.
R7QYR1_9FIRM	663	Roseburia sp. CAG:182	dCache_1~MCPsignal	MCPsignal~	dCache_1	44	271	228	2.3e-19	Bacteria; Firmicutes; Clostridia; Clostridiales; Lachnospiraceae; Roseburia; environmental samples.
R7RR73_9CLOT	657	Thermobrachium celere DSM 8682	dCache_1~HAMP~MCPsignal	MCPsignal~	dCache_1	36	263	228	5.8e-31	Bacteria; Firmicutes; Clostridia; Clostridiales; Clostridiaceae; Thermobrachium.
R7ZF82_LYSSH	653	Lysinibacillus sphaericus OT4b.31	dCache_1~HAMP~MCPsignal	MCPsignal~	dCache_1	37	259	223	1.2e-26	Bacteria; Firmicutes; Bacilli; Bacillales; Bacillaceae; Lysinibacillus.
R8ANC6_PLESH	867	Plesiomonas shigelloides 302-73	dCache_1~GGDEF~EAL	GGDEF~EAL~	dCache_1	36	335	300	2.4e-15	Bacteria; Proteobacteria; Gammaproteobacteria; Enterobacterales; unclassified Enterobacterales; Plesiomonas.
R8AVB0_PLESH	627	Plesiomonas shigelloides 302-73	dCache_1~HAMP~MCPsignal	MCPsignal~	dCache_1	26	259	234	2e-28	Bacteria; Proteobacteria; Gammaproteobacteria; Enterobacterales; unclassified Enterobacterales; Plesiomonas.
R8B1W0_9ALTE	628	Marinobacter lipolyticus SM19	dCache_1~HAMP~MCPsignal	MCPsignal~	dCache_1	30	259	230	5.8e-23	Bacteria; Proteobacteria; Gammaproteobacteria; Alteromonadales; Alteromonadaceae; Marinobacter.
R9CCM7_9BACI	662	Bacillus nealsonii AAU1	dCache_1~HAMP~MCPsignal	MCPsignal~	dCache_1	42	268	227	3.9e-26	Bacteria; Firmicutes; Bacilli; Bacillales; Bacillaceae; Bacillus.
R9IIG0_9FIRM	676	Lachnospiraceae bacterium 3-1	dCache_1~HAMP~MCPsignal	MCPsignal~	dCache_1	46	289	244	1e-21	Bacteria; Firmicutes; Clostridia; Clostridiales; Lachnospiraceae.
R9J7Z5_9FIRM	677	Lachnospiraceae bacterium A4	dCache_1~HAMP~MCPsignal	MCPsignal~	dCache_1	45	300	256	2.5e-24	Bacteria; Firmicutes; Clostridia; Clostridiales; Lachnospiraceae.
R9JEE8_9FIRM	666	Lachnospiraceae bacterium 28-4	dCache_1~MCPsignal	MCPsignal~	dCache_1	34	269	236	5e-24	Bacteria; Firmicutes; Clostridia; Clostridiales; Lachnospiraceae.
R9JEI2_9FIRM	676	Lachnospiraceae bacterium 28-4	dCache_1~HAMP~MCPsignal	MCPsignal~	dCache_1	47	296	250	1.1e-26	Bacteria; Firmicutes; Clostridia; Clostridiales; Lachnospiraceae.
R9K9X0_9FIRM	677	Lachnospiraceae bacterium COE1	dCache_1~HAMP~MCPsignal	MCPsignal~	dCache_1	45	297	253	1.8e-25	Bacteria; Firmicutes; Clostridia; Clostridiales; Lachnospiraceae.
R9KW13_9FIRM	676	Lachnospiraceae bacterium A2	dCache_1~HAMP~MCPsignal	MCPsignal~	dCache_1	46	296	251	1.1e-24	Bacteria; Firmicutes; Clostridia; Clostridiales; Lachnospiraceae.
R9PT13_AGAAL	649	Agarivorans albus MKT 106	dCache_1~HAMP~MCPsignal	MCPsignal~	dCache_1	32	279	248	2.1e-16	Bacteria; Proteobacteria; Gammaproteobacteria; Alteromonadales; Alteromonadaceae; Agarivorans.
S0FMY9_9FIRM	661	[Clostridium] termitidis CT1112	dCache_1~HAMP~MCPsignal	MCPsignal~	dCache_1	32	265	234	4.9e-26	Bacteria; Firmicutes; Clostridia; Clostridiales; Ruminococcaceae; Ruminiclostridium.
S0IVS6_9FIRM	687	Eubacterium sp. 14-2	dCache_1~HAMP~MCPsignal	MCPsignal~	dCache_1	46	295	250	3.2e-29	Bacteria; Firmicutes; Clostridia; Clostridiales; Eubacteriaceae; Eubacterium.
S0J6J4_9FIRM	673	Eubacterium sp. 14-2	dCache_1~HAMP~MCPsignal	MCPsignal~	dCache_1	46	279	234	2.4e-22	Bacteria; Firmicutes; Clostridia; Clostridiales; Eubacteriaceae; Eubacterium.
S0JEP7_9ENTE	684	Enterococcus saccharolyticus subsp. saccharolyticus ATCC 43076	dCache_1~MCPsignal	MCPsignal~	dCache_1	45	272	228	8.9e-17	Bacteria; Firmicutes; Bacilli; Lactobacillales; Enterococcaceae; Enterococcus.
S0KE81_9ENTE	682	Enterococcus columbae DSM 7374 = ATCC 51263	dCache_1~MCPsignal	MCPsignal~	dCache_1	37	255	219	1.8e-15	Bacteria; Firmicutes; Bacilli; Lactobacillales; Enterococcaceae; Enterococcus.
S0NFH6_9ENTE	679	Enterococcus saccharolyticus subsp. saccharolyticus ATCC 43076	dCache_1~MCPsignal	MCPsignal~	dCache_1	38	267	230	6e-23	Bacteria; Firmicutes; Bacilli; Lactobacillales; Enterococcaceae; Enterococcus.
S1N4S0_9ENTE	675	Enterococcus columbae DSM 7374 = ATCC 51263	dCache_1~MCPsignal	MCPsignal~	dCache_1	38	264	227	3.3e-16	Bacteria; Firmicutes; Bacilli; Lactobacillales; Enterococcaceae; Enterococcus.
S2JSX0_9PSED	624	Pseudomonas plecoglossicida NB2011	dCache_1~HAMP~MCPsignal	MCPsignal~	dCache_1	36	256	221	3.3e-26	Bacteria; Proteobacteria; Gammaproteobacteria; Pseudomonadales; Pseudomonadaceae; Pseudomonas.
S2L843_HALAF	628	Halomonas anticariensis (strain DSM 16096 / FP35)	dCache_1~HAMP~MCPsignal	MCPsignal~	dCache_1	6	258	253	4.7e-20	Bacteria; Proteobacteria; Gammaproteobacteria; Oceanospirillales; Halomonadaceae; Halomonas.
S3DLE8_9GAMM	626	Candidatus Photodesmus katoptron Akat1	dCache_1~HAMP~MCPsignal	MCPsignal~	dCache_1	24	258	235	5.1e-22	Bacteria; Proteobacteria; Gammaproteobacteria; Vibrionales; Vibrionaceae; Candidatus Photodesmus.
S3DZ22_9GAMM	627	Candidatus Photodesmus katoptron Akat1	dCache_1~HAMP~MCPsignal	MCPsignal~	dCache_1	31	259	229	3.5e-24	Bacteria; Proteobacteria; Gammaproteobacteria; Vibrionales; Vibrionaceae; Candidatus Photodesmus.
S3I2J6_9RHIZ	696	Rhizobium grahamii CCGE 502	dCache_1~HAMP~MCPsignal	MCPsignal~	dCache_1	36	261	226	1e-27	Bacteria; Proteobacteria; Alphaproteobacteria; Rhizobiales; Rhizobiaceae; Rhizobium/Agrobacterium group; Rhizobium.
S3IWA5_9ENTR	860	Cedecea davisae DSM 4568	dCache_1~GGDEF~EAL	GGDEF~EAL~	dCache_1	39	332	294	4.2e-12	Bacteria; Proteobacteria; Gammaproteobacteria; Enterobacterales; Enterobacteriaceae; Cedecea.
S3JUB6_9ENTR	595	Cedecea davisae DSM 4568	dCache_1~HAMP~MCPsignal	MCPsignal~	dCache_1	20	255	236	1.3e-18	Bacteria; Proteobacteria; Gammaproteobacteria; Enterobacterales; Enterobacteriaceae; Cedecea.
S5ZB48_BACPJ	658	Bacillus sp. (strain JF8)	dCache_1~HAMP~MCPsignal	MCPsignal~	dCache_1	36	263	228	9.9e-26	Bacteria; Firmicutes; Bacilli; Bacillales; Bacillaceae; Geobacillus.
S6AN16_PSERE	625	Pseudomonas resinovorans NBRC 106553	dCache_1~HAMP~MCPsignal	MCPsignal~	dCache_1	36	257	222	2.4e-29	Bacteria; Proteobacteria; Gammaproteobacteria; Pseudomonadales; Pseudomonadaceae; Pseudomonas.
S6FBX3_9CLOT	668	Clostridium chauvoei JF4335	dCache_1~MCPsignal	MCPsignal~	dCache_1	36	273	238	8.1e-31	Bacteria; Firmicutes; Clostridia; Clostridiales; Clostridiaceae; Clostridium.
S6HTN3_9GAMM	561	Osedax symbiont Rs1	dCache_1~HAMP~MCPsignal	MCPsignal~	dCache_1	10	193	184	1.7e-22	Bacteria; Proteobacteria; Gammaproteobacteria; Oceanospirillales; Oceanospirillaceae; unclassified Oceanospirillaceae.
S9ZHL7_9RHOO	578	Thauera terpenica 58Eu	dCache_1~HAMP~GGDEF	GGDEF~	dCache_1	85	331	247	2.8e-14	Bacteria; Proteobacteria; Betaproteobacteria; Rhodocyclales; Zoogloeaceae; Thauera.
T0PP30_9CLOT	670	Clostridium sp. BL8	dCache_1~MCPsignal	MCPsignal~	dCache_1	33	271	239	3.1e-24	Bacteria; Firmicutes; Clostridia; Clostridiales; Clostridiaceae; Clostridium.
T0PP95_9CLOT	669	Clostridium sp. BL8	dCache_1~HAMP~MCPsignal	MCPsignal~	dCache_1	42	274	233	3.5e-40	Bacteria; Firmicutes; Clostridia; Clostridiales; Clostridiaceae; Clostridium.
T0PPB2_9CLOT	504	Clostridium sp. BL8	dCache_1~HD	HD-GYP~	dCache_1	1	212	212	2.5e-13	Bacteria; Firmicutes; Clostridia; Clostridiales; Clostridiaceae; Clostridium.
T0VQF3_9ENTE	681	Enterococcus sp. HSIEG1	dCache_1~MCPsignal	MCPsignal~	dCache_1	29	270	242	1.1e-21	Bacteria; Firmicutes; Bacilli; Lactobacillales; Enterococcaceae; Enterococcus.
TLPB_BACSU	662	Bacillus subtilis (strain 168)	dCache_1~HAMP~MCPsignal	MCPsignal~	dCache_1	46	266	221	5.3e-25	Bacteria; Firmicutes; Bacilli; Bacillales; Bacillaceae; Bacillus.
U1JPX5_9GAMM	623	Pseudoalteromonas citrea DSM 8771	dCache_1~HAMP~MCPsignal	MCPsignal~	dCache_1	32	255	224	2.2e-27	Bacteria; Proteobacteria; Gammaproteobacteria; Alteromonadales; Pseudoalteromonadaceae; Pseudoalteromonas.
U1JSF2_9GAMM	629	Pseudoalteromonas citrea DSM 8771	dCache_1~HAMP~MCPsignal	MCPsignal~	dCache_1	36	261	226	1.2e-28	Bacteria; Proteobacteria; Gammaproteobacteria; Alteromonadales; Pseudoalteromonadaceae; Pseudoalteromonas.
U1KLD6_9GAMM	627	Pseudoalteromonas citrea DSM 8771	dCache_1~HAMP~MCPsignal	MCPsignal~	dCache_1	32	259	228	6.8e-25	Bacteria; Proteobacteria; Gammaproteobacteria; Alteromonadales; Pseudoalteromonadaceae; Pseudoalteromonas.
U1L133_9GAMM	629	Pseudoalteromonas marina DSM 17587	dCache_1~HAMP~MCPsignal	MCPsignal~	dCache_1	33	261	229	1.2e-23	Bacteria; Proteobacteria; Gammaproteobacteria; Alteromonadales; Pseudoalteromonadaceae; Pseudoalteromonas.
U1ZJ09_9PSED	625	Pseudomonas sp. EGD-AK9	dCache_1~HAMP~MCPsignal	MCPsignal~	dCache_1	36	257	222	1.2e-27	Bacteria; Proteobacteria; Gammaproteobacteria; Pseudomonadales; Pseudomonadaceae; Pseudomonas.
U2CY40_9FIRM	701	Clostridiales bacterium oral taxon 876 str. F0540	dCache_1~HAMP~MCPsignal	MCPsignal~	dCache_1	75	307	233	3.6e-37	Bacteria; Firmicutes; Clostridia; Clostridiales.
U2D8E7_9FIRM	635	Clostridiales bacterium oral taxon 876 str. F0540	dCache_1~MCPsignal	MCPsignal~	dCache_1	2	235	234	3.5e-25	Bacteria; Firmicutes; Clostridia; Clostridiales.
U2FF13_9BURK	599	Burkholderia sp. AU4i	dCache_1~HAMP~MCPsignal	MCPsignal~	dCache_1	15	258	244	3.9e-28	Bacteria; Proteobacteria; Betaproteobacteria; Burkholderiales; Burkholderiaceae; Burkholderia; Burkholderia cepacia complex.
U2Q678_9CLOT	667	Clostridium intestinale URNW	dCache_1~HAMP~MCPsignal	MCPsignal~	dCache_1	41	273	233	8e-32	Bacteria; Firmicutes; Clostridia; Clostridiales; Clostridiaceae; Clostridium.
U2ZIE1_VIBPR	629	Vibrio proteolyticus NBRC 13287	dCache_1~HAMP~MCPsignal	MCPsignal~	dCache_1	36	261	226	3.8e-25	Bacteria; Proteobacteria; Gammaproteobacteria; Vibrionales; Vibrionaceae; Vibrio.
U3A2Y2_9VIBR	627	Vibrio azureus NBRC 104587	dCache_1~HAMP~MCPsignal	MCPsignal~	dCache_1	34	259	226	3.6e-29	Bacteria; Proteobacteria; Gammaproteobacteria; Vibrionales; Vibrionaceae; Vibrio.
U3ATG5_9VIBR	623	Vibrio azureus NBRC 104587	dCache_1~HAMP~MCPsignal	MCPsignal~	dCache_1	32	255	224	1.7e-24	Bacteria; Proteobacteria; Gammaproteobacteria; Vibrionales; Vibrionaceae; Vibrio.
U3B3W1_PSEA4	625	Pseudomonas alcaligenes (strain ATCC 14909 / DSM 50342 / JCM 20561 / NBRC 14159 / NCIMB 9945 / NCTC 10367 / 1577)	dCache_1~HAMP~MCPsignal	MCPsignal~	dCache_1	36	257	222	7e-31	Bacteria; Proteobacteria; Gammaproteobacteria; Pseudomonadales; Pseudomonadaceae; Pseudomonas.
U3BI99_VIBPR	622	Vibrio proteolyticus NBRC 13287	dCache_1~HAMP~MCPsignal	MCPsignal~	dCache_1	33	254	222	1.8e-30	Bacteria; Proteobacteria; Gammaproteobacteria; Vibrionales; Vibrionaceae; Vibrio.
U3BSF9_VIBPR	626	Vibrio proteolyticus NBRC 13287	dCache_1~HAMP~MCPsignal	MCPsignal~	dCache_1	34	258	225	2.1e-29	Bacteria; Proteobacteria; Gammaproteobacteria; Vibrionales; Vibrionaceae; Vibrio.
U3CFD8_9VIBR	632	Vibrio azureus NBRC 104587	dCache_1~HAMP~MCPsignal	MCPsignal~	dCache_1	22	264	243	1e-23	Bacteria; Proteobacteria; Gammaproteobacteria; Vibrionales; Vibrionaceae; Vibrio.
U3HE07_PSEAC	625	Pseudomonas alcaligenes OT 69	dCache_1~HAMP~MCPsignal	MCPsignal~	dCache_1	36	257	222	1.4e-29	Bacteria; Proteobacteria; Gammaproteobacteria; Pseudomonadales; Pseudomonadaceae; Pseudomonas.
U3HMQ8_PSEAC	627	Pseudomonas alcaligenes OT 69	dCache_1~HAMP~MCPsignal	MCPsignal~	dCache_1	32	259	228	2.1e-30	Bacteria; Proteobacteria; Gammaproteobacteria; Pseudomonadales; Pseudomonadaceae; Pseudomonas.
U4KDV3_9VIBR	623	Vibrio nigripulchritudo	dCache_1~HAMP~MCPsignal	MCPsignal~	dCache_1	32	255	224	5.3e-23	Bacteria; Proteobacteria; Gammaproteobacteria; Vibrionales; Vibrionaceae; Vibrio.
U4KIR5_9VIBR	638	Vibrio nigripulchritudo	dCache_1~HAMP~MCPsignal	MCPsignal~	dCache_1	33	269	237	3.6e-21	Bacteria; Proteobacteria; Gammaproteobacteria; Vibrionales; Vibrionaceae; Vibrio.
U4Q9M6_TEPAE	193	Tepidanaerobacter acetatoxydans (strain DSM 21804 / JCM 16047 / Re1)	dCache_1	No_output	dCache_1	33	192	160	2.9e-12	Bacteria; Firmicutes; Clostridia; Thermoanaerobacterales; Thermoanaerobacteraceae; Tepidanaerobacter.
U5MLI1_CLOSA	668	Clostridium saccharobutylicum DSM 13864	dCache_1~HAMP~MCPsignal	MCPsignal~	dCache_1	41	271	231	1.6e-31	Bacteria; Firmicutes; Clostridia; Clostridiales; Clostridiaceae; Clostridium.
U5MLW0_CLOSA	670	Clostridium saccharobutylicum DSM 13864	dCache_1~HAMP~MCPsignal	MCPsignal~	dCache_1	38	276	239	4.3e-26	Bacteria; Firmicutes; Clostridia; Clostridiales; Clostridiaceae; Clostridium.
U5MT72_CLOSA	664	Clostridium saccharobutylicum DSM 13864	dCache_1~MCPsignal	MCPsignal~	dCache_1	34	265	232	9.2e-27	Bacteria; Firmicutes; Clostridia; Clostridiales; Clostridiaceae; Clostridium.
U5NCM7_9BURK	644	Candidatus Symbiobacter mobilis CR	dCache_1~HAMP~SpoIIE	SpoIIE~	dCache_1	36	276	241	5e-23	Bacteria; Proteobacteria; Betaproteobacteria; Burkholderiales; Comamonadaceae.
U5RPF3_9CLOT	664	Clostridium autoethanogenum DSM 10061	dCache_1~HAMP~MCPsignal	MCPsignal~	dCache_1	33	265	233	2.6e-26	Bacteria; Firmicutes; Clostridia; Clostridiales; Clostridiaceae; Clostridium.
U5RZK6_9CLOT	659	Clostridium autoethanogenum DSM 10061	dCache_1~MCPsignal	MCPsignal~	dCache_1	36	264	229	3.1e-25	Bacteria; Firmicutes; Clostridia; Clostridiales; Clostridiaceae; Clostridium.
U5S0H5_9CLOT	669	Clostridium autoethanogenum DSM 10061	dCache_1~MCPsignal	MCPsignal~	dCache_1	37	271	235	6.7e-34	Bacteria; Firmicutes; Clostridia; Clostridiales; Clostridiaceae; Clostridium.
U5S1Z2_9CLOT	666	Clostridium autoethanogenum DSM 10061	dCache_1~HAMP~MCPsignal	MCPsignal~	dCache_1	41	271	231	1.1e-30	Bacteria; Firmicutes; Clostridia; Clostridiales; Clostridiaceae; Clostridium.
V2HVU3_9BURK	599	Cupriavidus sp. HPC(L)	dCache_1~HAMP~MCPsignal	MCPsignal~	dCache_1	20	258	239	4.1e-22	Bacteria; Proteobacteria; Betaproteobacteria; Burkholderiales; Burkholderiaceae; Cupriavidus.
V5AGL7_ENTCL	594	Enterobacter cloacae S611	dCache_1~HAMP~MCPsignal	MCPsignal~	dCache_1	17	254	238	1.3e-18	Bacteria; Proteobacteria; Gammaproteobacteria; Enterobacterales; Enterobacteriaceae; Enterobacter; Enterobacter cloacae complex.
V5WID7_9SPIO	495	Salinispira pacifica	dCache_1~GGDEF	GGDEF~	dCache_1	14	264	251	1.9e-22	Bacteria; Spirochaetes; Spirochaetales; Spirochaetaceae; Salinispira.
V9HIJ9_9CLOT	664	Clostridium sp. 7_2_43FAA	dCache_1~MCPsignal	MCPsignal~	dCache_1	29	268	240	1.2e-27	Bacteria; Firmicutes; Clostridia; Clostridiales; Clostridiaceae; Clostridium.
V9QPJ8_9PSED	252	Pseudomonas sp. TKP	dCache_1	No_output	dCache_1	1	207	207	5.8e-22	Bacteria; Proteobacteria; Gammaproteobacteria; Pseudomonadales; Pseudomonadaceae; Pseudomonas.
V9R335_9PSED	629	Pseudomonas sp. TKP	dCache_1~HAMP~MCPsignal	MCPsignal~	dCache_1	36	261	226	1.2e-28	Bacteria; Proteobacteria; Gammaproteobacteria; Pseudomonadales; Pseudomonadaceae; Pseudomonas.
W0HF67_PSECI	627	Pseudomonas cichorii JBC1	dCache_1~HAMP~MCPsignal	MCPsignal~	dCache_1	32	259	228	1.6e-26	Bacteria; Proteobacteria; Gammaproteobacteria; Pseudomonadales; Pseudomonadaceae; Pseudomonas.
W4D2G9_9BACL	694	Paenibacillus sp. FSL R7-277	dCache_1~HAMP~MCPsignal	MCPsignal~	dCache_1	59	299	241	1.6e-28	Bacteria; Firmicutes; Bacilli; Bacillales; Paenibacillaceae; Paenibacillus.
W4Q9I2_9BACI	662	Bacillus wakoensis JCM 9140	dCache_1~HAMP~MCPsignal	MCPsignal~	dCache_1	33	268	236	1.9e-29	Bacteria; Firmicutes; Bacilli; Bacillales; Bacillaceae; Bacillus.
W4QBU9_9BACI	595	Bacillus hemicellulosilyticus JCM 9152	dCache_1~HAMP~MCPsignal	MCPsignal~	dCache_1	37	215	179	6.5e-12	Bacteria; Firmicutes; Bacilli; Bacillales; Bacillaceae; Bacillus.
W4QSB8_BACA3	661	Bacillus akibai (strain ATCC 43226 / DSM 21942 / JCM 9157 / 1139)	dCache_1~HAMP~MCPsignal	MCPsignal~	dCache_1	33	266	234	1.2e-23	Bacteria; Firmicutes; Bacilli; Bacillales; Bacillaceae; Bacillus.
W4Z709_STRPU	1154	Strongylocentrotus purpuratus (Purple sea urchin)	VWA_N~VWA_3~dCache_1	VWA_N~VWA_3~	dCache_1	630	838	209	7.4e-11	Eukaryota; Metazoa; Echinodermata; Eleutherozoa; Echinozoa; Echinoidea; Euechinoidea; Echinacea; Echinoida; Strongylocentrotidae; Strongylocentrotus.
W6J031_9ENTR	594	Kosakonia sacchari SP1	dCache_1~HAMP~MCPsignal	MCPsignal~	dCache_1	18	254	237	2.2e-15	Bacteria; Proteobacteria; Gammaproteobacteria; Enterobacterales; Enterobacteriaceae; Kosakonia.
W6MA48_9GAMM	573	Candidatus Competibacter denitrificans Run_A_D11	dCache_1~HAMP~GGDEF	GGDEF~	dCache_1	38	324	287	2.8e-17	Bacteria; Proteobacteria; Gammaproteobacteria; Competibacteraceae; Candidatus Competibacter.
W6N790_CLOTY	666	Clostridium tyrobutyricum DIVETGP	dCache_1~MCPsignal	MCPsignal~	dCache_1	33	267	235	1.8e-24	Bacteria; Firmicutes; Clostridia; Clostridiales; Clostridiaceae; Clostridium.
W6RQL3_9RHIZ	236	Rhizobium favelukesii	dCache_1	No_output	dCache_1	36	189	154	3.8e-15	Bacteria; Proteobacteria; Alphaproteobacteria; Rhizobiales; Rhizobiaceae; Rhizobium/Agrobacterium group; Rhizobium.
W7QDL5_9GAMM	593	Halomonas sp. BC04	dCache_1~HAMP~MCPsignal	MCPsignal~	dCache_1	23	245	223	7.3e-23	Bacteria; Proteobacteria; Gammaproteobacteria; Oceanospirillales; Halomonadaceae; Halomonas.
W8IFB3_ENSAD	692	Ensifer adhaerens OV14	dCache_1~HAMP~MCPsignal	MCPsignal~	dCache_1	29	254	226	1.3e-28	Bacteria; Proteobacteria; Alphaproteobacteria; Rhizobiales; Rhizobiaceae; Sinorhizobium/Ensifer group; Ensifer.
W8QUP8_PSEST	629	Pseudomonas stutzeri (Pseudomonas perfectomarina)	dCache_1~HAMP~MCPsignal	MCPsignal~	dCache_1	36	261	226	1.9e-29	Bacteria; Proteobacteria; Gammaproteobacteria; Pseudomonadales; Pseudomonadaceae; Pseudomonas.
W8T568_PEPAC	663	Peptoclostridium acidaminophilum DSM 3953	dCache_1~HAMP~MCPsignal	MCPsignal~	dCache_1	36	268	233	1.8e-26	Bacteria; Firmicutes; Clostridia; Clostridiales; Peptostreptococcaceae; Peptoclostridium.
W8T8D6_PEPAC	674	Peptoclostridium acidaminophilum DSM 3953	dCache_1~MCPsignal	MCPsignal~	dCache_1	51	277	227	1.1e-27	Bacteria; Firmicutes; Clostridia; Clostridiales; Peptostreptococcaceae; Peptoclostridium.
W8TLQ0_PEPAC	684	Peptoclostridium acidaminophilum DSM 3953	dCache_1~HAMP~MCPsignal	MCPsignal~	dCache_1	53	287	235	1.8e-35	Bacteria; Firmicutes; Clostridia; Clostridiales; Peptostreptococcaceae; Peptoclostridium.
W8TPX6_PEPAC	672	Peptoclostridium acidaminophilum DSM 3953	dCache_1~MCPsignal	MCPsignal~	dCache_1	50	274	225	2.7e-31	Bacteria; Firmicutes; Clostridia; Clostridiales; Peptostreptococcaceae; Peptoclostridium.
W8WY17_CASDE	617	Castellaniella defragrans 65Phen	dCache_1~HAMP~MCPsignal	MCPsignal~	dCache_1	21	262	242	7.8e-19	Bacteria; Proteobacteria; Betaproteobacteria; Burkholderiales; Alcaligenaceae; Castellaniella.
W9UQZ2_9GAMM	578	Nitrincola nitratireducens	dCache_1~HAMP~GGDEF	GGDEF~	dCache_1	89	330	242	2.4e-12	Bacteria; Proteobacteria; Gammaproteobacteria; Oceanospirillales; Oceanospirillaceae; Nitrincola.
W9VH10_9GAMM	296	Nitrincola nitratireducens	dCache_1	No_output	dCache_1	33	258	226	3.3e-20	Bacteria; Proteobacteria; Gammaproteobacteria; Oceanospirillales; Oceanospirillaceae; Nitrincola.
X4ZFL6_9BACL	704	Paenibacillus sabinae T27	dCache_1~MCPsignal	MCPsignal~	dCache_1	62	309	248	2.8e-29	Bacteria; Firmicutes; Bacilli; Bacillales; Paenibacillaceae; Paenibacillus.
Z5XMZ9_9GAMM	629	Pseudoalteromonas lipolytica SCSIO 04301	dCache_1~HAMP~MCPsignal	MCPsignal~	dCache_1	33	261	229	1.8e-26	Bacteria; Proteobacteria; Gammaproteobacteria; Alteromonadales; Pseudoalteromonadaceae; Pseudoalteromonas.
A0A010RFJ2_PSEFL	648	Pseudomonas fluorescens HK44	dCache_1~HAMP~MCPsignal	MCPsignal~	dCache_1	41	280	240	3.5e-27	Bacteria; Proteobacteria; Gammaproteobacteria; Pseudomonadales; Pseudomonadaceae; Pseudomonas.
A0A010RK13_PSEFL	516	Pseudomonas fluorescens HK44	dCache_1~GGDEF	GGDEF~	dCache_1	52	283	232	6.2e-21	Bacteria; Proteobacteria; Gammaproteobacteria; Pseudomonadales; Pseudomonadaceae; Pseudomonas.
A0A010RRE1_PSEFL	630	Pseudomonas fluorescens HK44	dCache_1~HAMP~MCPsignal	MCPsignal~	dCache_1	36	262	227	9.4e-31	Bacteria; Proteobacteria; Gammaproteobacteria; Pseudomonadales; Pseudomonadaceae; Pseudomonas.
A0A010RVZ5_PSEFL	537	Pseudomonas fluorescens HK44	dCache_1~HAMP~GGDEF	GGDEF~	dCache_1	41	277	237	2.9e-10	Bacteria; Proteobacteria; Gammaproteobacteria; Pseudomonadales; Pseudomonadaceae; Pseudomonas.
A0A010S2U5_PSEFL	645	Pseudomonas fluorescens HK44	dCache_1~HAMP~MCPsignal	MCPsignal~	dCache_1	43	276	234	3e-18	Bacteria; Proteobacteria; Gammaproteobacteria; Pseudomonadales; Pseudomonadaceae; Pseudomonas.
A0A010SCU1_PSEFL	713	Pseudomonas fluorescens HK44	dCache_1~HAMP~MCPsignal	MCPsignal~	dCache_1	48	331	284	2.6e-08	Bacteria; Proteobacteria; Gammaproteobacteria; Pseudomonadales; Pseudomonadaceae; Pseudomonas.
A0A010SDD6_PSEFL	604	Pseudomonas fluorescens HK44	dCache_1~HisKA~HATPase_c	HisKA~HATPase_c~	dCache_1	40	271	232	1.6e-09	Bacteria; Proteobacteria; Gammaproteobacteria; Pseudomonadales; Pseudomonadaceae; Pseudomonas.
A0A010SJF8_PSEFL	502	Pseudomonas fluorescens HK44	dCache_1~GGDEF	GGDEF~	dCache_1	39	285	247	2.8e-20	Bacteria; Proteobacteria; Gammaproteobacteria; Pseudomonadales; Pseudomonadaceae; Pseudomonas.
A0A010SMW7_PSEFL	633	Pseudomonas fluorescens HK44	dCache_1~HisKA~HATPase_c	HisKA~HATPase_c~	dCache_1	51	305	255	1.8e-12	Bacteria; Proteobacteria; Gammaproteobacteria; Pseudomonadales; Pseudomonadaceae; Pseudomonas.
A0A010THX2_PSEFL	652	Pseudomonas fluorescens HK44	dCache_1~MCPsignal	MCPsignal~	dCache_1	32	285	254	4e-10	Bacteria; Proteobacteria; Gammaproteobacteria; Pseudomonadales; Pseudomonadaceae; Pseudomonas.
A0A010ZIA0_9BACT	641	Cloacibacillus evryensis DSM 19522	dCache_1~PAS_3~GGDEF	GGDEF~	dCache_1	38	286	249	4.2e-14	Bacteria; Synergistetes; Synergistia; Synergistales; Synergistaceae; Cloacibacillus.
A0A011MCI5_9PROT	1451	Candidatus Accumulibacter sp. SK-12	dCache_1~PAS_3~PAS_4~PAS_4~GAF_2~PAS_8~PAS_9~HisKA~HATPase_c	HisKA~HATPase_c~	dCache_1	40	264	225	6.4e-11	Bacteria; Proteobacteria; Betaproteobacteria; Candidatus Accumulibacter.
A0A011NN58_9PROT	1220	Candidatus Accumulibacter sp. SK-12	dCache_1~HAMP~GAF_2~PAS_9~PAS_9~GGDEF~EAL	GGDEF~EAL~	dCache_1	35	272	238	1.4e-11	Bacteria; Proteobacteria; Betaproteobacteria; Candidatus Accumulibacter.
A0A011PCK0_9PROT	1399	Candidatus Accumulibacter sp. SK-11	dCache_1~PAS_8~PAS_9~PAS_9~PAS_9~PAS_9~GGDEF~EAL	GGDEF~EAL~	dCache_1	40	282	243	7.5e-10	Bacteria; Proteobacteria; Betaproteobacteria; Candidatus Accumulibacter.
A0A011QLU7_9PROT	1226	Candidatus Accumulibacter sp. BA-93	dCache_1~HAMP~GAF_2~PAS_9~PAS_9~GGDEF~EAL	GGDEF~EAL~	dCache_1	35	272	238	2e-11	Bacteria; Proteobacteria; Betaproteobacteria; Candidatus Accumulibacter.
A0A011QR28_9PROT	457	Candidatus Accumulibacter sp. BA-94	dCache_1	No_output	dCache_1	46	295	250	2.6e-09	Bacteria; Proteobacteria; Betaproteobacteria; Candidatus Accumulibacter.
A0A011QSR9_9PROT	876	Candidatus Accumulibacter sp. BA-94	dCache_1~HAMP~PAS_3~GAF_2	No_output	dCache_1	70	299	230	1.1e-09	Bacteria; Proteobacteria; Betaproteobacteria; Candidatus Accumulibacter.
A0A011R274_9PROT	990	Candidatus Accumulibacter sp. BA-93	dCache_1~PAS_4~GAF_2~GGDEF	GGDEF~	dCache_1	40	277	238	5.3e-09	Bacteria; Proteobacteria; Betaproteobacteria; Candidatus Accumulibacter.
A0A011RCN5_9PROT	1184	Candidatus Accumulibacter sp. BA-93	dCache_1~PAS_3~PAS_3~PAS_4~GAF_2~HisKA~HATPase_c	HisKA~HATPase_c~	dCache_1	58	292	235	1.8e-09	Bacteria; Proteobacteria; Betaproteobacteria; Candidatus Accumulibacter.
A0A011RDX9_9PROT	808	Candidatus Accumulibacter sp. BA-93	dCache_1~GAF~Guanylate_cyc	Guanylate_cyc~	dCache_1	52	344	293	9e-17	Bacteria; Proteobacteria; Betaproteobacteria; Candidatus Accumulibacter.
A0A011RKM1_9LACT	773	Alkalibacterium sp. AK22	dCache_1~MCPsignal	MCPsignal~	dCache_1	77	312	236	4e-18	Bacteria; Firmicutes; Bacilli; Lactobacillales; Carnobacteriaceae; Alkalibacterium.
A0A011VR35_RUMAL	705	Ruminococcus albus SY3	dCache_1~HAMP~MCPsignal	MCPsignal~	dCache_1	30	271	242	2.3e-09	Bacteria; Firmicutes; Clostridia; Clostridiales; Ruminococcaceae; Ruminococcus.
A0A011W139_RUMAL	502	Ruminococcus albus SY3	dCache_1~GGDEF	GGDEF~	dCache_1	42	282	241	1.1e-10	Bacteria; Firmicutes; Clostridia; Clostridiales; Ruminococcaceae; Ruminococcus.
A0A014LZ37_9GAMM	535	Erwinia mallotivora	dCache_1~GGDEF	GGDEF~	dCache_1	40	269	230	8.1e-15	Bacteria; Proteobacteria; Gammaproteobacteria; Enterobacterales; Erwiniaceae; Erwinia.
A0A014M238_9GAMM	531	Erwinia mallotivora	dCache_1~GGDEF	GGDEF~	dCache_1	36	265	230	1.6e-16	Bacteria; Proteobacteria; Gammaproteobacteria; Enterobacterales; Erwiniaceae; Erwinia.
A0A014MDS9_9BURK	882	Comamonas aquatica DA1877	dCache_1~HisKA~PAS_7~HATPase_c~Response_reg	HisKA~HATPase_c~Response_reg~	dCache_1	34	287	254	3.7e-09	Bacteria; Proteobacteria; Betaproteobacteria; Burkholderiales; Comamonadaceae; Comamonas.
A0A014MJA0_9BURK	530	Comamonas aquatica DA1877	dCache_1~GGDEF	GGDEF~	dCache_1	39	268	230	3.7e-17	Bacteria; Proteobacteria; Betaproteobacteria; Burkholderiales; Comamonadaceae; Comamonas.
A0A014MLR6_9BURK	1024	Comamonas aquatica DA1877	dCache_1~PAS_3~PAS_3~PAS_4~PAS_8~GGDEF	GGDEF~	dCache_1	38	289	252	6.7e-12	Bacteria; Proteobacteria; Betaproteobacteria; Burkholderiales; Comamonadaceae; Comamonas.
A0A014NI46_9GAMM	631	Erwinia mallotivora	dCache_1~HAMP~MCPsignal	MCPsignal~	dCache_1	40	291	252	1.7e-16	Bacteria; Proteobacteria; Gammaproteobacteria; Enterobacterales; Erwiniaceae; Erwinia.
A0A014NYR6_9BURK	986	Comamonas aquatica DA1877	dCache_1~HD_5	HD-GYP~	dCache_1	104	343	240	1.7e-08	Bacteria; Proteobacteria; Betaproteobacteria; Burkholderiales; Comamonadaceae; Comamonas.
A0A014P003_9BURK	483	Comamonas aquatica DA1877	dCache_1~GGDEF	GGDEF~	dCache_1	26	261	236	1.8e-17	Bacteria; Proteobacteria; Betaproteobacteria; Burkholderiales; Comamonadaceae; Comamonas.
A0A014P4U7_9BURK	800	Comamonas aquatica DA1877	dCache_1~GGDEF~EAL	GGDEF~EAL~	dCache_1	668	798	131	3.5e-10	Bacteria; Proteobacteria; Betaproteobacteria; Burkholderiales; Comamonadaceae; Comamonas.
A0A014QF50_9BURK	623	Comamonas aquatica DA1877	dCache_1~HisKA~HATPase_c	HisKA~HATPase_c~	dCache_1	36	295	260	2e-10	Bacteria; Proteobacteria; Betaproteobacteria; Burkholderiales; Comamonadaceae; Comamonas.
A0A015KF26_9BACL	619	Paenibacillus darwinianus	dCache_1~HAMP~His_kinase~HATPase_c	His_kinase~HATPase_c~	dCache_1	42	283	242	5.1e-30	Bacteria; Firmicutes; Bacilli; Bacillales; Paenibacillaceae; Paenibacillus.
A0A015KMC3_9BACL	590	Paenibacillus darwinianus	dCache_1~HAMP~His_kinase~HATPase_c	His_kinase~HATPase_c~	dCache_1	39	275	237	2.3e-22	Bacteria; Firmicutes; Bacilli; Bacillales; Paenibacillaceae; Paenibacillus.
A0A015KMZ0_9BACL	503	Paenibacillus darwinianus	dCache_1~HAMP~His_kinase~HATPase_c	His_kinase~HATPase_c~	dCache_1	4	188	185	1.5e-15	Bacteria; Firmicutes; Bacilli; Bacillales; Paenibacillaceae; Paenibacillus.
A0A015KRR1_9BACL	494	Paenibacillus darwinianus	dCache_1~HAMP	No_output	dCache_1	81	325	245	4e-17	Bacteria; Firmicutes; Bacilli; Bacillales; Paenibacillaceae; Paenibacillus.
A0A015LRU1_9BACL	624	Paenibacillus darwinianus	dCache_1~HAMP~His_kinase~HATPase_c	His_kinase~HATPase_c~	dCache_1	36	297	262	1.3e-12	Bacteria; Firmicutes; Bacilli; Bacillales; Paenibacillaceae; Paenibacillus.
A0A015LSU5_9BACL	593	Paenibacillus darwinianus	dCache_1~HAMP~His_kinase~HATPase_c	His_kinase~HATPase_c~	dCache_1	34	278	245	1.6e-11	Bacteria; Firmicutes; Bacilli; Bacillales; Paenibacillaceae; Paenibacillus.
A0A015LVV2_9BACL	597	Paenibacillus darwinianus	dCache_1~HAMP~His_kinase	His_kinase~	dCache_1	45	284	240	4.2e-14	Bacteria; Firmicutes; Bacilli; Bacillales; Paenibacillaceae; Paenibacillus.
A0A015MGZ1_9BACL	589	Paenibacillus darwinianus	dCache_1~His_kinase	His_kinase~	dCache_1	37	279	243	2.2e-16	Bacteria; Firmicutes; Bacilli; Bacillales; Paenibacillaceae; Paenibacillus.
A0A015MSL0_9BACL	609	Paenibacillus darwinianus	dCache_1~HAMP~His_kinase~HATPase_c	His_kinase~HATPase_c~	dCache_1	39	291	253	7.5e-10	Bacteria; Firmicutes; Bacilli; Bacillales; Paenibacillaceae; Paenibacillus.
A0A017H6A4_9FUSO	551	Fusobacterium necrophorum subsp. funduliforme B35	dCache_1~HAMP~His_kinase	His_kinase~	dCache_1	36	267	232	2.1e-26	Bacteria; Fusobacteria; Fusobacteriales; Fusobacteriaceae; Fusobacterium.
A0A017HJQ2_9RHOB	674	Rubellimicrobium mesophilum DSM 19309	dCache_1~HAMP~MCPsignal	MCPsignal~	dCache_1	71	305	235	1.4e-09	Bacteria; Proteobacteria; Alphaproteobacteria; Rhodobacterales; Rhodobacteraceae; Rubellimicrobium.
A0A017HM85_9RHOB	602	Rubellimicrobium mesophilum DSM 19309	dCache_1~HisKA_2~HATPase_c	HisKA~HATPase_c~	dCache_1	36	262	227	3e-13	Bacteria; Proteobacteria; Alphaproteobacteria; Rhodobacterales; Rhodobacteraceae; Rubellimicrobium.
A0A017RUL3_9CLOT	657	Fervidicella metallireducens AeB	dCache_1~HAMP~MCPsignal	MCPsignal~	dCache_1	36	263	228	2.9e-27	Bacteria; Firmicutes; Clostridia; Clostridiales; Clostridiaceae; Fervidicella.
A0A017RYD4_9CLOT	714	Fervidicella metallireducens AeB	dCache_1~HAMP~MCPsignal	MCPsignal~	dCache_1	76	320	245	2e-22	Bacteria; Firmicutes; Clostridia; Clostridiales; Clostridiaceae; Fervidicella.
A0A017SX96_9DELT	793	Chondromyces apiculatus DSM 436	dCache_1~HAMP~SpoIIE	SpoIIE~	dCache_1	66	401	336	7.3e-09	Bacteria; Proteobacteria; Deltaproteobacteria; Myxococcales; Sorangiineae; Polyangiaceae; Chondromyces.
A0A017T3L8_9DELT	1051	Chondromyces apiculatus DSM 436	dCache_1~HisKA~HATPase_c~Hpt~Response_reg~Response_reg	HisKA~HATPase_c~Response_reg~	dCache_1	53	288	236	9.4e-09	Bacteria; Proteobacteria; Deltaproteobacteria; Myxococcales; Sorangiineae; Polyangiaceae; Chondromyces.
A0A017TIB5_9DELT	981	Chondromyces apiculatus DSM 436	dCache_1~HAMP~HisKA~HATPase_c~Response_reg	HisKA~HATPase_c~Response_reg~	dCache_1	51	330	280	6e-16	Bacteria; Proteobacteria; Deltaproteobacteria; Myxococcales; Sorangiineae; Polyangiaceae; Chondromyces.
A0A021WYI2_9RHIZ	497	Shinella sp. DD12	dCache_1~HisKA_2~HATPase_c	HisKA~HATPase_c~	dCache_1	15	252	238	1.3e-10	Bacteria; Proteobacteria; Alphaproteobacteria; Rhizobiales; Rhizobiaceae; Shinella.
A0A021X4F2_9RHIZ	607	Shinella sp. DD12	dCache_1~HisKA~HATPase_c	HisKA~HATPase_c~	dCache_1	34	280	247	3.6e-10	Bacteria; Proteobacteria; Alphaproteobacteria; Rhizobiales; Rhizobiaceae; Shinella.
A0A021X6M1_9RHIZ	773	Shinella sp. DD12	dCache_1~HAMP~MCPsignal	MCPsignal~	dCache_1	35	301	267	2.7e-16	Bacteria; Proteobacteria; Alphaproteobacteria; Rhizobiales; Rhizobiaceae; Shinella.
A0A021X7L2_9RHIZ	748	Shinella sp. DD12	dCache_1~HAMP~MCPsignal	MCPsignal~	dCache_1	32	317	286	1.9e-10	Bacteria; Proteobacteria; Alphaproteobacteria; Rhizobiales; Rhizobiaceae; Shinella.
A0A021XFA3_9RHIZ	777	Shinella sp. DD12	dCache_1~HAMP~MCPsignal	MCPsignal~	dCache_1	28	305	278	1.1e-10	Bacteria; Proteobacteria; Alphaproteobacteria; Rhizobiales; Rhizobiaceae; Shinella.
A0A023C3M4_9PSED	647	Pseudomonas extremaustralis 14-3 substr. 14-3b	dCache_1~HAMP~MCPsignal	MCPsignal~	dCache_1	34	279	246	3e-26	Bacteria; Proteobacteria; Gammaproteobacteria; Pseudomonadales; Pseudomonadaceae; Pseudomonas.
A0A023C4A9_9PSED	602	Pseudomonas extremaustralis 14-3 substr. 14-3b	dCache_1~HisKA~HATPase_c	HisKA~HATPase_c~	dCache_1	37	266	230	1e-09	Bacteria; Proteobacteria; Gammaproteobacteria; Pseudomonadales; Pseudomonadaceae; Pseudomonas.
A0A023C5V8_9PSED	648	Pseudomonas extremaustralis 14-3 substr. 14-3b	dCache_1~HAMP~MCPsignal	MCPsignal~	dCache_1	33	280	248	1.5e-26	Bacteria; Proteobacteria; Gammaproteobacteria; Pseudomonadales; Pseudomonadaceae; Pseudomonas.
A0A023C8N8_9PSED	498	Pseudomonas extremaustralis 14-3 substr. 14-3b	dCache_1~GGDEF	GGDEF~	dCache_1	36	279	244	5.9e-18	Bacteria; Proteobacteria; Gammaproteobacteria; Pseudomonadales; Pseudomonadaceae; Pseudomonas.
A0A023C8T6_9PSED	712	Pseudomonas extremaustralis 14-3 substr. 14-3b	dCache_1~HAMP~MCPsignal	MCPsignal~	dCache_1	46	333	288	2.7e-16	Bacteria; Proteobacteria; Gammaproteobacteria; Pseudomonadales; Pseudomonadaceae; Pseudomonas.
A0A023CAA3_9PSED	712	Pseudomonas extremaustralis 14-3 substr. 14-3b	dCache_1~HAMP~MCPsignal	MCPsignal~	dCache_1	48	333	286	4.1e-24	Bacteria; Proteobacteria; Gammaproteobacteria; Pseudomonadales; Pseudomonadaceae; Pseudomonas.
A0A023CDG9_9PSED	633	Pseudomonas extremaustralis 14-3 substr. 14-3b	dCache_1~HisKA~HATPase_c	HisKA~HATPase_c~	dCache_1	51	306	256	2.3e-14	Bacteria; Proteobacteria; Gammaproteobacteria; Pseudomonadales; Pseudomonadaceae; Pseudomonas.
A0A023CGS8_9PSED	525	Pseudomonas extremaustralis 14-3 substr. 14-3b	dCache_1~GGDEF	GGDEF~	dCache_1	38	268	231	2.9e-20	Bacteria; Proteobacteria; Gammaproteobacteria; Pseudomonadales; Pseudomonadaceae; Pseudomonas.
A0A023CIE3_9PSED	720	Pseudomonas extremaustralis 14-3 substr. 14-3b	dCache_1~HAMP~MCPsignal	MCPsignal~	dCache_1	46	329	284	1e-29	Bacteria; Proteobacteria; Gammaproteobacteria; Pseudomonadales; Pseudomonadaceae; Pseudomonas.
A0A023D2K5_ACIMT	771	Acidomonas methanolica NBRC 104435	dCache_1~GAF~Guanylate_cyc	Guanylate_cyc~	dCache_1	81	334	254	2.6e-14	Bacteria; Proteobacteria; Alphaproteobacteria; Rhodospirillales; Acetobacteraceae; Acidomonas.
A0A023DFA9_9BACI	599	Parageobacillus caldoxylosilyticus NBRC 107762	dCache_1~HAMP~His_kinase~HATPase_c	His_kinase~HATPase_c~	dCache_1	44	283	240	3.3e-25	Bacteria; Firmicutes; Bacilli; Bacillales; Bacillaceae; Parageobacillus.
A0A023DFZ8_9BACI	581	Parageobacillus caldoxylosilyticus NBRC 107762	dCache_1~HAMP~HisKA~HATPase_c	HisKA~HATPase_c~	dCache_1	38	268	231	1.8e-25	Bacteria; Firmicutes; Bacilli; Bacillales; Bacillaceae; Parageobacillus.
A0A023NVC8_9GAMM	772	Dyella jiangningensis	dCache_1~HAMP~SpoIIE~HATPase_c_2	SpoIIE~HATPase_c~	dCache_1	35	275	241	1.8e-10	Bacteria; Proteobacteria; Gammaproteobacteria; Xanthomonadales; Rhodanobacteraceae; Dyella.
A0A023XZA5_9GAMM	528	Stenotrophomonas rhizophila	dCache_1~GGDEF	GGDEF~	dCache_1	41	268	228	3.5e-22	Bacteria; Proteobacteria; Gammaproteobacteria; Xanthomonadales; Xanthomonadaceae; Stenotrophomonas.
A0A023XZW2_9GAMM	870	Stenotrophomonas rhizophila	dCache_1~HAMP~HAMP_N3~MCPsignal	MCPsignal~	dCache_1	44	301	258	4.4e-13	Bacteria; Proteobacteria; Gammaproteobacteria; Xanthomonadales; Xanthomonadaceae; Stenotrophomonas.
A0A023Y097_9GAMM	881	Stenotrophomonas rhizophila	dCache_1~HisKA~PAS_7~HATPase_c~Response_reg	HisKA~HATPase_c~Response_reg~	dCache_1	35	213	179	5.3e-09	Bacteria; Proteobacteria; Gammaproteobacteria; Xanthomonadales; Xanthomonadaceae; Stenotrophomonas.
A0A024HAB5_PSEKB	606	Pseudomonas knackmussii (strain DSM 6978 / LMG 23759 / B13)	dCache_1~HATPase_c	HATPase_c~	dCache_1	60	308	249	3.5e-09	Bacteria; Proteobacteria; Gammaproteobacteria; Pseudomonadales; Pseudomonadaceae; Pseudomonas.
A0A024HB04_PSEKB	648	Pseudomonas knackmussii (strain DSM 6978 / LMG 23759 / B13)	dCache_1~HAMP~MCPsignal	MCPsignal~	dCache_1	34	280	247	9e-21	Bacteria; Proteobacteria; Gammaproteobacteria; Pseudomonadales; Pseudomonadaceae; Pseudomonas.
A0A024HBV1_PSEKB	652	Pseudomonas knackmussii (strain DSM 6978 / LMG 23759 / B13)	dCache_1~MCPsignal	MCPsignal~	dCache_1	30	285	256	2e-10	Bacteria; Proteobacteria; Gammaproteobacteria; Pseudomonadales; Pseudomonadaceae; Pseudomonas.
A0A024HDB9_PSEKB	386	Pseudomonas knackmussii (strain DSM 6978 / LMG 23759 / B13)	dCache_1~MCPsignal	MCPsignal~	dCache_1	117	375	259	3e-16	Bacteria; Proteobacteria; Gammaproteobacteria; Pseudomonadales; Pseudomonadaceae; Pseudomonas.
A0A024HHT4_PSEKB	710	Pseudomonas knackmussii (strain DSM 6978 / LMG 23759 / B13)	dCache_1~HAMP~MCPsignal	MCPsignal~	dCache_1	48	331	284	1.2e-12	Bacteria; Proteobacteria; Gammaproteobacteria; Pseudomonadales; Pseudomonadaceae; Pseudomonas.
A0A024HI89_PSEKB	714	Pseudomonas knackmussii (strain DSM 6978 / LMG 23759 / B13)	dCache_1~HAMP~MCPsignal	MCPsignal~	dCache_1	50	335	286	1.8e-14	Bacteria; Proteobacteria; Gammaproteobacteria; Pseudomonadales; Pseudomonadaceae; Pseudomonas.
A0A024HI98_PSEKB	536	Pseudomonas knackmussii (strain DSM 6978 / LMG 23759 / B13)	dCache_1~GGDEF	GGDEF~	dCache_1	59	293	235	3.7e-15	Bacteria; Proteobacteria; Gammaproteobacteria; Pseudomonadales; Pseudomonadaceae; Pseudomonas.
A0A024HJ74_PSEKB	712	Pseudomonas knackmussii (strain DSM 6978 / LMG 23759 / B13)	dCache_1~HAMP~MCPsignal	MCPsignal~	dCache_1	50	333	284	1.5e-14	Bacteria; Proteobacteria; Gammaproteobacteria; Pseudomonadales; Pseudomonadaceae; Pseudomonas.
A0A024HMD2_PSEKB	631	Pseudomonas knackmussii (strain DSM 6978 / LMG 23759 / B13)	dCache_1~HAMP~MCPsignal	MCPsignal~	dCache_1	36	263	228	4.2e-28	Bacteria; Proteobacteria; Gammaproteobacteria; Pseudomonadales; Pseudomonadaceae; Pseudomonas.
A0A024HN97_PSEKB	713	Pseudomonas knackmussii (strain DSM 6978 / LMG 23759 / B13)	dCache_1~HAMP~MCPsignal	MCPsignal~	dCache_1	47	334	288	8.6e-11	Bacteria; Proteobacteria; Gammaproteobacteria; Pseudomonadales; Pseudomonadaceae; Pseudomonas.
A0A024HP44_PSEKB	628	Pseudomonas knackmussii (strain DSM 6978 / LMG 23759 / B13)	dCache_1~HATPase_c	HATPase_c~	dCache_1	47	302	256	1.6e-14	Bacteria; Proteobacteria; Gammaproteobacteria; Pseudomonadales; Pseudomonadaceae; Pseudomonas.
A0A024HQ70_PSEKB	589	Pseudomonas knackmussii (strain DSM 6978 / LMG 23759 / B13)	dCache_1~HisKA~HATPase_c	HisKA~HATPase_c~	dCache_1	23	256	234	1.6e-09	Bacteria; Proteobacteria; Gammaproteobacteria; Pseudomonadales; Pseudomonadaceae; Pseudomonas.
A0A024HQW2_PSEKB	642	Pseudomonas knackmussii (strain DSM 6978 / LMG 23759 / B13)	dCache_1~HAMP~MCPsignal	MCPsignal~	dCache_1	43	274	232	1.5e-17	Bacteria; Proteobacteria; Gammaproteobacteria; Pseudomonadales; Pseudomonadaceae; Pseudomonas.
A0A024P9P3_9BACI	603	Halobacillus karajensis	dCache_1~HAMP~His_kinase	His_kinase~	dCache_1	51	310	260	4.8e-10	Bacteria; Firmicutes; Bacilli; Bacillales; Bacillaceae; Halobacillus.
A0A024Q7Y8_9BACI	752	Virgibacillus massiliensis	dCache_1~HTH_18	HTH~	dCache_1	39	278	240	4.2e-14	Bacteria; Firmicutes; Bacilli; Bacillales; Bacillaceae; Virgibacillus.
A0A024Q857_9BACI	583	Virgibacillus massiliensis	dCache_1~HAMP~His_kinase	His_kinase~	dCache_1	37	278	242	2.4e-16	Bacteria; Firmicutes; Bacilli; Bacillales; Bacillaceae; Virgibacillus.
A0A024Q975_9BACI	577	Virgibacillus massiliensis	dCache_1~His_kinase~HATPase_c	His_kinase~HATPase_c~	dCache_1	39	267	229	2.1e-10	Bacteria; Firmicutes; Bacilli; Bacillales; Bacillaceae; Virgibacillus.
A0A026WQ51_OOCBI	1197	Ooceraea biroi (Clonal raider ant) (Cerapachys biroi)	VWA_N~dCache_1~VGCC_alpha2~VGCC_alpha2	VWA_N~VGCC_alpha2~	dCache_1	336	626	291	6.6e-12	Eukaryota; Metazoa; Ecdysozoa; Arthropoda; Hexapoda; Insecta; Pterygota; Neoptera; Holometabola; Hymenoptera; Apocrita; Aculeata; Vespoidea; Formicidae; Dorylinae; Ooceraea.
A0A031IGG3_9BACL	735	Exiguobacterium sp. RIT341	dCache_1~HAMP~MCPsignal	MCPsignal~	dCache_1	30	290	261	1.2e-14	Bacteria; Firmicutes; Bacilli; Bacillales; Bacillales Family XII. Incertae Sedis; Exiguobacterium.
A0A031IM31_9BACL	527	Exiguobacterium sp. RIT341	dCache_1~GGDEF	GGDEF~	dCache_1	37	275	239	2.9e-12	Bacteria; Firmicutes; Bacilli; Bacillales; Bacillales Family XII. Incertae Sedis; Exiguobacterium.
A0A031LTF2_9GAMM	553	Acinetobacter sp. Ver3	dCache_1~GGDEF	GGDEF~	dCache_1	33	273	241	2.1e-10	Bacteria; Proteobacteria; Gammaproteobacteria; Pseudomonadales; Moraxellaceae; Acinetobacter.
A0A037Z286_CLOTT	667	Clostridium tetanomorphum DSM 665	dCache_1~MCPsignal	MCPsignal~	dCache_1	35	269	235	3.7e-26	Bacteria; Firmicutes; Clostridia; Clostridiales; Clostridiaceae; Clostridium.
A0A037Z608_CLOTT	686	Clostridium tetanomorphum DSM 665	dCache_1~HAMP~MCPsignal	MCPsignal~	dCache_1	42	289	248	1.8e-30	Bacteria; Firmicutes; Clostridia; Clostridiales; Clostridiaceae; Clostridium.
A0A037Z6W4_CLOTT	760	Clostridium tetanomorphum DSM 665	dCache_1~HAMP~MCPsignal	MCPsignal~	dCache_1	38	281	244	1.2e-25	Bacteria; Firmicutes; Clostridia; Clostridiales; Clostridiaceae; Clostridium.
A0A037Z887_CLOTT	703	Clostridium tetanomorphum DSM 665	dCache_1~MCPsignal	MCPsignal~	dCache_1	35	303	269	1.1e-21	Bacteria; Firmicutes; Clostridia; Clostridiales; Clostridiaceae; Clostridium.
A0A037Z9U6_CLOTT	760	Clostridium tetanomorphum DSM 665	dCache_1~HAMP~MCPsignal	MCPsignal~	dCache_1	38	281	244	5.9e-27	Bacteria; Firmicutes; Clostridia; Clostridiales; Clostridiaceae; Clostridium.
A0A037ZB47_CLOTT	676	Clostridium tetanomorphum DSM 665	dCache_1~HAMP~MCPsignal	MCPsignal~	dCache_1	35	280	246	1.4e-14	Bacteria; Firmicutes; Clostridia; Clostridiales; Clostridiaceae; Clostridium.
A0A037ZBH1_CLOTT	669	Clostridium tetanomorphum DSM 665	dCache_1~HAMP~MCPsignal	MCPsignal~	dCache_1	33	272	240	8.1e-25	Bacteria; Firmicutes; Clostridia; Clostridiales; Clostridiaceae; Clostridium.
A0A037ZC80_CLOTT	636	Clostridium tetanomorphum DSM 665	dCache_1~HAMP~MCPsignal	MCPsignal~	dCache_1	1	241	241	3.4e-17	Bacteria; Firmicutes; Clostridia; Clostridiales; Clostridiaceae; Clostridium.
A0A037ZCN4_CLOTT	683	Clostridium tetanomorphum DSM 665	dCache_1~HAMP~MCPsignal	MCPsignal~	dCache_1	36	288	253	3.9e-26	Bacteria; Firmicutes; Clostridia; Clostridiales; Clostridiaceae; Clostridium.
A0A037ZFM2_CLOTT	633	Clostridium tetanomorphum DSM 665	dCache_1~HisKA~HATPase_c	HisKA~HATPase_c~	dCache_1	33	269	237	6.1e-22	Bacteria; Firmicutes; Clostridia; Clostridiales; Clostridiaceae; Clostridium.
A0A037ZMK3_9RHOB	587	Actibacterium mucosum KCTC 23349	dCache_1~HisKA~HATPase_c	HisKA~HATPase_c~	dCache_1	46	276	231	1.7e-08	Bacteria; Proteobacteria; Alphaproteobacteria; Rhodobacterales; Rhodobacteraceae; Actibacterium.
A0A058ZJF7_9RHOB	657	Actibacterium atlanticum	dCache_1~HisKA~HATPase_c	HisKA~HATPase_c~	dCache_1	43	330	288	2.6e-18	Bacteria; Proteobacteria; Alphaproteobacteria; Rhodobacterales; Rhodobacteraceae; Actibacterium.
A0A058ZJM5_9RHOB	576	Actibacterium atlanticum	dCache_1~HATPase_c	HATPase_c~	dCache_1	26	264	239	2.2e-08	Bacteria; Proteobacteria; Alphaproteobacteria; Rhodobacterales; Rhodobacteraceae; Actibacterium.
A0A059IKC1_9RHOB	1012	Defluviimonas sp. 20V17	dCache_1~HAMP~PAS_9~PAS_9~MCPsignal	MCPsignal~	dCache_1	38	332	295	1.2e-11	Bacteria; Proteobacteria; Alphaproteobacteria; Rhodobacterales; Rhodobacteraceae; Defluviimonas.
A0A060B254_9GAMM	639	Halomonas campaniensis	dCache_1~HisKA~HATPase_c	HisKA~HATPase_c~	dCache_1	37	296	260	3.4e-09	Bacteria; Proteobacteria; Gammaproteobacteria; Oceanospirillales; Halomonadaceae; Halomonas.
A0A060B526_9GAMM	705	Halomonas campaniensis	dCache_1~HAMP~MCPsignal	MCPsignal~	dCache_1	46	332	287	3.3e-15	Bacteria; Proteobacteria; Gammaproteobacteria; Oceanospirillales; Halomonadaceae; Halomonas.
A0A060BAU0_9GAMM	588	Halomonas campaniensis	dCache_1~HisKA~HATPase_c	HisKA~HATPase_c~	dCache_1	33	283	251	2.4e-11	Bacteria; Proteobacteria; Gammaproteobacteria; Oceanospirillales; Halomonadaceae; Halomonas.
A0A060BBX5_9GAMM	670	Halomonas campaniensis	dCache_1~PAS_3~GGDEF	GGDEF~	dCache_1	52	276	225	6.5e-12	Bacteria; Proteobacteria; Gammaproteobacteria; Oceanospirillales; Halomonadaceae; Halomonas.
A0A060BCD7_9GAMM	657	Halomonas campaniensis	dCache_1~HAMP~MCPsignal	MCPsignal~	dCache_1	38	297	260	6.8e-12	Bacteria; Proteobacteria; Gammaproteobacteria; Oceanospirillales; Halomonadaceae; Halomonas.
A0A060HFL5_9ARCH	279	Nitrososphaera viennensis EN76	dCache_1	No_output	dCache_1	34	275	242	2.7e-13	Archaea; Thaumarchaeota; Nitrososphaeria; Nitrososphaerales; Nitrososphaeraceae; Nitrososphaera.
A0A060HFY7_9ARCH	590	Nitrososphaera viennensis EN76	dCache_1~HisKA~HATPase_c	HisKA~HATPase_c~	dCache_1	29	293	265	1.7e-14	Archaea; Thaumarchaeota; Nitrososphaeria; Nitrososphaerales; Nitrososphaeraceae; Nitrososphaera.
A0A060HI43_9ARCH	606	Nitrososphaera viennensis EN76	dCache_1~HisKA~HATPase_c	HisKA~HATPase_c~	dCache_1	3	281	279	9.8e-10	Archaea; Thaumarchaeota; Nitrososphaeria; Nitrososphaerales; Nitrososphaeraceae; Nitrososphaera.
A0A060HK76_9ARCH	786	Nitrososphaera viennensis EN76	dCache_1~HAMP~PAS_9~HisKA~HATPase_c	HisKA~HATPase_c~	dCache_1	38	260	223	4.5e-09	Archaea; Thaumarchaeota; Nitrososphaeria; Nitrososphaerales; Nitrososphaeraceae; Nitrososphaera.
A0A060HLB0_9ARCH	324	Nitrososphaera viennensis EN76	dCache_1	No_output	dCache_1	32	284	253	8.7e-15	Archaea; Thaumarchaeota; Nitrososphaeria; Nitrososphaerales; Nitrososphaeraceae; Nitrososphaera.
A0A060HLN9_9ARCH	633	Nitrososphaera viennensis EN76	dCache_1~HisKA~HATPase_c	HisKA~HATPase_c~	dCache_1	34	285	252	1.8e-21	Archaea; Thaumarchaeota; Nitrososphaeria; Nitrososphaerales; Nitrososphaeraceae; Nitrososphaera.
A0A060LST1_9BACI	741	Bacillus lehensis G1	dCache_1~GGDEF_2~HTH_18	GGDEF~HTH~	dCache_1	38	267	230	2.5e-10	Bacteria; Firmicutes; Bacilli; Bacillales; Bacillaceae; Bacillus.
A0A060LYC9_9BACI	668	Bacillus lehensis G1	dCache_1~HAMP~MCPsignal	MCPsignal~	dCache_1	40	267	228	3e-26	Bacteria; Firmicutes; Bacilli; Bacillales; Bacillaceae; Bacillus.
A0A060LYP5_9BACI	666	Bacillus lehensis G1	dCache_1~HAMP~MCPsignal	MCPsignal~	dCache_1	34	268	235	5.4e-11	Bacteria; Firmicutes; Bacilli; Bacillales; Bacillaceae; Bacillus.
A0A060LZB3_9BACI	568	Bacillus lehensis G1	dCache_1~HAMP~His_kinase	His_kinase~	dCache_1	32	299	268	1.2e-11	Bacteria; Firmicutes; Bacilli; Bacillales; Bacillaceae; Bacillus.
A0A060M7P5_9BACI	612	Bacillus lehensis G1	dCache_1~HAMP~His_kinase	His_kinase~	dCache_1	41	286	246	4.7e-09	Bacteria; Firmicutes; Bacilli; Bacillales; Bacillaceae; Bacillus.
A0A060Q9I0_9PROT	830	Saccharibacter sp. AM169	dCache_1~GAF~Guanylate_cyc	Guanylate_cyc~	dCache_1	88	374	287	9.3e-18	Bacteria; Proteobacteria; Alphaproteobacteria; Rhodospirillales; Acetobacteraceae; Saccharibacter.
A0A060QKH5_9PROT	768	Asaia platycodi SF2.1	dCache_1~Guanylate_cyc	Guanylate_cyc~	dCache_1	54	330	277	6.9e-17	Bacteria; Proteobacteria; Alphaproteobacteria; Rhodospirillales; Acetobacteraceae; Asaia.
A0A061PBW1_9BACL	475	Geomicrobium sp. JCM 19039	dCache_1~HAMP~His_kinase	His_kinase~	dCache_1	39	282	244	4e-10	Bacteria; Firmicutes; Bacilli; Bacillales; Geomicrobium.
A0A061QF47_9PROT	719	alpha proteobacterium Q-1	dCache_1~PAS~HisKA~HATPase_c	HisKA~HATPase_c~	dCache_1	45	262	218	2.9e-09	Bacteria; Proteobacteria; Alphaproteobacteria.
A0A061SUL9_9RHOB	981	Sulfitobacter mediterraneus	dCache_1~HAMP~PAS_4~PAS_9~MCPsignal	MCPsignal~	dCache_1	28	323	296	1.7e-10	Bacteria; Proteobacteria; Alphaproteobacteria; Rhodobacterales; Rhodobacteraceae; Sulfitobacter.
A0A062V8B8_9EURY	604	Candidatus Methanoperedens nitroreducens	dCache_1~HAMP~HisKA~HATPase_c	HisKA~HATPase_c~	dCache_1	32	256	225	7.9e-25	Archaea; Euryarchaeota; Methanomicrobia; Methanosarcinales; Candidatus Methanoperedenaceae; Candidatus Methanoperedens.
A0A062XW28_9BACT	544	Thermoanaerobaculum aquaticum	dCache_1~MCPsignal	MCPsignal~	dCache_1	351	544	194	1e-11	Bacteria; Acidobacteria; Acidobacteria subdivision 23; Thermoanaerobaculum.
A0A063B5B2_9BURK	770	Burkholderia sp. lig30	dCache_1~GGDEF~EAL	GGDEF~EAL~	dCache_1	41	276	236	3.2e-14	Bacteria; Proteobacteria; Betaproteobacteria; Burkholderiales; Burkholderiaceae; Burkholderia.
A0A063BCK8_9BURK	518	Burkholderia sp. lig30	dCache_1~GGDEF	GGDEF~	dCache_1	57	291	235	2.5e-12	Bacteria; Proteobacteria; Betaproteobacteria; Burkholderiales; Burkholderiaceae; Burkholderia.
A0A063BEM2_9BURK	475	Burkholderia sp. lig30	dCache_1~GGDEF	GGDEF~	dCache_1	18	253	236	1.3e-11	Bacteria; Proteobacteria; Betaproteobacteria; Burkholderiales; Burkholderiaceae; Burkholderia.
A0A063BGM3_9BURK	510	Burkholderia sp. lig30	dCache_1~GGDEF	GGDEF~	dCache_1	44	285	242	5.1e-12	Bacteria; Proteobacteria; Betaproteobacteria; Burkholderiales; Burkholderiaceae; Burkholderia.
A0A063BHB3_9BURK	498	Burkholderia sp. lig30	dCache_1~GGDEF	GGDEF~	dCache_1	26	268	243	1.7e-13	Bacteria; Proteobacteria; Betaproteobacteria; Burkholderiales; Burkholderiaceae; Burkholderia.
A0A063BHD2_9BURK	697	Burkholderia sp. lig30	dCache_1~HisKA~HATPase_c	HisKA~HATPase_c~	dCache_1	70	333	264	1.5e-10	Bacteria; Proteobacteria; Betaproteobacteria; Burkholderiales; Burkholderiaceae; Burkholderia.
A0A063BHV0_9BURK	779	Burkholderia sp. lig30	dCache_1~GGDEF~EAL	GGDEF~EAL~	dCache_1	51	282	232	2e-08	Bacteria; Proteobacteria; Betaproteobacteria; Burkholderiales; Burkholderiaceae; Burkholderia.
A0A063XYU8_9GAMM	709	Nitrincola lacisaponensis	dCache_1~MCPsignal	MCPsignal~	dCache_1	37	330	294	4.2e-12	Bacteria; Proteobacteria; Gammaproteobacteria; Oceanospirillales; Oceanospirillaceae; Nitrincola.
A0A063Y1T8_9GAMM	651	Nitrincola lacisaponensis	dCache_1~HAMP~MCPsignal	MCPsignal~	dCache_1	32	283	252	9.6e-27	Bacteria; Proteobacteria; Gammaproteobacteria; Oceanospirillales; Oceanospirillaceae; Nitrincola.
A0A063Y4Q0_9GAMM	637	Nitrincola lacisaponensis	dCache_1~HAMP~MCPsignal	MCPsignal~	dCache_1	36	269	234	1.1e-20	Bacteria; Proteobacteria; Gammaproteobacteria; Oceanospirillales; Oceanospirillaceae; Nitrincola.
A0A063Y5Y9_9GAMM	757	Nitrincola lacisaponensis	dCache_1~PAS~HisKA~HATPase_c	HisKA~HATPase_c~	dCache_1	39	298	260	1.5e-09	Bacteria; Proteobacteria; Gammaproteobacteria; Oceanospirillales; Oceanospirillaceae; Nitrincola.
A0A063Y6U3_9GAMM	693	Nitrincola lacisaponensis	dCache_1~PAS_3~HisKA~HATPase_c	HisKA~HATPase_c~	dCache_1	45	271	227	2.3e-10	Bacteria; Proteobacteria; Gammaproteobacteria; Oceanospirillales; Oceanospirillaceae; Nitrincola.
A0A063Y719_9GAMM	646	Nitrincola lacisaponensis	dCache_1~MCPsignal	MCPsignal~	dCache_1	42	277	236	2.3e-18	Bacteria; Proteobacteria; Gammaproteobacteria; Oceanospirillales; Oceanospirillaceae; Nitrincola.
A0A063Y8X4_9GAMM	597	Nitrincola lacisaponensis	dCache_1~HisKA~HATPase_c	HisKA~HATPase_c~	dCache_1	35	269	235	2.1e-14	Bacteria; Proteobacteria; Gammaproteobacteria; Oceanospirillales; Oceanospirillaceae; Nitrincola.
A0A063ZLL3_9EURY	849	Halostagnicola sp. A56	dCache_1~HAMP~MCPsignal	MCPsignal~	dCache_1	45	288	244	6.9e-10	Archaea; Euryarchaeota; Halobacteria; Natrialbales; Natrialbaceae; Halostagnicola.
A0A066RID3_9GAMM	605	Photobacterium galatheae	dCache_1~HisKA~HATPase_c	HisKA~HATPase_c~	dCache_1	33	288	256	2.6e-10	Bacteria; Proteobacteria; Gammaproteobacteria; Vibrionales; Vibrionaceae; Photobacterium.
A0A066RIX4_9GAMM	740	Photobacterium galatheae	dCache_1~MCPsignal	MCPsignal~	dCache_1	32	370	339	1e-13	Bacteria; Proteobacteria; Gammaproteobacteria; Vibrionales; Vibrionaceae; Photobacterium.
A0A066RJK9_9GAMM	644	Photobacterium galatheae	dCache_1~GGDEF	GGDEF~	dCache_1	32	261	230	2.8e-12	Bacteria; Proteobacteria; Gammaproteobacteria; Vibrionales; Vibrionaceae; Photobacterium.
A0A066RLY9_9GAMM	634	Photobacterium galatheae	dCache_1~HAMP~GGDEF	GGDEF~	dCache_1	47	344	298	4.8e-15	Bacteria; Proteobacteria; Gammaproteobacteria; Vibrionales; Vibrionaceae; Photobacterium.
A0A066RQL3_9GAMM	637	Photobacterium galatheae	dCache_1~HAMP~MCPsignal	MCPsignal~	dCache_1	42	269	228	3.9e-10	Bacteria; Proteobacteria; Gammaproteobacteria; Vibrionales; Vibrionaceae; Photobacterium.
A0A066RS70_9GAMM	626	Photobacterium galatheae	dCache_1~HAMP~MCPsignal	MCPsignal~	dCache_1	34	258	225	9.2e-18	Bacteria; Proteobacteria; Gammaproteobacteria; Vibrionales; Vibrionaceae; Photobacterium.
A0A066UJQ3_9VIBR	621	Vibrio fortis	dCache_1~HAMP~MCPsignal	MCPsignal~	dCache_1	30	253	224	5.9e-26	Bacteria; Proteobacteria; Gammaproteobacteria; Vibrionales; Vibrionaceae; Vibrio.
A0A066UQH7_9VIBR	605	Vibrio fortis	dCache_1~HATPase_c	HATPase_c~	dCache_1	35	255	221	5.2e-13	Bacteria; Proteobacteria; Gammaproteobacteria; Vibrionales; Vibrionaceae; Vibrio.
A0A066US92_9VIBR	623	Vibrio fortis	dCache_1~MCPsignal	MCPsignal~	dCache_1	21	255	235	1.2e-13	Bacteria; Proteobacteria; Gammaproteobacteria; Vibrionales; Vibrionaceae; Vibrio.
A0A066USF7_9VIBR	628	Vibrio fortis	dCache_1~HAMP~MCPsignal	MCPsignal~	dCache_1	36	259	224	2.4e-19	Bacteria; Proteobacteria; Gammaproteobacteria; Vibrionales; Vibrionaceae; Vibrio.
A0A066USZ5_9VIBR	634	Vibrio fortis	dCache_1~PAS_9~GGDEF	GGDEF~	dCache_1	34	290	257	6.2e-09	Bacteria; Proteobacteria; Gammaproteobacteria; Vibrionales; Vibrionaceae; Vibrio.
A0A066UTY1_9VIBR	604	Vibrio fortis	dCache_1~HisKA~HATPase_c	HisKA~HATPase_c~	dCache_1	31	259	229	1.2e-08	Bacteria; Proteobacteria; Gammaproteobacteria; Vibrionales; Vibrionaceae; Vibrio.
A0A066UX07_9VIBR	705	Vibrio fortis	dCache_1~HAMP~MCPsignal	MCPsignal~	dCache_1	46	326	281	1.2e-13	Bacteria; Proteobacteria; Gammaproteobacteria; Vibrionales; Vibrionaceae; Vibrio.
A0A066UXD7_9VIBR	522	Vibrio fortis	dCache_1~GGDEF	GGDEF~	dCache_1	44	269	226	4e-17	Bacteria; Proteobacteria; Gammaproteobacteria; Vibrionales; Vibrionaceae; Vibrio.
A0A066UYD4_9VIBR	632	Vibrio fortis	dCache_1~HAMP~MCPsignal	MCPsignal~	dCache_1	36	264	229	1.8e-15	Bacteria; Proteobacteria; Gammaproteobacteria; Vibrionales; Vibrionaceae; Vibrio.
A0A066ZUC3_HYDMR	480	Hydrogenovibrio marinus	dCache_1~GGDEF	GGDEF~	dCache_1	35	272	238	1.3e-08	Bacteria; Proteobacteria; Gammaproteobacteria; Thiotrichales; Piscirickettsiaceae; Hydrogenovibrio.
A0A066ZVP5_HYDMR	825	Hydrogenovibrio marinus	dCache_1~PAS~HATPase_c~Response_reg	HATPase_c~Response_reg~	dCache_1	33	306	274	8.7e-11	Bacteria; Proteobacteria; Gammaproteobacteria; Thiotrichales; Piscirickettsiaceae; Hydrogenovibrio.
A0A067A357_HYDMR	669	Hydrogenovibrio marinus	dCache_1	No_output	dCache_1	71	315	245	2.9e-09	Bacteria; Proteobacteria; Gammaproteobacteria; Thiotrichales; Piscirickettsiaceae; Hydrogenovibrio.
A0A067RSJ0_ZOONE	1112	Zootermopsis nevadensis (Dampwood termite)	VWA_N~VWA~dCache_1~VGCC_alpha2	VWA_N~VGCC_alpha2~	dCache_1	245	542	298	6.2e-12	Eukaryota; Metazoa; Ecdysozoa; Arthropoda; Hexapoda; Insecta; Pterygota; Neoptera; Polyneoptera; Dictyoptera; Blattodea; Blattoidea; Termitoidae; Termopsidae; Zootermopsis.
A0A068YL24_9BURK	1126	Polaromonas sp. CG9_12	dCache_1~HisKA~HATPase_c~Hpt~Response_reg~Response_reg	HisKA~HATPase_c~Response_reg~	dCache_1	42	342	301	1.9e-16	Bacteria; Proteobacteria; Betaproteobacteria; Burkholderiales; Comamonadaceae; Polaromonas.
A0A068YMY9_9BURK	1349	Polaromonas sp. CG9_12	dCache_1~HAMP~PAS~PAS_3~PAS_4~GAF_2~GAF_2~HisKA~HATPase_c	HisKA~HATPase_c~	dCache_1	35	262	228	1.4e-10	Bacteria; Proteobacteria; Betaproteobacteria; Burkholderiales; Comamonadaceae; Polaromonas.
A0A068YUA7_9BURK	1420	Polaromonas sp. CG9_12	dCache_1HAMP~PAS_3~PAS_3~GAF_2~PAS_8~PAS_9~PAS_9~HisKA~HATPase_c	HisKA~HATPase_c~	dCache_1	36	266	231	1.9e-13	Bacteria; Proteobacteria; Betaproteobacteria; Burkholderiales; Comamonadaceae; Polaromonas.
A0A068ZBU0_9GAMM	517	Serratia symbiotica	dCache_1~GGDEF	GGDEF~	dCache_1	52	284	233	1.7e-17	Bacteria; Proteobacteria; Gammaproteobacteria; Enterobacterales; Yersiniaceae; Serratia.
A0A069DA38_9BACL	750	Paenibacillus sp. TCA20	dCache_1~GGDEF_2~HTH_18	GGDEF~HTH~	dCache_1	42	266	225	6.8e-09	Bacteria; Firmicutes; Bacilli; Bacillales; Paenibacillaceae; Paenibacillus.
A0A069DBX1_9BACL	606	Paenibacillus sp. TCA20	dCache_1~HAMP~His_kinase~HATPase_c	His_kinase~HATPase_c~	dCache_1	32	286	255	6.3e-13	Bacteria; Firmicutes; Bacilli; Bacillales; Paenibacillaceae; Paenibacillus.
A0A069DDW0_9BACL	596	Paenibacillus sp. TCA20	dCache_1~HAMP~His_kinase~HATPase_c	His_kinase~HATPase_c~	dCache_1	44	285	242	3.9e-15	Bacteria; Firmicutes; Bacilli; Bacillales; Paenibacillaceae; Paenibacillus.
A0A069DE98_9BACL	589	Paenibacillus sp. TCA20	dCache_1~HAMP~His_kinase~HATPase_c	His_kinase~HATPase_c~	dCache_1	38	273	236	9.7e-16	Bacteria; Firmicutes; Bacilli; Bacillales; Paenibacillaceae; Paenibacillus.
A0A069DFS3_9BACL	620	Paenibacillus sp. TCA20	dCache_1~HAMP~His_kinase~HATPase_c	His_kinase~HATPase_c~	dCache_1	51	292	242	2.2e-21	Bacteria; Firmicutes; Bacilli; Bacillales; Paenibacillaceae; Paenibacillus.
A0A069DG78_9BACL	606	Paenibacillus sp. TCA20	dCache_1~His_kinase	His_kinase~	dCache_1	39	284	246	9e-11	Bacteria; Firmicutes; Bacilli; Bacillales; Paenibacillaceae; Paenibacillus.
A0A069DH55_9BACL	675	Paenibacillus sp. TCA20	dCache_1~HAMP~MCPsignal	MCPsignal~	dCache_1	57	280	224	1e-23	Bacteria; Firmicutes; Bacilli; Bacillales; Paenibacillaceae; Paenibacillus.
A0A069DHR7_9BACL	762	Paenibacillus sp. TCA20	dCache_1~GGDEF_2~HTH_18	GGDEF~HTH~	dCache_1	45	284	240	9e-11	Bacteria; Firmicutes; Bacilli; Bacillales; Paenibacillaceae; Paenibacillus.
A0A069DJ24_9BACL	713	Paenibacillus sp. TCA20	dCache_1~HAMP~MCPsignal	MCPsignal~	dCache_1	74	319	246	3.2e-11	Bacteria; Firmicutes; Bacilli; Bacillales; Paenibacillaceae; Paenibacillus.
A0A069DJ75_9BACL	762	Paenibacillus sp. TCA20	dCache_1~GGDEF_2~HTH_18	GGDEF~HTH~	dCache_1	39	279	241	1.5e-10	Bacteria; Firmicutes; Bacilli; Bacillales; Paenibacillaceae; Paenibacillus.
A0A069DJJ9_9BACL	610	Paenibacillus sp. TCA20	dCache_1~His_kinase	His_kinase~	dCache_1	39	281	243	1.6e-14	Bacteria; Firmicutes; Bacilli; Bacillales; Paenibacillaceae; Paenibacillus.
A0A069DK75_9BACL	592	Paenibacillus sp. TCA20	dCache_1~His_kinase~HATPase_c	His_kinase~HATPase_c~	dCache_1	39	289	251	1e-13	Bacteria; Firmicutes; Bacilli; Bacillales; Paenibacillaceae; Paenibacillus.
A0A069DK79_9BACL	327	Paenibacillus sp. TCA20	dCache_1	No_output	dCache_1	33	278	246	3.6e-17	Bacteria; Firmicutes; Bacilli; Bacillales; Paenibacillaceae; Paenibacillus.
A0A069DLX4_9BACL	691	Paenibacillus sp. TCA20	dCache_1~HAMP~MCPsignal	MCPsignal~	dCache_1	76	297	222	2.1e-26	Bacteria; Firmicutes; Bacilli; Bacillales; Paenibacillaceae; Paenibacillus.
A0A069I167_9BURK	980	Cupriavidus sp. SK-3	dCache_1~HAMP~GGDEF~EAL~PAS_4	GGDEF~EAL~	dCache_1	54	299	246	8.8e-11	Bacteria; Proteobacteria; Betaproteobacteria; Burkholderiales; Burkholderiaceae; Cupriavidus.
A0A069I1Q5_9BURK	661	Cupriavidus sp. SK-3	dCache_1~HisKA~HATPase_c	HisKA~HATPase_c~	dCache_1	56	314	259	1.2e-10	Bacteria; Proteobacteria; Betaproteobacteria; Burkholderiales; Burkholderiaceae; Cupriavidus.
A0A069I502_9BURK	652	Cupriavidus sp. SK-3	dCache_1~HAMP~PAS_4~GGDEF	GGDEF~	dCache_1	27	255	229	1.4e-09	Bacteria; Proteobacteria; Betaproteobacteria; Burkholderiales; Burkholderiaceae; Cupriavidus.
A0A069I540_9BURK	539	Cupriavidus sp. SK-3	dCache_1~GGDEF	GGDEF~	dCache_1	35	264	230	2.5e-27	Bacteria; Proteobacteria; Betaproteobacteria; Burkholderiales; Burkholderiaceae; Cupriavidus.
A0A069IKF6_9BURK	494	Cupriavidus sp. SK-3	dCache_1~GGDEF	GGDEF~	dCache_1	21	260	240	5.7e-10	Bacteria; Proteobacteria; Betaproteobacteria; Burkholderiales; Burkholderiaceae; Cupriavidus.
A0A069ILA6_9BURK	654	Cupriavidus sp. SK-3	dCache_1~HAMP~PAS_4~GGDEF	GGDEF~	dCache_1	3	255	253	7.3e-10	Bacteria; Proteobacteria; Betaproteobacteria; Burkholderiales; Burkholderiaceae; Cupriavidus.
A0A069NJV8_9BURK	514	Caballeronia grimmiae	dCache_1~GGDEF	GGDEF~	dCache_1	46	282	237	5.9e-18	Bacteria; Proteobacteria; Betaproteobacteria; Burkholderiales; Burkholderiaceae; Caballeronia.
A0A069NUW4_9BURK	499	Caballeronia grimmiae	dCache_1~GGDEF	GGDEF~	dCache_1	27	262	236	1.1e-12	Bacteria; Proteobacteria; Betaproteobacteria; Burkholderiales; Burkholderiaceae; Caballeronia.
A0A069P6H7_9BURK	622	Caballeronia grimmiae	dCache_1~HisKA~HATPase_c	HisKA~HATPase_c~	dCache_1	31	281	251	1.7e-08	Bacteria; Proteobacteria; Betaproteobacteria; Burkholderiales; Burkholderiaceae; Caballeronia.
A0A069P8D7_9BURK	530	Caballeronia grimmiae	dCache_1~GGDEF	GGDEF~	dCache_1	65	305	241	2.2e-18	Bacteria; Proteobacteria; Betaproteobacteria; Burkholderiales; Burkholderiaceae; Caballeronia.
A0A069P9G7_9BURK	561	Caballeronia grimmiae	dCache_1~GGDEF	GGDEF~	dCache_1	41	262	222	4e-09	Bacteria; Proteobacteria; Betaproteobacteria; Burkholderiales; Burkholderiaceae; Caballeronia.
A0A069PMF1_9BURK	487	Caballeronia glathei	dCache_1~GGDEF	GGDEF~	dCache_1	11	250	240	8.6e-13	Bacteria; Proteobacteria; Betaproteobacteria; Burkholderiales; Burkholderiaceae; Caballeronia.
A0A069PU00_9BURK	810	Caballeronia glathei	dCache_1~GGDEF~EAL	GGDEF~EAL~	dCache_1	52	301	250	2.6e-08	Bacteria; Proteobacteria; Betaproteobacteria; Burkholderiales; Burkholderiaceae; Caballeronia.
A0A069PWV0_9BURK	622	Caballeronia glathei	dCache_1~HisKA~HATPase_c	HisKA~HATPase_c~	dCache_1	31	281	251	4.1e-11	Bacteria; Proteobacteria; Betaproteobacteria; Burkholderiales; Burkholderiaceae; Caballeronia.
A0A069PXH3_9BURK	561	Caballeronia glathei	dCache_1~GGDEF	GGDEF~	dCache_1	39	257	219	1.1e-08	Bacteria; Proteobacteria; Betaproteobacteria; Burkholderiales; Burkholderiaceae; Caballeronia.
A0A069R9V8_PEPLI	755	Peptoclostridium litorale DSM 5388	dCache_1~MCPsignal	MCPsignal~	dCache_1	111	374	264	9.2e-14	Bacteria; Firmicutes; Clostridia; Clostridiales; Peptostreptococcaceae; Peptoclostridium.
A0A069RC21_PEPLI	656	Peptoclostridium litorale DSM 5388	dCache_1~HAMP~MCPsignal	MCPsignal~	dCache_1	29	261	233	5.4e-29	Bacteria; Firmicutes; Clostridia; Clostridiales; Peptostreptococcaceae; Peptoclostridium.
A0A069RCZ5_PEPLI	547	Peptoclostridium litorale DSM 5388	dCache_1~GGDEF	GGDEF~	dCache_1	50	312	263	1e-08	Bacteria; Firmicutes; Clostridia; Clostridiales; Peptostreptococcaceae; Peptoclostridium.
A0A069RD37_PEPLI	664	Peptoclostridium litorale DSM 5388	dCache_1~HAMP~MCPsignal	MCPsignal~	dCache_1	33	267	235	5.6e-24	Bacteria; Firmicutes; Clostridia; Clostridiales; Peptostreptococcaceae; Peptoclostridium.
A0A069REA4_PEPLI	676	Peptoclostridium litorale DSM 5388	dCache_1~HAMP~MCPsignal	MCPsignal~	dCache_1	47	282	236	1.4e-31	Bacteria; Firmicutes; Clostridia; Clostridiales; Peptostreptococcaceae; Peptoclostridium.
A0A069RFT9_PEPLI	913	Peptoclostridium litorale DSM 5388	dCache_1~PAS_9~GGDEF~EAL	GGDEF~EAL~	dCache_1	39	309	271	3.7e-14	Bacteria; Firmicutes; Clostridia; Clostridiales; Peptostreptococcaceae; Peptoclostridium.
A0A069RH02_PEPLI	612	Peptoclostridium litorale DSM 5388	dCache_1~HAMP~HisKA~HATPase_c	HisKA~HATPase_c~	dCache_1	33	256	224	1e-28	Bacteria; Firmicutes; Clostridia; Clostridiales; Peptostreptococcaceae; Peptoclostridium.
A0A069RH14_PEPLI	581	Peptoclostridium litorale DSM 5388	dCache_1~HAMP~His_kinase~HATPase_c	His_kinase~HATPase_c~	dCache_1	39	274	236	3e-16	Bacteria; Firmicutes; Clostridia; Clostridiales; Peptostreptococcaceae; Peptoclostridium.
A0A069RHZ5_PEPLI	664	Peptoclostridium litorale DSM 5388	dCache_1~HAMP~MCPsignal	MCPsignal~	dCache_1	33	267	235	3e-24	Bacteria; Firmicutes; Clostridia; Clostridiales; Peptostreptococcaceae; Peptoclostridium.
A0A069RI07_PEPLI	1210	Peptoclostridium litorale DSM 5388	dCache_1~HisKA~GAF_2~HATPase_c~Response_reg	HisKA~HATPase_c~Response_reg~	dCache_1	41	304	264	3.1e-10	Bacteria; Firmicutes; Clostridia; Clostridiales; Peptostreptococcaceae; Peptoclostridium.
A0A069RI63_PEPLI	193	Peptoclostridium litorale DSM 5388	dCache_1	No_output	dCache_1	8	181	174	4.4e-12	Bacteria; Firmicutes; Clostridia; Clostridiales; Peptostreptococcaceae; Peptoclostridium.
A0A069RIG4_PEPLI	632	Peptoclostridium litorale DSM 5388	dCache_1~SpoIIE	SpoIIE~	dCache_1	39	313	275	6.9e-17	Bacteria; Firmicutes; Clostridia; Clostridiales; Peptostreptococcaceae; Peptoclostridium.
A0A069RIR1_PEPLI	537	Peptoclostridium litorale DSM 5388	dCache_1~GGDEF	GGDEF~	dCache_1	26	291	266	3.5e-21	Bacteria; Firmicutes; Clostridia; Clostridiales; Peptostreptococcaceae; Peptoclostridium.
A0A069RJJ2_PEPLI	665	Peptoclostridium litorale DSM 5388	dCache_1~HAMP~MCPsignal	MCPsignal~	dCache_1	41	269	229	1.3e-35	Bacteria; Firmicutes; Clostridia; Clostridiales; Peptostreptococcaceae; Peptoclostridium.
A0A069RKC4_PEPLI	668	Peptoclostridium litorale DSM 5388	dCache_1~HAMP~MCPsignal	MCPsignal~	dCache_1	34	269	236	6.4e-24	Bacteria; Firmicutes; Clostridia; Clostridiales; Peptostreptococcaceae; Peptoclostridium.
A0A069RKY8_PEPLI	676	Peptoclostridium litorale DSM 5388	dCache_1~MCPsignal	MCPsignal~	dCache_1	33	277	245	7e-21	Bacteria; Firmicutes; Clostridia; Clostridiales; Peptostreptococcaceae; Peptoclostridium.
A0A069RP95_PEPLI	684	Peptoclostridium litorale DSM 5388	dCache_1~MCPsignal	MCPsignal~	dCache_1	34	285	252	8.5e-27	Bacteria; Firmicutes; Clostridia; Clostridiales; Peptostreptococcaceae; Peptoclostridium.
A0A071L8L9_9PROT	467	Campylobacter mucosalis	dCache_1	No_output	dCache_1	30	278	249	3.3e-16	Bacteria; Proteobacteria; Epsilonproteobacteria; Campylobacterales; Campylobacteraceae; Campylobacter.
A0A071L8T8_9PROT	366	Campylobacter mucosalis	dCache_1	No_output	dCache_1	33	279	247	4.4e-19	Bacteria; Proteobacteria; Epsilonproteobacteria; Campylobacterales; Campylobacteraceae; Campylobacter.
A0A071L982_9PROT	538	Campylobacter mucosalis	dCache_1~HATPase_c	HATPase_c~	dCache_1	33	276	244	4.9e-22	Bacteria; Proteobacteria; Epsilonproteobacteria; Campylobacterales; Campylobacteraceae; Campylobacter.
A0A071LA28_9PROT	654	Campylobacter mucosalis	dCache_1~MCPsignal	MCPsignal~	dCache_1	34	267	234	6.1e-22	Bacteria; Proteobacteria; Epsilonproteobacteria; Campylobacterales; Campylobacteraceae; Campylobacter.
A0A071LAN5_9PROT	399	Campylobacter mucosalis	dCache_1	No_output	dCache_1	36	304	269	8.3e-29	Bacteria; Proteobacteria; Epsilonproteobacteria; Campylobacterales; Campylobacteraceae; Campylobacter.
A0A071LAT5_9PROT	297	Campylobacter mucosalis	dCache_1	No_output	dCache_1	13	159	147	5.4e-10	Bacteria; Proteobacteria; Epsilonproteobacteria; Campylobacterales; Campylobacteraceae; Campylobacter.
A0A071LAX7_9PROT	365	Campylobacter mucosalis	dCache_1	No_output	dCache_1	36	277	242	6.1e-16	Bacteria; Proteobacteria; Epsilonproteobacteria; Campylobacterales; Campylobacteraceae; Campylobacter.
A0A071LRS7_9ENTR	530	Mangrovibacter sp. MFB070	dCache_1~GGDEF	GGDEF~	dCache_1	30	261	232	4.6e-14	Bacteria; Proteobacteria; Gammaproteobacteria; Enterobacterales; Enterobacteriaceae; Mangrovibacter.
A0A071LVF0_9ENTR	666	Mangrovibacter sp. MFB070	dCache_1~HAMP~MCPsignal	MCPsignal~	dCache_1	38	311	274	6e-20	Bacteria; Proteobacteria; Gammaproteobacteria; Enterobacterales; Enterobacteriaceae; Mangrovibacter.
A0A071LW95_9ENTR	663	Mangrovibacter sp. MFB070	dCache_1~MCPsignal	MCPsignal~	dCache_1	45	301	257	1.5e-11	Bacteria; Proteobacteria; Gammaproteobacteria; Enterobacterales; Enterobacteriaceae; Mangrovibacter.
A0A071M0I8_9ENTR	547	Mangrovibacter sp. MFB070	dCache_1~GGDEF	GGDEF~	dCache_1	41	267	227	3.6e-14	Bacteria; Proteobacteria; Gammaproteobacteria; Enterobacterales; Enterobacteriaceae; Mangrovibacter.
A0A071MBG9_9ENTR	1059	Mangrovibacter sp. MFB070	dCache_1~SBP_bac_3~HD_5	HD-GYP~	dCache_1	40	293	254	6.4e-09	Bacteria; Proteobacteria; Gammaproteobacteria; Enterobacterales; Enterobacteriaceae; Mangrovibacter.
A0A072N0F9_9ALTE	604	Marinobacter nitratireducens	dCache_1~HisKA~HATPase_c	HisKA~HATPase_c~	dCache_1	27	286	260	1.2e-10	Bacteria; Proteobacteria; Gammaproteobacteria; Alteromonadales; Alteromonadaceae; Marinobacter.
A0A072N0J8_9ALTE	708	Marinobacter nitratireducens	dCache_1~HAMP~MCPsignal	MCPsignal~	dCache_1	46	329	284	9.7e-18	Bacteria; Proteobacteria; Gammaproteobacteria; Alteromonadales; Alteromonadaceae; Marinobacter.
A0A072NA66_9ALTE	787	Marinobacter nitratireducens	dCache_1~PAS~PAS_3~GGDEF	GGDEF~	dCache_1	39	271	233	6.1e-20	Bacteria; Proteobacteria; Gammaproteobacteria; Alteromonadales; Alteromonadaceae; Marinobacter.
A0A073CDU3_PLAAG	922	Planktothrix agardhii NIVA-CYA 126/8	dCache_1~HAMP~HisKA~HATPase_c~Response_reg	HisKA~HATPase_c~Response_reg~	dCache_1	31	329	299	1.8e-14	Bacteria; Cyanobacteria; Oscillatoriophycideae; Oscillatoriales; Microcoleaceae; Planktothrix.
A0A073CF51_PLAAG	727	Planktothrix agardhii NIVA-CYA 126/8	dCache_1~HAMP~Guanylate_cyc	Guanylate_cyc~	dCache_1	57	413	357	1.3e-10	Bacteria; Cyanobacteria; Oscillatoriophycideae; Oscillatoriales; Microcoleaceae; Planktothrix.
A0A073CHJ4_PLAAG	924	Planktothrix agardhii NIVA-CYA 126/8	dCache_1~HAMP~HisKA~HATPase_c~Response_reg	HisKA~HATPase_c~Response_reg~	dCache_1	45	338	294	1.7e-16	Bacteria; Cyanobacteria; Oscillatoriophycideae; Oscillatoriales; Microcoleaceae; Planktothrix.
A0A073CML9_PLAAG	684	Planktothrix agardhii NIVA-CYA 126/8	dCache_1~HAMP~Guanylate_cyc~HNOBA	Guanylate_cyc~	dCache_1	64	358	295	1.1e-24	Bacteria; Cyanobacteria; Oscillatoriophycideae; Oscillatoriales; Microcoleaceae; Planktothrix.
A0A073CSY0_PLAAG	501	Planktothrix agardhii NIVA-CYA 126/8	dCache_1~HAMP	No_output	dCache_1	66	354	289	1.5e-17	Bacteria; Cyanobacteria; Oscillatoriophycideae; Oscillatoriales; Microcoleaceae; Planktothrix.
A0A073IHI5_9RHOB	646	Sulfitobacter donghicola DSW-25 = KCTC 12864 = JCM 14565	dCache_1~HisKA~HATPase_c	HisKA~HATPase_c~	dCache_1	34	322	289	6e-25	Bacteria; Proteobacteria; Alphaproteobacteria; Rhodobacterales; Rhodobacteraceae; Sulfitobacter.
A0A073IVY7_9RHOB	408	Sulfitobacter pseudonitzschiae	dCache_1~HAMP	No_output	dCache_1	49	287	239	2.4e-10	Bacteria; Proteobacteria; Alphaproteobacteria; Rhodobacterales; Rhodobacteraceae; Sulfitobacter.
A0A073J0Q0_9RHOB	364	Sulfitobacter pseudonitzschiae	dCache_1	No_output	dCache_1	36	278	243	9e-11	Bacteria; Proteobacteria; Alphaproteobacteria; Rhodobacterales; Rhodobacteraceae; Sulfitobacter.
A0A073J0V7_9RHOB	585	Sulfitobacter pseudonitzschiae	dCache_1~HATPase_c	HATPase_c~	dCache_1	24	269	246	3e-09	Bacteria; Proteobacteria; Alphaproteobacteria; Rhodobacterales; Rhodobacteraceae; Sulfitobacter.
A0A073JS88_9BACI	308	Bacillus manliponensis	dCache_1	No_output	dCache_1	26	254	229	3.4e-24	Bacteria; Firmicutes; Bacilli; Bacillales; Bacillaceae; Bacillus; Bacillus cereus group.
A0A073JSP8_9BACI	619	Bacillus manliponensis	dCache_1~HAMP~MCPsignal	MCPsignal~	dCache_1	34	263	230	5.8e-24	Bacteria; Firmicutes; Bacilli; Bacillales; Bacillaceae; Bacillus; Bacillus cereus group.
A0A073JUG4_9BACI	657	Bacillus manliponensis	dCache_1~HAMP~MCPsignal	MCPsignal~	dCache_1	35	262	228	5.6e-21	Bacteria; Firmicutes; Bacilli; Bacillales; Bacillaceae; Bacillus; Bacillus cereus group.
A0A073JUL1_9BACI	660	Bacillus manliponensis	dCache_1~HAMP~MCPsignal	MCPsignal~	dCache_1	38	266	229	5.5e-26	Bacteria; Firmicutes; Bacilli; Bacillales; Bacillaceae; Bacillus; Bacillus cereus group.
A0A073K0B9_9BACI	660	Bacillus manliponensis	dCache_1~HAMP~MCPsignal	MCPsignal~	dCache_1	46	266	221	6.1e-27	Bacteria; Firmicutes; Bacilli; Bacillales; Bacillaceae; Bacillus; Bacillus cereus group.
A0A073K406_9BACI	668	Bacillus manliponensis	dCache_1~HAMP~MCPsignal	MCPsignal~	dCache_1	36	272	237	7.4e-20	Bacteria; Firmicutes; Bacilli; Bacillales; Bacillaceae; Bacillus; Bacillus cereus group.
A0A073KAL2_9BACI	498	Bacillus gaemokensis	dCache_1~HisKA~DUF3149~HATPase_c	HisKA~HATPase_c~	dCache_1	33	247	215	8.1e-12	Bacteria; Firmicutes; Bacilli; Bacillales; Bacillaceae; Bacillus; Bacillus cereus group.
A0A074J5E5_9RHOB	1035	Thioclava pacifica DSM 10166	dCache_1~HAMP~PAS_8~PAS_9~MCPsignal	MCPsignal~	dCache_1	40	293	254	3.8e-11	Bacteria; Proteobacteria; Alphaproteobacteria; Rhodobacterales; Rhodobacteraceae; Thioclava.
A0A074JT15_9RHOB	1033	Thioclava indica	dCache_1~HAMP~PAS_9~PAS_9~MCPsignal	MCPsignal~	dCache_1	41	322	282	1.4e-11	Bacteria; Proteobacteria; Alphaproteobacteria; Rhodobacterales; Rhodobacteraceae; Thioclava.
A0A074JWD1_9RHOB	994	Thioclava indica	dCache_1~HAMP~PAS_4~MCPsignal	MCPsignal~	dCache_1	39	329	291	4.5e-17	Bacteria; Proteobacteria; Alphaproteobacteria; Rhodobacterales; Rhodobacteraceae; Thioclava.
A0A074LRP1_9BACL	801	Tumebacillus flagellatus	dCache_1~HAMP~GGDEF~EAL	GGDEF~EAL~	dCache_1	39	269	231	2.4e-22	Bacteria; Firmicutes; Bacilli; Bacillales; Alicyclobacillaceae; Tumebacillus.
A0A075JQY7_9BACI	700	Virgibacillus sp. SK37	dCache_1~HAMP~MCPsignal	MCPsignal~	dCache_1	40	300	261	1.8e-12	Bacteria; Firmicutes; Bacilli; Bacillales; Bacillaceae; Virgibacillus.
A0A075K672_9FIRM	879	Pelosinus sp. UFO1	dCache_1~GGDEF~EAL	GGDEF~EAL~	dCache_1	34	273	240	3.2e-19	Bacteria; Firmicutes; Negativicutes; Selenomonadales; Sporomusaceae; Pelosinus.
A0A075K6U1_9FIRM	677	Pelosinus sp. UFO1	dCache_1~HAMP~MCPsignal	MCPsignal~	dCache_1	35	282	248	9.2e-29	Bacteria; Firmicutes; Negativicutes; Selenomonadales; Sporomusaceae; Pelosinus.
A0A075K802_9FIRM	654	Pelosinus sp. UFO1	dCache_1~MCPsignal	MCPsignal~	dCache_1	32	260	229	2.6e-22	Bacteria; Firmicutes; Negativicutes; Selenomonadales; Sporomusaceae; Pelosinus.
A0A075K859_9FIRM	775	Pelosinus sp. UFO1	dCache_1~HisKA~PAS_4~HATPase_c	HisKA~HATPase_c~	dCache_1	28	273	246	1.8e-17	Bacteria; Firmicutes; Negativicutes; Selenomonadales; Sporomusaceae; Pelosinus.
A0A075K895_9FIRM	604	Pelosinus sp. UFO1	dCache_1~His_kinase~HATPase_c	His_kinase~HATPase_c~	dCache_1	52	291	240	9.3e-13	Bacteria; Firmicutes; Negativicutes; Selenomonadales; Sporomusaceae; Pelosinus.
A0A075K8L6_9FIRM	605	Pelosinus sp. UFO1	dCache_1~HAMP~His_kinase	His_kinase~	dCache_1	39	300	262	7.6e-18	Bacteria; Firmicutes; Negativicutes; Selenomonadales; Sporomusaceae; Pelosinus.
A0A075K9Z7_9FIRM	705	Pelosinus sp. UFO1	dCache_1~HAMP~MCPsignal	MCPsignal~	dCache_1	80	311	232	1.3e-18	Bacteria; Firmicutes; Negativicutes; Selenomonadales; Sporomusaceae; Pelosinus.
A0A075KCL8_9FIRM	677	Pelosinus sp. UFO1	dCache_1~HAMP~MCPsignal	MCPsignal~	dCache_1	37	282	246	7.1e-20	Bacteria; Firmicutes; Negativicutes; Selenomonadales; Sporomusaceae; Pelosinus.
A0A075KDL9_9FIRM	667	Pelosinus sp. UFO1	dCache_1~PAS_3~GGDEF	GGDEF~	dCache_1	45	274	230	1e-19	Bacteria; Firmicutes; Negativicutes; Selenomonadales; Sporomusaceae; Pelosinus.
A0A075KEQ4_9FIRM	655	Pelosinus sp. UFO1	dCache_1~HAMP~MCPsignal	MCPsignal~	dCache_1	37	261	225	3.9e-33	Bacteria; Firmicutes; Negativicutes; Selenomonadales; Sporomusaceae; Pelosinus.
A0A075KET3_9FIRM	550	Pelosinus sp. UFO1	dCache_1~HisKA~HATPase_c	HisKA~HATPase_c~	dCache_1	48	263	216	1.8e-11	Bacteria; Firmicutes; Negativicutes; Selenomonadales; Sporomusaceae; Pelosinus.
A0A075KEU9_9FIRM	587	Pelosinus sp. UFO1	dCache_1~HAMP~His_kinase~HATPase_c	His_kinase~HATPase_c~	dCache_1	42	289	248	7.8e-25	Bacteria; Firmicutes; Negativicutes; Selenomonadales; Sporomusaceae; Pelosinus.
A0A075KF02_9FIRM	658	Pelosinus sp. UFO1	dCache_1~HAMP~MCPsignal	MCPsignal~	dCache_1	34	263	230	1.9e-29	Bacteria; Firmicutes; Negativicutes; Selenomonadales; Sporomusaceae; Pelosinus.
A0A075KFQ3_9FIRM	676	Pelosinus sp. UFO1	dCache_1~HAMP~MCPsignal	MCPsignal~	dCache_1	36	281	246	3.1e-21	Bacteria; Firmicutes; Negativicutes; Selenomonadales; Sporomusaceae; Pelosinus.
A0A075KGE6_9FIRM	655	Pelosinus sp. UFO1	dCache_1~HAMP~MCPsignal	MCPsignal~	dCache_1	35	261	227	4.9e-25	Bacteria; Firmicutes; Negativicutes; Selenomonadales; Sporomusaceae; Pelosinus.
A0A075KGT4_9FIRM	246	Pelosinus sp. UFO1	dCache_1	No_output	dCache_1	47	245	199	1.7e-17	Bacteria; Firmicutes; Negativicutes; Selenomonadales; Sporomusaceae; Pelosinus.
A0A075KGU2_9FIRM	653	Pelosinus sp. UFO1	dCache_1~HAMP~MCPsignal	MCPsignal~	dCache_1	32	259	228	1.3e-18	Bacteria; Firmicutes; Negativicutes; Selenomonadales; Sporomusaceae; Pelosinus.
A0A075KH93_9FIRM	502	Pelosinus sp. UFO1	dCache_1~GGDEF	GGDEF~	dCache_1	35	249	215	2.9e-29	Bacteria; Firmicutes; Negativicutes; Selenomonadales; Sporomusaceae; Pelosinus.
A0A075KIQ2_9FIRM	655	Pelosinus sp. UFO1	dCache_1~HAMP~MCPsignal	MCPsignal~	dCache_1	27	261	235	4.4e-21	Bacteria; Firmicutes; Negativicutes; Selenomonadales; Sporomusaceae; Pelosinus.
A0A075KIX6_9FIRM	673	Pelosinus sp. UFO1	dCache_1~HAMP~MCPsignal	MCPsignal~	dCache_1	40	269	230	1.4e-30	Bacteria; Firmicutes; Negativicutes; Selenomonadales; Sporomusaceae; Pelosinus.
A0A075KPX8_9FIRM	695	Pelosinus sp. UFO1	dCache_1~HAMP~GGDEF~PAS_9	GGDEF~	dCache_1	49	275	227	5.4e-31	Bacteria; Firmicutes; Negativicutes; Selenomonadales; Sporomusaceae; Pelosinus.
A0A075KQ07_9FIRM	667	Pelosinus sp. UFO1	dCache_1~HAMP~MCPsignal	MCPsignal~	dCache_1	47	273	227	2.6e-22	Bacteria; Firmicutes; Negativicutes; Selenomonadales; Sporomusaceae; Pelosinus.
A0A075LL94_9BACI	635	Terribacillus aidingensis	dCache_1~HAMP~MCPsignal	MCPsignal~	dCache_1	23	241	219	4e-19	Bacteria; Firmicutes; Bacilli; Bacillales; Bacillaceae; Terribacillus.
A0A075LTU8_9EURY	738	Palaeococcus pacificus DY20341	dCache_1~HAMP~MCPsignal	MCPsignal~	dCache_1	44	282	239	1.1e-42	Archaea; Euryarchaeota; Thermococci; Thermococcales; Thermococcaceae; Palaeococcus.
A0A075LU94_9BACI	667	Terribacillus aidingensis	dCache_1~HAMP~MCPsignal	MCPsignal~	dCache_1	46	273	228	1.6e-29	Bacteria; Firmicutes; Bacilli; Bacillales; Bacillaceae; Terribacillus.
A0A075NSX3_9ALTE	943	Alteromonas australica	dCache_1~HisKA~HATPase_c~Response_reg	HisKA~HATPase_c~Response_reg~	dCache_1	208	438	231	3.6e-13	Bacteria; Proteobacteria; Gammaproteobacteria; Alteromonadales; Alteromonadaceae; Alteromonas.
A0A075NXB9_9ALTE	673	Alteromonas australica	dCache_1~HAMP~MCPsignal	MCPsignal~	dCache_1	35	305	271	1.1e-22	Bacteria; Proteobacteria; Gammaproteobacteria; Alteromonadales; Alteromonadaceae; Alteromonas.
A0A075P2J0_9ALTE	636	Alteromonas australica	dCache_1~HAMP~MCPsignal	MCPsignal~	dCache_1	38	268	231	1.8e-11	Bacteria; Proteobacteria; Gammaproteobacteria; Alteromonadales; Alteromonadaceae; Alteromonas.
A0A075P3P7_9ALTE	473	Alteromonas australica	dCache_1~GGDEF	GGDEF~	dCache_1	32	267	236	1.7e-08	Bacteria; Proteobacteria; Gammaproteobacteria; Alteromonadales; Alteromonadaceae; Alteromonas.
A0A075QZD2_BRELA	656	Brevibacillus laterosporus LMG 15441	dCache_1~HAMP~MCPsignal	MCPsignal~	dCache_1	40	261	222	1.6e-28	Bacteria; Firmicutes; Bacilli; Bacillales; Paenibacillaceae; Brevibacillus.
A0A075R0D6_BRELA	672	Brevibacillus laterosporus LMG 15441	dCache_1~MCPsignal	MCPsignal~	dCache_1	41	276	236	1.1e-20	Bacteria; Firmicutes; Bacilli; Bacillales; Paenibacillaceae; Brevibacillus.
A0A075R3L9_BRELA	683	Brevibacillus laterosporus LMG 15441	dCache_1~HAMP~MCPsignal	MCPsignal~	dCache_1	59	289	231	4.8e-10	Bacteria; Firmicutes; Bacilli; Bacillales; Paenibacillaceae; Brevibacillus.
A0A075R9V2_BRELA	666	Brevibacillus laterosporus LMG 15441	dCache_1~HAMP~MCPsignal	MCPsignal~	dCache_1	49	269	221	4e-17	Bacteria; Firmicutes; Bacilli; Bacillales; Paenibacillaceae; Brevibacillus.
A0A075RCC5_BRELA	670	Brevibacillus laterosporus LMG 15441	dCache_1~MCPsignal	MCPsignal~	dCache_1	39	275	237	1e-20	Bacteria; Firmicutes; Bacilli; Bacillales; Paenibacillaceae; Brevibacillus.
A0A075RI33_BRELA	690	Brevibacillus laterosporus LMG 15441	dCache_1~HAMP~MCPsignal	MCPsignal~	dCache_1	40	293	254	3.8e-32	Bacteria; Firmicutes; Bacilli; Bacillales; Paenibacillaceae; Brevibacillus.
A0A075WQA3_9BACT	600	Thermodesulfobacterium commune DSM 2178	HMGL-like~dCache_1	HMGL-like~	dCache_1	450	594	145	2e-10	Bacteria; Thermodesulfobacteria; Thermodesulfobacteriales; Thermodesulfobacteriaceae; Thermodesulfobacterium.
A0A075WVU5_9BACT	463	Thermodesulfobacterium commune DSM 2178	dCache_1~MCPsignal	MCPsignal~	dCache_1	242	443	202	4.6e-11	Bacteria; Thermodesulfobacteria; Thermodesulfobacteriales; Thermodesulfobacteriaceae; Thermodesulfobacterium.
A0A075WVY3_9BACT	751	Thermodesulfobacterium commune DSM 2178	dCache_1~HisKA~PAS_4~HATPase_c	HisKA~HATPase_c~	dCache_1	55	332	278	9.5e-19	Bacteria; Thermodesulfobacteria; Thermodesulfobacteriales; Thermodesulfobacteriaceae; Thermodesulfobacterium.
A0A076F6R1_9PROT	662	Campylobacter iguaniorum	dCache_1~MCPsignal	MCPsignal~	dCache_1	43	274	232	3.6e-15	Bacteria; Proteobacteria; Epsilonproteobacteria; Campylobacterales; Campylobacteraceae; Campylobacter.
A0A076F906_9PROT	610	Campylobacter iguaniorum	dCache_1~HTH_18	HTH~	dCache_1	32	256	225	1.6e-11	Bacteria; Proteobacteria; Epsilonproteobacteria; Campylobacterales; Campylobacteraceae; Campylobacter.
A0A076F9P3_9PROT	550	Campylobacter iguaniorum	dCache_1~HATPase_c	HATPase_c~	dCache_1	38	287	250	7.3e-11	Bacteria; Proteobacteria; Epsilonproteobacteria; Campylobacterales; Campylobacteraceae; Campylobacter.
A0A076FAZ8_9PROT	653	Campylobacter iguaniorum	dCache_1~MCPsignal	MCPsignal~	dCache_1	47	268	222	2.4e-24	Bacteria; Proteobacteria; Epsilonproteobacteria; Campylobacterales; Campylobacteraceae; Campylobacter.
A0A076FBY7_9PROT	301	Campylobacter iguaniorum	dCache_1	No_output	dCache_1	8	153	146	1.8e-09	Bacteria; Proteobacteria; Epsilonproteobacteria; Campylobacterales; Campylobacteraceae; Campylobacter.
A0A077ARD3_9PROT	726	Candidatus Paracaedibacter acanthamoebae	dCache_1~HAMP~Guanylate_cyc	Guanylate_cyc~	dCache_1	49	348	300	8e-12	Bacteria; Proteobacteria; Alphaproteobacteria; Holosporales; Candidatus Paracaedibacteraceae; Candidatus Paracaedibacter.
A0A077AZW0_9PROT	745	Candidatus Paracaedibacter acanthamoebae	dCache_1~Guanylate_cyc	Guanylate_cyc~	dCache_1	56	367	312	2.7e-17	Bacteria; Proteobacteria; Alphaproteobacteria; Holosporales; Candidatus Paracaedibacteraceae; Candidatus Paracaedibacter.
A0A077BZX6_9PROT	730	Candidatus Paracaedimonas acanthamoebae	dCache_1~HisKA~HATPase_c	HisKA~HATPase_c~	dCache_1	49	334	286	2.9e-10	Bacteria; Proteobacteria; Alphaproteobacteria; Holosporales; Caedimonadaceae; Candidatus Paracaedimonas.
A0A077C3A5_9PROT	717	Candidatus Paracaedimonas acanthamoebae	dCache_1~Guanylate_cyc	Guanylate_cyc~	dCache_1	36	339	304	1.3e-22	Bacteria; Proteobacteria; Alphaproteobacteria; Holosporales; Caedimonadaceae; Candidatus Paracaedimonas.
A0A077F234_9PSED	604	Pseudomonas alkylphenolica	dCache_1~HisKA~HATPase_c	HisKA~HATPase_c~	dCache_1	39	271	233	7.3e-10	Bacteria; Proteobacteria; Gammaproteobacteria; Pseudomonadales; Pseudomonadaceae; Pseudomonas.
A0A077F2A9_9PSED	645	Pseudomonas alkylphenolica	dCache_1~HAMP~MCPsignal	MCPsignal~	dCache_1	46	277	232	2.4e-18	Bacteria; Proteobacteria; Gammaproteobacteria; Pseudomonadales; Pseudomonadaceae; Pseudomonas.
A0A077F498_9PSED	583	Pseudomonas alkylphenolica	dCache_1~HATPase_c	HATPase_c~	dCache_1	35	288	254	1.9e-10	Bacteria; Proteobacteria; Gammaproteobacteria; Pseudomonadales; Pseudomonadaceae; Pseudomonas.
A0A077F4F2_9PSED	634	Pseudomonas alkylphenolica	dCache_1~HisKA~HATPase_c	HisKA~HATPase_c~	dCache_1	51	306	256	1.6e-11	Bacteria; Proteobacteria; Gammaproteobacteria; Pseudomonadales; Pseudomonadaceae; Pseudomonas.
A0A077F619_9PSED	628	Pseudomonas alkylphenolica	dCache_1~HAMP~MCPsignal	MCPsignal~	dCache_1	34	260	227	8.7e-31	Bacteria; Proteobacteria; Gammaproteobacteria; Pseudomonadales; Pseudomonadaceae; Pseudomonas.
A0A077F6Y3_9PSED	708	Pseudomonas alkylphenolica	dCache_1~HAMP~MCPsignal	MCPsignal~	dCache_1	48	329	282	1.5e-18	Bacteria; Proteobacteria; Gammaproteobacteria; Pseudomonadales; Pseudomonadaceae; Pseudomonas.
A0A077F8S2_9PSED	496	Pseudomonas alkylphenolica	dCache_1~GGDEF	GGDEF~	dCache_1	44	282	239	1.7e-14	Bacteria; Proteobacteria; Gammaproteobacteria; Pseudomonadales; Pseudomonadaceae; Pseudomonas.
A0A077F9J6_9PSED	499	Pseudomonas alkylphenolica	dCache_1~GGDEF	GGDEF~	dCache_1	46	283	238	6.6e-17	Bacteria; Proteobacteria; Gammaproteobacteria; Pseudomonadales; Pseudomonadaceae; Pseudomonas.
A0A077FD64_9PSED	241	Pseudomonas alkylphenolica	dCache_1	No_output	dCache_1	2	234	233	2.3e-10	Bacteria; Proteobacteria; Gammaproteobacteria; Pseudomonadales; Pseudomonadaceae; Pseudomonas.
A0A077FDN2_9PSED	712	Pseudomonas alkylphenolica	dCache_1~HAMP~MCPsignal	MCPsignal~	dCache_1	49	333	285	3e-15	Bacteria; Proteobacteria; Gammaproteobacteria; Pseudomonadales; Pseudomonadaceae; Pseudomonas.
A0A077FEP0_9PSED	713	Pseudomonas alkylphenolica	dCache_1~HAMP~MCPsignal	MCPsignal~	dCache_1	46	334	289	6e-13	Bacteria; Proteobacteria; Gammaproteobacteria; Pseudomonadales; Pseudomonadaceae; Pseudomonas.
A0A077FL85_9PSED	630	Pseudomonas alkylphenolica	dCache_1~HAMP~MCPsignal	MCPsignal~	dCache_1	36	262	227	5.3e-31	Bacteria; Proteobacteria; Gammaproteobacteria; Pseudomonadales; Pseudomonadaceae; Pseudomonas.
A0A077FPG2_9RICK	752	Rickettsiales bacterium Ac37b	dCache_1~HisKA~HATPase_c~Response_reg	HisKA~HATPase_c~Response_reg~	dCache_1	38	281	244	9.6e-09	Bacteria; Proteobacteria; Alphaproteobacteria; Rickettsiales.
A0A077J6K7_9BACI	689	Bacillus sp. X1(2014)	dCache_1~HAMP~MCPsignal	MCPsignal~	dCache_1	47	295	249	4.1e-15	Bacteria; Firmicutes; Bacilli; Bacillales; Bacillaceae; Bacillus.
A0A077J7V3_9BACI	500	Bacillus sp. X1(2014)	dCache_1~HisKA~HATPase_c	HisKA~HATPase_c~	dCache_1	38	248	211	7.7e-10	Bacteria; Firmicutes; Bacilli; Bacillales; Bacillaceae; Bacillus.
A0A077LA10_9PSED	638	Pseudomonas sp. StFLB209	dCache_1~HisKA~HATPase_c	HisKA~HATPase_c~	dCache_1	51	307	257	8.2e-14	Bacteria; Proteobacteria; Gammaproteobacteria; Pseudomonadales; Pseudomonadaceae; Pseudomonas.
A0A077LAG3_9PSED	489	Pseudomonas sp. StFLB209	dCache_1~GGDEF	GGDEF~	dCache_1	18	263	246	2.8e-10	Bacteria; Proteobacteria; Gammaproteobacteria; Pseudomonadales; Pseudomonadaceae; Pseudomonas.
A0A077LE96_9PSED	646	Pseudomonas sp. StFLB209	dCache_1~HAMP~MCPsignal	MCPsignal~	dCache_1	32	278	247	5.4e-24	Bacteria; Proteobacteria; Gammaproteobacteria; Pseudomonadales; Pseudomonadaceae; Pseudomonas.
A0A077LI22_9PSED	489	Pseudomonas sp. StFLB209	dCache_1~GGDEF	GGDEF~	dCache_1	48	281	234	6.7e-14	Bacteria; Proteobacteria; Gammaproteobacteria; Pseudomonadales; Pseudomonadaceae; Pseudomonas.
A0A077LIB1_9PSED	604	Pseudomonas sp. StFLB209	dCache_1~HisKA~HATPase_c	HisKA~HATPase_c~	dCache_1	38	270	233	5.7e-13	Bacteria; Proteobacteria; Gammaproteobacteria; Pseudomonadales; Pseudomonadaceae; Pseudomonas.
A0A077LJI9_9PSED	627	Pseudomonas sp. StFLB209	dCache_1~HAMP~MCPsignal	MCPsignal~	dCache_1	37	259	223	2.5e-24	Bacteria; Proteobacteria; Gammaproteobacteria; Pseudomonadales; Pseudomonadaceae; Pseudomonas.
A0A077LKM2_9PSED	510	Pseudomonas sp. StFLB209	dCache_1~GGDEF	GGDEF~	dCache_1	44	280	237	1.1e-12	Bacteria; Proteobacteria; Gammaproteobacteria; Pseudomonadales; Pseudomonadaceae; Pseudomonas.
A0A077LM30_9PSED	950	Pseudomonas sp. StFLB209	dCache_1~HisKA~HATPase_c	HisKA~HATPase_c~	dCache_1	50	354	305	2.5e-10	Bacteria; Proteobacteria; Gammaproteobacteria; Pseudomonadales; Pseudomonadaceae; Pseudomonas.
A0A077LMK0_9PSED	648	Pseudomonas sp. StFLB209	dCache_1~HAMP~MCPsignal	MCPsignal~	dCache_1	35	280	246	6.6e-28	Bacteria; Proteobacteria; Gammaproteobacteria; Pseudomonadales; Pseudomonadaceae; Pseudomonas.
A0A077LNI3_9PSED	648	Pseudomonas sp. StFLB209	dCache_1~HAMP~MCPsignal	MCPsignal~	dCache_1	33	280	248	4.8e-23	Bacteria; Proteobacteria; Gammaproteobacteria; Pseudomonadales; Pseudomonadaceae; Pseudomonas.
A0A077LPT1_9PSED	529	Pseudomonas sp. StFLB209	dCache_1~GGDEF	GGDEF~	dCache_1	55	278	224	6.6e-13	Bacteria; Proteobacteria; Gammaproteobacteria; Pseudomonadales; Pseudomonadaceae; Pseudomonas.
A0A077LQX4_9PSED	512	Pseudomonas sp. StFLB209	dCache_1~GGDEF	GGDEF~	dCache_1	37	279	243	3.2e-15	Bacteria; Proteobacteria; Gammaproteobacteria; Pseudomonadales; Pseudomonadaceae; Pseudomonas.
A0A077LS85_9PSED	629	Pseudomonas sp. StFLB209	dCache_1~HAMP~MCPsignal	MCPsignal~	dCache_1	35	261	227	8.2e-31	Bacteria; Proteobacteria; Gammaproteobacteria; Pseudomonadales; Pseudomonadaceae; Pseudomonas.
A0A077LSA2_9PSED	649	Pseudomonas sp. StFLB209	dCache_1~HAMP~MCPsignal	MCPsignal~	dCache_1	56	281	226	7.7e-28	Bacteria; Proteobacteria; Gammaproteobacteria; Pseudomonadales; Pseudomonadaceae; Pseudomonas.
A0A078KNB3_9FIRM	602	[Clostridium] cellulosi	dCache_1~His_kinase~HATPase_c	His_kinase~HATPase_c~	dCache_1	48	286	239	2.9e-11	Bacteria; Firmicutes; Clostridia; Clostridiales; Ruminococcaceae; Ruminiclostridium.
A0A078KP37_9FIRM	618	[Clostridium] cellulosi	dCache_1~HAMP~His_kinase	His_kinase~	dCache_1	52	313	262	5.7e-22	Bacteria; Firmicutes; Clostridia; Clostridiales; Ruminococcaceae; Ruminiclostridium.
A0A078KQ33_9FIRM	579	[Clostridium] cellulosi	dCache_1~HAMP~His_kinase~HATPase_c	His_kinase~HATPase_c~	dCache_1	42	276	235	4e-20	Bacteria; Firmicutes; Clostridia; Clostridiales; Ruminococcaceae; Ruminiclostridium.
A0A078KRP1_9FIRM	581	[Clostridium] cellulosi	dCache_1~HAMP~His_kinase	His_kinase~	dCache_1	38	278	241	7.7e-10	Bacteria; Firmicutes; Clostridia; Clostridiales; Ruminococcaceae; Ruminiclostridium.
A0A078KS38_9FIRM	596	[Clostridium] cellulosi	dCache_1~His_kinase~HATPase_c	His_kinase~HATPase_c~	dCache_1	48	289	242	1.4e-14	Bacteria; Firmicutes; Clostridia; Clostridiales; Ruminococcaceae; Ruminiclostridium.
A0A078KU64_9FIRM	610	[Clostridium] cellulosi	dCache_1~His_kinase~HATPase_c	His_kinase~HATPase_c~	dCache_1	46	302	257	8.2e-17	Bacteria; Firmicutes; Clostridia; Clostridiales; Ruminococcaceae; Ruminiclostridium.
A0A078L5V7_9GAMM	695	Legionella massiliensis	dCache_1~Guanylate_cyc	Guanylate_cyc~	dCache_1	39	324	286	7.8e-20	Bacteria; Proteobacteria; Gammaproteobacteria; Legionellales; Legionellaceae; Legionella.
A0A078LSN5_9PSED	643	Pseudomonas saudiphocaensis	dCache_1~HAMP~MCPsignal	MCPsignal~	dCache_1	44	275	232	7.7e-17	Bacteria; Proteobacteria; Gammaproteobacteria; Pseudomonadales; Pseudomonadaceae; Pseudomonas.
A0A078LV03_9PSED	613	Pseudomonas saudiphocaensis	dCache_1~HisKA~HATPase_c	HisKA~HATPase_c~	dCache_1	50	283	234	9.3e-12	Bacteria; Proteobacteria; Gammaproteobacteria; Pseudomonadales; Pseudomonadaceae; Pseudomonas.
A0A078LW41_9PSED	595	Pseudomonas saudiphocaensis	dCache_1~HisKA~HATPase_c	HisKA~HATPase_c~	dCache_1	43	291	249	1.3e-11	Bacteria; Proteobacteria; Gammaproteobacteria; Pseudomonadales; Pseudomonadaceae; Pseudomonas.
A0A078LYF8_9PSED	826	Pseudomonas saudiphocaensis	dCache_1~PAS_3~HisKA~HATPase_c	HisKA~HATPase_c~	dCache_1	105	355	251	3.6e-11	Bacteria; Proteobacteria; Gammaproteobacteria; Pseudomonadales; Pseudomonadaceae; Pseudomonas.
A0A080LSS8_9PROT	1028	Candidatus Accumulibacter sp. BA-91	dCache_1~HAMP~HisKA~HATPase_c~Response_reg	HisKA~HATPase_c~Response_reg~	dCache_1	47	289	243	3.3e-09	Bacteria; Proteobacteria; Betaproteobacteria; Candidatus Accumulibacter.
A0A080LWM8_9PROT	709	Candidatus Accumulibacter sp. BA-91	dCache_1~GGDEF	GGDEF~	dCache_1	47	278	232	1.4e-09	Bacteria; Proteobacteria; Betaproteobacteria; Candidatus Accumulibacter.
A0A080M193_9PROT	1352	Candidatus Accumulibacter sp. SK-02	dCache_1~HAMP~PAS~GGDEF~EAL~GAF_2~PAS_9~PAS_9	GGDEF~EAL~	dCache_1	36	274	239	3.2e-15	Bacteria; Proteobacteria; Betaproteobacteria; Candidatus Accumulibacter.
A0A080M1I3_9PROT	557	Candidatus Accumulibacter sp. SK-02	dCache_1~HAMP~GGDEF	GGDEF~	dCache_1	39	276	238	4.8e-09	Bacteria; Proteobacteria; Betaproteobacteria; Candidatus Accumulibacter.
A0A080M3L1_9PROT	787	Candidatus Accumulibacter sp. SK-02	dCache_1~GGDEF~EAL	GGDEF~EAL~	dCache_1	36	204	169	1.9e-08	Bacteria; Proteobacteria; Betaproteobacteria; Candidatus Accumulibacter.
A0A080M3M2_9PROT	1000	Candidatus Accumulibacter sp. SK-02	dCache_1~HAMP~PAS~HATPase_c	HATPase_c~	dCache_1	58	318	261	9.9e-11	Bacteria; Proteobacteria; Betaproteobacteria; Candidatus Accumulibacter.
A0A080M8Q0_9PROT	965	Candidatus Accumulibacter sp. SK-02	dCache_1~HAMP~HisKA~HATPase_c~Hpt~Response_reg	HisKA~HATPase_c~Response_reg~	dCache_1	56	300	245	3.4e-09	Bacteria; Proteobacteria; Betaproteobacteria; Candidatus Accumulibacter.
A0A080MHY4_9PROT	1314	Candidatus Accumulibacter sp. SK-02	dCache_1~HisKA~GAF_2~HATPase_c~Response_reg~Response_reg~Response_reg	HisKA~HATPase_c~Response_reg~	dCache_1	32	327	296	4e-12	Bacteria; Proteobacteria; Betaproteobacteria; Candidatus Accumulibacter.
A0A081B736_9RHIZ	678	Tepidicaulis marinus	dCache_1~HAMP~MCPsignal	MCPsignal~	dCache_1	24	291	268	3.5e-09	Bacteria; Proteobacteria; Alphaproteobacteria; Rhizobiales; Rhodobiaceae; Tepidicaulis.
A0A081BA30_9RHIZ	760	Tepidicaulis marinus	dCache_1~PAS_7~HATPase_c	HATPase_c~	dCache_1	22	281	260	1.2e-10	Bacteria; Proteobacteria; Alphaproteobacteria; Rhizobiales; Rhodobiaceae; Tepidicaulis.
A0A081BBQ9_9RHIZ	714	Tepidicaulis marinus	dCache_1~HAMP~MCPsignal	MCPsignal~	dCache_1	38	308	271	4.1e-13	Bacteria; Proteobacteria; Alphaproteobacteria; Rhizobiales; Rhodobiaceae; Tepidicaulis.
A0A081BBR0_9RHIZ	739	Tepidicaulis marinus	dCache_1~HAMP~MCPsignal	MCPsignal~	dCache_1	67	353	287	6.8e-11	Bacteria; Proteobacteria; Alphaproteobacteria; Rhizobiales; Rhodobiaceae; Tepidicaulis.
A0A081BMP8_9BACT	1137	Candidatus Moduliflexus flocculans	dCache_1~HAMP~MCPsignal	MCPsignal~	dCache_1	35	305	271	2.1e-19	Bacteria.
A0A081BP79_9BACT	612	Candidatus Moduliflexus flocculans	dCache_1~HisKA~HATPase_c	HisKA~HATPase_c~	dCache_1	37	263	227	6.7e-16	Bacteria.
A0A081BQD9_9BACT	715	Candidatus Moduliflexus flocculans	dCache_1~HAMP~GAF_2	No_output	dCache_1	40	317	278	5.6e-10	Bacteria.
A0A081BQE0_9BACT	747	Candidatus Moduliflexus flocculans	dCache_1~HAMP~GAF_2	No_output	dCache_1	46	320	275	5.1e-12	Bacteria.
A0A081BRH9_9BACT	701	Candidatus Moduliflexus flocculans	dCache_1~HAMP~MCPsignal	MCPsignal~	dCache_1	34	267	234	1.4e-30	Bacteria.
[truncated: 17,020 more rows]
