# Supplementary material for: Sensing of autoinducer-2 by functionally distinct receptors in prokaryotes
Source: Nat Commun. 2020 Oct 23;11:5371. doi: 10.1038/s41467-020-19243-5 (PMC7584622; doi:10.1038/s41467-020-19243-5)
Supplement: Supplementary file 5 — Supplementary Data 2 [file 41467_2020_19243_MOESM5_ESM.xlsx]

## Sheet: Supplementary Data 2 
Domain predictions of dCache_1-containing proteins with all the five conserved residues corresponding to R126, W128, Y144, D146 and D173 of PctA.
Uniprot accession	Protein length	Organism	Pfam Domain architecture	Output domains	Model prediction					Taxonomy
					Family	Start	End	Length of predicted domain	E-value
A0A010STA9_PSEFL	629	Pseudomonas fluorescens HK44	dCache_1~HAMP~MCPsignal	MCPsignal~	dCache_1	36	261	226	9.9e-29	Bacteria; Proteobacteria; Gammaproteobacteria; Pseudomonadales; Pseudomonadaceae; Pseudomonas.
A0A011NVL5_9PROT	585	Candidatus Accumulibacter sp. SK-12	dCache_1~HAMP~GGDEF	GGDEF~	dCache_1	38	329	292	1.4e-12	Bacteria; Proteobacteria; Betaproteobacteria; Candidatus Accumulibacter.
A0A011PIF8_9PROT	627	Candidatus Accumulibacter sp. SK-11	dCache_1~HAMP~MCPsignal	MCPsignal~	dCache_1	33	259	227	4.5e-23	Bacteria; Proteobacteria; Betaproteobacteria; Candidatus Accumulibacter.
A0A011Q7P5_9PROT	585	Candidatus Accumulibacter sp. SK-11	dCache_1~HAMP~GGDEF	GGDEF~	dCache_1	39	329	291	3.6e-13	Bacteria; Proteobacteria; Betaproteobacteria; Candidatus Accumulibacter.
A0A011QGW9_9PROT	584	Candidatus Accumulibacter sp. BA-93	dCache_1~HAMP~GGDEF	GGDEF~	dCache_1	40	329	290	1.2e-13	Bacteria; Proteobacteria; Betaproteobacteria; Candidatus Accumulibacter.
A0A011UJL0_RUMAL	1230	Ruminococcus albus SY3	dCache_1~HisKA~HATPase_c~Response_reg	HisKA~HATPase_c~Response_reg~	dCache_1	417	647	231	1.4e-18	Bacteria; Firmicutes; Clostridia; Clostridiales; Ruminococcaceae; Ruminococcus.
A0A011UJL0_RUMAL	1230	Ruminococcus albus SY3	dCache_1~HisKA~HATPase_c~Response_reg	HisKA~HATPase_c~Response_reg~	dCache_1	33	257	225	9.6e-12	Bacteria; Firmicutes; Clostridia; Clostridiales; Ruminococcaceae; Ruminococcus.
A0A014P172_9BURK	608	Comamonas aquatica DA1877	dCache_1~HAMP~MCPsignal	MCPsignal~	dCache_1	33	256	224	7.4e-20	Bacteria; Proteobacteria; Betaproteobacteria; Burkholderiales; Comamonadaceae; Comamonas.
A0A017RTF2_9CLOT	677	Fervidicella metallireducens AeB	dCache_1~HAMP~MCPsignal	MCPsignal~	dCache_1	44	280	237	4.2e-27	Bacteria; Firmicutes; Clostridia; Clostridiales; Clostridiaceae; Fervidicella.
A0A021X4L8_9RHIZ	697	Shinella sp. DD12	dCache_1~HAMP~MCPsignal	MCPsignal~	dCache_1	36	261	226	1.1e-27	Bacteria; Proteobacteria; Alphaproteobacteria; Rhizobiales; Rhizobiaceae; Shinella.
A0A021XAC7_9RHIZ	706	Shinella sp. DD12	dCache_1~HAMP~MCPsignal	MCPsignal~	dCache_1	43	270	228	3.5e-22	Bacteria; Proteobacteria; Alphaproteobacteria; Rhizobiales; Rhizobiaceae; Shinella.
A0A023C5H4_9PSED	624	Pseudomonas extremaustralis 14-3 substr. 14-3b	dCache_1~HAMP~MCPsignal	MCPsignal~	dCache_1	36	256	221	4.2e-26	Bacteria; Proteobacteria; Gammaproteobacteria; Pseudomonadales; Pseudomonadaceae; Pseudomonas.
A0A023DCU5_9BACI	659	Parageobacillus caldoxylosilyticus NBRC 107762	dCache_1~HAMP~MCPsignal	MCPsignal~	dCache_1	35	264	230	3.4e-30	Bacteria; Firmicutes; Bacilli; Bacillales; Bacillaceae; Parageobacillus.
A0A024HGG7_PSEKB	580	Pseudomonas knackmussii (strain DSM 6978 / LMG 23759 / B13)	dCache_1~HAMP~GGDEF	GGDEF~	dCache_1	38	316	279	5.8e-16	Bacteria; Proteobacteria; Gammaproteobacteria; Pseudomonadales; Pseudomonadaceae; Pseudomonas.
A0A024P654_9BACI	674	Halobacillus karajensis	dCache_1~HAMP~MCPsignal	MCPsignal~	dCache_1	47	278	232	3.9e-32	Bacteria; Firmicutes; Bacilli; Bacillales; Bacillaceae; Halobacillus.
A0A031IFR1_9BACL	659	Exiguobacterium sp. RIT341	dCache_1~HAMP~MCPsignal	MCPsignal~	dCache_1	40	265	226	6.3e-25	Bacteria; Firmicutes; Bacilli; Bacillales; Bacillales Family XII. Incertae Sedis; Exiguobacterium.
A0A037YWY4_CLOTT	668	Clostridium tetanomorphum DSM 665	dCache_1~HAMP~MCPsignal	MCPsignal~	dCache_1	33	271	239	1.7e-18	Bacteria; Firmicutes; Clostridia; Clostridiales; Clostridiaceae; Clostridium.
A0A037Z179_CLOTT	668	Clostridium tetanomorphum DSM 665	dCache_1~HAMP~MCPsignal	MCPsignal~	dCache_1	42	274	233	2.4e-32	Bacteria; Firmicutes; Clostridia; Clostridiales; Clostridiaceae; Clostridium.
A0A037Z2R8_CLOTT	678	Clostridium tetanomorphum DSM 665	dCache_1~HAMP~MCPsignal	MCPsignal~	dCache_1	36	283	248	8.5e-37	Bacteria; Firmicutes; Clostridia; Clostridiales; Clostridiaceae; Clostridium.
A0A037Z664_CLOTT	669	Clostridium tetanomorphum DSM 665	dCache_1~HAMP~MCPsignal	MCPsignal~	dCache_1	43	275	233	3.8e-32	Bacteria; Firmicutes; Clostridia; Clostridiales; Clostridiaceae; Clostridium.
A0A037Z6A9_CLOTT	459	Clostridium tetanomorphum DSM 665	dCache_1	No_output	dCache_1	34	277	244	1.6e-23	Bacteria; Firmicutes; Clostridia; Clostridiales; Clostridiaceae; Clostridium.
A0A037Z860_CLOTT	686	Clostridium tetanomorphum DSM 665	dCache_1~MCPsignal	MCPsignal~	dCache_1	41	289	249	4.4e-31	Bacteria; Firmicutes; Clostridia; Clostridiales; Clostridiaceae; Clostridium.
A0A060B1I7_9GAMM	623	Halomonas campaniensis	dCache_1~HAMP~MCPsignal	MCPsignal~	dCache_1	37	260	224	1e-23	Bacteria; Proteobacteria; Gammaproteobacteria; Oceanospirillales; Halomonadaceae; Halomonas.
A0A060BAK4_9GAMM	618	Halomonas campaniensis	dCache_1~HAMP~MCPsignal	MCPsignal~	dCache_1	37	259	223	7e-20	Bacteria; Proteobacteria; Gammaproteobacteria; Oceanospirillales; Halomonadaceae; Halomonas.
A0A063BES9_9BURK	599	Burkholderia sp. lig30	dCache_1~HAMP~MCPsignal	MCPsignal~	dCache_1	20	258	239	3.7e-22	Bacteria; Proteobacteria; Betaproteobacteria; Burkholderiales; Burkholderiaceae; Burkholderia.
A0A063BFN3_9BURK	597	Burkholderia sp. lig30	dCache_1~HAMP~MCPsignal	MCPsignal~	dCache_1	16	256	241	8.2e-19	Bacteria; Proteobacteria; Betaproteobacteria; Burkholderiales; Burkholderiaceae; Burkholderia.
A0A063XWN9_9GAMM	621	Nitrincola lacisaponensis	dCache_1~HAMP~MCPsignal	MCPsignal~	dCache_1	24	253	230	5.4e-20	Bacteria; Proteobacteria; Gammaproteobacteria; Oceanospirillales; Oceanospirillaceae; Nitrincola.
A0A063Y6L7_9GAMM	644	Nitrincola lacisaponensis	dCache_1~MCPsignal	MCPsignal~	dCache_1	37	255	219	1.9e-18	Bacteria; Proteobacteria; Gammaproteobacteria; Oceanospirillales; Oceanospirillaceae; Nitrincola.
A0A066RNP6_9GAMM	627	Photobacterium galatheae	dCache_1~HAMP~MCPsignal	MCPsignal~	dCache_1	26	259	234	3e-21	Bacteria; Proteobacteria; Gammaproteobacteria; Vibrionales; Vibrionaceae; Photobacterium.
A0A066RTL8_9GAMM	627	Photobacterium galatheae	dCache_1~HAMP~MCPsignal	MCPsignal~	dCache_1	23	259	237	6.6e-20	Bacteria; Proteobacteria; Gammaproteobacteria; Vibrionales; Vibrionaceae; Photobacterium.
A0A066RXV9_9GAMM	627	Photobacterium galatheae	dCache_1~HAMP~MCPsignal	MCPsignal~	dCache_1	34	259	226	6.6e-24	Bacteria; Proteobacteria; Gammaproteobacteria; Vibrionales; Vibrionaceae; Photobacterium.
A0A066S0G1_9GAMM	622	Photobacterium galatheae	dCache_1~HAMP~MCPsignal	MCPsignal~	dCache_1	30	254	225	2.9e-23	Bacteria; Proteobacteria; Gammaproteobacteria; Vibrionales; Vibrionaceae; Photobacterium.
A0A066UMR0_9VIBR	628	Vibrio fortis	dCache_1~HAMP~MCPsignal	MCPsignal~	dCache_1	37	260	224	2.5e-19	Bacteria; Proteobacteria; Gammaproteobacteria; Vibrionales; Vibrionaceae; Vibrio.
A0A066UNU4_9VIBR	637	Vibrio fortis	dCache_1~HAMP~MCPsignal	MCPsignal~	dCache_1	36	268	233	6.1e-20	Bacteria; Proteobacteria; Gammaproteobacteria; Vibrionales; Vibrionaceae; Vibrio.
A0A066UPN3_9VIBR	623	Vibrio fortis	dCache_1~HAMP~MCPsignal	MCPsignal~	dCache_1	32	255	224	1.1e-28	Bacteria; Proteobacteria; Gammaproteobacteria; Vibrionales; Vibrionaceae; Vibrio.
A0A066UWK2_9VIBR	627	Vibrio fortis	dCache_1~HAMP~MCPsignal	MCPsignal~	dCache_1	38	259	222	6.2e-27	Bacteria; Proteobacteria; Gammaproteobacteria; Vibrionales; Vibrionaceae; Vibrio.
A0A069PAZ5_9BURK	599	Caballeronia grimmiae	dCache_1~HAMP~MCPsignal	MCPsignal~	dCache_1	37	258	222	1.1e-21	Bacteria; Proteobacteria; Betaproteobacteria; Burkholderiales; Burkholderiaceae; Caballeronia.
A0A069RBV3_PEPLI	674	Peptoclostridium litorale DSM 5388	dCache_1~MCPsignal	MCPsignal~	dCache_1	45	280	236	7.3e-30	Bacteria; Firmicutes; Clostridia; Clostridiales; Peptostreptococcaceae; Peptoclostridium.
A0A069RE22_PEPLI	662	Peptoclostridium litorale DSM 5388	dCache_1~MCPsignal	MCPsignal~	dCache_1	41	265	225	1.3e-30	Bacteria; Firmicutes; Clostridia; Clostridiales; Peptostreptococcaceae; Peptoclostridium.
A0A069RF55_PEPLI	668	Peptoclostridium litorale DSM 5388	dCache_1~MCPsignal	MCPsignal~	dCache_1	43	271	229	1.9e-35	Bacteria; Firmicutes; Clostridia; Clostridiales; Peptostreptococcaceae; Peptoclostridium.
A0A069RFB7_PEPLI	672	Peptoclostridium litorale DSM 5388	dCache_1~MCPsignal	MCPsignal~	dCache_1	41	275	235	1.1e-37	Bacteria; Firmicutes; Clostridia; Clostridiales; Peptostreptococcaceae; Peptoclostridium.
A0A069RFZ8_PEPLI	670	Peptoclostridium litorale DSM 5388	dCache_1~MCPsignal	MCPsignal~	dCache_1	47	273	227	2.6e-34	Bacteria; Firmicutes; Clostridia; Clostridiales; Peptostreptococcaceae; Peptoclostridium.
A0A069RHR8_PEPLI	669	Peptoclostridium litorale DSM 5388	dCache_1~HAMP~MCPsignal	MCPsignal~	dCache_1	43	271	229	1.4e-33	Bacteria; Firmicutes; Clostridia; Clostridiales; Peptostreptococcaceae; Peptoclostridium.
A0A069RHU6_PEPLI	667	Peptoclostridium litorale DSM 5388	dCache_1~HAMP~MCPsignal	MCPsignal~	dCache_1	36	273	238	2.1e-34	Bacteria; Firmicutes; Clostridia; Clostridiales; Peptostreptococcaceae; Peptoclostridium.
A0A069RI27_PEPLI	669	Peptoclostridium litorale DSM 5388	dCache_1~HAMP~MCPsignal	MCPsignal~	dCache_1	43	271	229	3.2e-33	Bacteria; Firmicutes; Clostridia; Clostridiales; Peptostreptococcaceae; Peptoclostridium.
A0A069RIA7_PEPLI	185	Peptoclostridium litorale DSM 5388	dCache_1	No_output	dCache_1	60	185	126	7.3e-09	Bacteria; Firmicutes; Clostridia; Clostridiales; Peptostreptococcaceae; Peptoclostridium.
A0A071LM71_9PROT	628	Campylobacter mucosalis	dCache_1~HAMP~MCPsignal	MCPsignal~	dCache_1	32	260	229	3.9e-30	Bacteria; Proteobacteria; Epsilonproteobacteria; Campylobacterales; Campylobacteraceae; Campylobacter.
A0A071LXX4_9ENTR	596	Mangrovibacter sp. MFB070	dCache_1~HAMP~MCPsignal	MCPsignal~	dCache_1	19	255	237	2.4e-23	Bacteria; Proteobacteria; Gammaproteobacteria; Enterobacterales; Enterobacteriaceae; Mangrovibacter.
A0A072N557_9ALTE	628	Marinobacter nitratireducens	dCache_1~HAMP~MCPsignal	MCPsignal~	dCache_1	35	260	226	1.1e-28	Bacteria; Proteobacteria; Gammaproteobacteria; Alteromonadales; Alteromonadaceae; Marinobacter.
A0A074LJG5_9BACL	652	Tumebacillus flagellatus	dCache_1~HAMP~MCPsignal	MCPsignal~	dCache_1	40	258	219	5.4e-23	Bacteria; Firmicutes; Bacilli; Bacillales; Alicyclobacillaceae; Tumebacillus.
A0A075JVF7_9BACI	676	Virgibacillus sp. SK37	dCache_1~HAMP~MCPsignal	MCPsignal~	dCache_1	46	276	231	3.4e-34	Bacteria; Firmicutes; Bacilli; Bacillales; Bacillaceae; Virgibacillus.
A0A075KMM6_9FIRM	655	Pelosinus sp. UFO1	dCache_1~HAMP~MCPsignal	MCPsignal~	dCache_1	31	260	230	1.6e-32	Bacteria; Firmicutes; Negativicutes; Selenomonadales; Sporomusaceae; Pelosinus.
A0A075LT63_9EURY	737	Palaeococcus pacificus DY20341	dCache_1~HAMP~HAMP~MCPsignal	MCPsignal~	dCache_1	46	281	236	3.3e-38	Archaea; Euryarchaeota; Thermococci; Thermococcales; Thermococcaceae; Palaeococcus.
A0A077F3J8_9PSED	624	Pseudomonas alkylphenolica	dCache_1~HAMP~MCPsignal	MCPsignal~	dCache_1	36	256	221	8e-23	Bacteria; Proteobacteria; Gammaproteobacteria; Pseudomonadales; Pseudomonadaceae; Pseudomonas.
A0A077F471_9PSED	626	Pseudomonas alkylphenolica	dCache_1~HAMP~MCPsignal	MCPsignal~	dCache_1	36	258	223	7e-27	Bacteria; Proteobacteria; Gammaproteobacteria; Pseudomonadales; Pseudomonadaceae; Pseudomonas.
A0A077J2L0_9BACI	673	Bacillus sp. X1(2014)	dCache_1~HAMP~MCPsignal	MCPsignal~	dCache_1	45	278	234	1e-34	Bacteria; Firmicutes; Bacilli; Bacillales; Bacillaceae; Bacillus.
A0A077J5E1_9BACI	672	Bacillus sp. X1(2014)	dCache_1~HAMP~MCPsignal	MCPsignal~	dCache_1	45	278	234	3.1e-36	Bacteria; Firmicutes; Bacilli; Bacillales; Bacillaceae; Bacillus.
A0A077LM18_9PSED	627	Pseudomonas sp. StFLB209	dCache_1~HAMP~MCPsignal	MCPsignal~	dCache_1	32	259	228	4.2e-26	Bacteria; Proteobacteria; Gammaproteobacteria; Pseudomonadales; Pseudomonadaceae; Pseudomonas.
A0A077LMQ8_9PSED	627	Pseudomonas sp. StFLB209	dCache_1~HAMP~MCPsignal	MCPsignal~	dCache_1	32	259	228	1.5e-27	Bacteria; Proteobacteria; Gammaproteobacteria; Pseudomonadales; Pseudomonadaceae; Pseudomonas.
A0A078LWY6_9PSED	630	Pseudomonas saudiphocaensis	dCache_1~HAMP~MCPsignal	MCPsignal~	dCache_1	36	262	227	2e-27	Bacteria; Proteobacteria; Gammaproteobacteria; Pseudomonadales; Pseudomonadaceae; Pseudomonas.
A0A080LSV6_9PROT	281	Candidatus Accumulibacter sp. BA-91	dCache_1	No_output	dCache_1	33	259	227	8.1e-23	Bacteria; Proteobacteria; Betaproteobacteria; Candidatus Accumulibacter.
A0A081CR60_9RHIZ	721	Rhizobium rubi NBRC 13261	dCache_1~HAMP~MCPsignal	MCPsignal~	dCache_1	63	288	226	4.1e-26	Bacteria; Proteobacteria; Alphaproteobacteria; Rhizobiales; Rhizobiaceae; Rhizobium/Agrobacterium group; Agrobacterium.
A0A084CMD8_9GAMM	626	Candidatus Photodesmus blepharus	dCache_1~HAMP~MCPsignal	MCPsignal~	dCache_1	24	258	235	1.1e-21	Bacteria; Proteobacteria; Gammaproteobacteria; Vibrionales; Vibrionaceae; Candidatus Photodesmus.
A0A084CNW0_9GAMM	627	Candidatus Photodesmus blepharus	dCache_1~HAMP~MCPsignal	MCPsignal~	dCache_1	34	259	226	5.2e-26	Bacteria; Proteobacteria; Gammaproteobacteria; Vibrionales; Vibrionaceae; Candidatus Photodesmus.
A0A084IL67_9GAMM	630	Salinisphaera hydrothermalis C41B8	dCache_1~HAMP~MCPsignal	MCPsignal~	dCache_1	20	258	239	1.5e-23	Bacteria; Proteobacteria; Gammaproteobacteria; Salinisphaerales; Salinisphaeraceae; Salinisphaera.
A0A084JCW5_9CLOT	662	Clostridium sulfidigenes	dCache_1~HAMP~MCPsignal	MCPsignal~	dCache_1	36	266	231	1e-30	Bacteria; Firmicutes; Clostridia; Clostridiales; Clostridiaceae; Clostridium.
A0A087M816_9PROT	632	Sulfurospirillum sp. SCADC	dCache_1~HAMP~MCPsignal	MCPsignal~	dCache_1	35	264	230	2.8e-24	Bacteria; Proteobacteria; Epsilonproteobacteria; Campylobacterales; Campylobacteraceae; Sulfurospirillum.
A0A087MC28_9PROT	626	Sulfurospirillum sp. SCADC	dCache_1~HAMP~MCPsignal	MCPsignal~	dCache_1	33	258	226	5.2e-28	Bacteria; Proteobacteria; Epsilonproteobacteria; Campylobacterales; Campylobacteraceae; Sulfurospirillum.
A0A089HGU7_PAEDU	715	Paenibacillus durus (Paenibacillus azotofixans)	dCache_1~HAMP~MCPsignal	MCPsignal~	dCache_1	74	318	245	2.3e-28	Bacteria; Firmicutes; Bacilli; Bacillales; Paenibacillaceae; Paenibacillus.
A0A089KS08_9BACL	726	Paenibacillus sp. FSL R7-0331	dCache_1~HAMP~MCPsignal	MCPsignal~	dCache_1	84	331	248	5.2e-28	Bacteria; Firmicutes; Bacilli; Bacillales; Paenibacillaceae; Paenibacillus.
A0A089N177_9BACL	753	Paenibacillus stellifer	dCache_1~HAMP~MCPsignal	MCPsignal~	dCache_1	111	358	248	1.4e-28	Bacteria; Firmicutes; Bacilli; Bacillales; Paenibacillaceae; Paenibacillus.
A0A089WH79_9PSED	624	Pseudomonas cremoricolorata	dCache_1~HAMP~MCPsignal	MCPsignal~	dCache_1	36	256	221	6.7e-26	Bacteria; Proteobacteria; Gammaproteobacteria; Pseudomonadales; Pseudomonadaceae; Pseudomonas.
A0A089YJ59_9PSED	630	Pseudomonas rhizosphaerae	dCache_1~HAMP~MCPsignal	MCPsignal~	dCache_1	36	262	227	8.2e-33	Bacteria; Proteobacteria; Gammaproteobacteria; Pseudomonadales; Pseudomonadaceae; Pseudomonas.
A0A090I5L0_9GAMM	627	Aliivibrio wodanis	dCache_1~HAMP~MCPsignal	MCPsignal~	dCache_1	17	259	243	2.5e-16	Bacteria; Proteobacteria; Gammaproteobacteria; Vibrionales; Vibrionaceae; Aliivibrio.
A0A090I5U5_9GAMM	628	Aliivibrio wodanis	dCache_1~HAMP~MCPsignal	MCPsignal~	dCache_1	18	260	243	5.6e-19	Bacteria; Proteobacteria; Gammaproteobacteria; Vibrionales; Vibrionaceae; Aliivibrio.
A0A090I603_9GAMM	621	Aliivibrio wodanis	dCache_1~HAMP~MCPsignal	MCPsignal~	dCache_1	32	253	222	1.9e-26	Bacteria; Proteobacteria; Gammaproteobacteria; Vibrionales; Vibrionaceae; Aliivibrio.
A0A090IC61_9GAMM	620	Aliivibrio wodanis	dCache_1~HAMP~MCPsignal	MCPsignal~	dCache_1	32	252	221	4.4e-26	Bacteria; Proteobacteria; Gammaproteobacteria; Vibrionales; Vibrionaceae; Aliivibrio.
A0A090IH99_9GAMM	637	Moritella viscosa	dCache_1~HAMP~MCPsignal	MCPsignal~	dCache_1	36	268	233	9.8e-26	Bacteria; Proteobacteria; Gammaproteobacteria; Alteromonadales; Moritellaceae; Moritella.
A0A090IJJ8_9GAMM	637	Moritella viscosa	dCache_1~HAMP~MCPsignal	MCPsignal~	dCache_1	36	268	233	8.1e-17	Bacteria; Proteobacteria; Gammaproteobacteria; Alteromonadales; Moritellaceae; Moritella.
A0A090IJQ4_9GAMM	624	Aliivibrio wodanis	dCache_1~HAMP~MCPsignal	MCPsignal~	dCache_1	28	256	229	7.4e-28	Bacteria; Proteobacteria; Gammaproteobacteria; Vibrionales; Vibrionaceae; Aliivibrio.
A0A090IME1_9GAMM	630	Aliivibrio wodanis	dCache_1~HAMP~MCPsignal	MCPsignal~	dCache_1	34	257	224	3.2e-19	Bacteria; Proteobacteria; Gammaproteobacteria; Vibrionales; Vibrionaceae; Aliivibrio.
A0A090K986_9GAMM	637	Moritella viscosa	dCache_1~HAMP~MCPsignal	MCPsignal~	dCache_1	36	268	233	5.3e-20	Bacteria; Proteobacteria; Gammaproteobacteria; Alteromonadales; Moritellaceae; Moritella.
A0A090P335_9VIBR	628	Vibrio ponticus	dCache_1~HAMP~MCPsignal	MCPsignal~	dCache_1	17	261	245	7.6e-15	Bacteria; Proteobacteria; Gammaproteobacteria; Vibrionales; Vibrionaceae; Vibrio.
A0A090P484_9VIBR	613	Vibrio ponticus	dCache_1~HAMP~MCPsignal	MCPsignal~	dCache_1	17	245	229	7.1e-27	Bacteria; Proteobacteria; Gammaproteobacteria; Vibrionales; Vibrionaceae; Vibrio.
A0A090P630_9VIBR	626	Vibrio ponticus	dCache_1~HAMP~MCPsignal	MCPsignal~	dCache_1	35	258	224	2.2e-18	Bacteria; Proteobacteria; Gammaproteobacteria; Vibrionales; Vibrionaceae; Vibrio.
A0A090P970_9VIBR	623	Vibrio ponticus	dCache_1~HAMP~MCPsignal	MCPsignal~	dCache_1	24	255	232	5.8e-26	Bacteria; Proteobacteria; Gammaproteobacteria; Vibrionales; Vibrionaceae; Vibrio.
A0A090R137_9VIBR	620	Vibrio sp. C7	dCache_1~HAMP~MCPsignal	MCPsignal~	dCache_1	26	252	227	1.5e-21	Bacteria; Proteobacteria; Gammaproteobacteria; Vibrionales; Vibrionaceae; Vibrio.
A0A090RJR6_9VIBR	287	Vibrio sp. C7	dCache_1	No_output	dCache_1	27	256	230	1.4e-24	Bacteria; Proteobacteria; Gammaproteobacteria; Vibrionales; Vibrionaceae; Vibrio.
A0A090SLW0_9VIBR	206	Vibrio variabilis	dCache_1	No_output	dCache_1	2	204	203	1.4e-22	Bacteria; Proteobacteria; Gammaproteobacteria; Vibrionales; Vibrionaceae; Vibrio.
A0A090SPN6_9VIBR	624	Vibrio variabilis	dCache_1~HAMP~MCPsignal	MCPsignal~	dCache_1	25	256	232	5.6e-24	Bacteria; Proteobacteria; Gammaproteobacteria; Vibrionales; Vibrionaceae; Vibrio.
A0A090T046_9VIBR	445	Vibrio maritimus	dCache_1~HAMP	No_output	dCache_1	32	255	224	3.2e-30	Bacteria; Proteobacteria; Gammaproteobacteria; Vibrionales; Vibrionaceae; Vibrio.
A0A090T229_9VIBR	215	Vibrio maritimus	dCache_1	No_output	dCache_1	32	213	182	6.5e-23	Bacteria; Proteobacteria; Gammaproteobacteria; Vibrionales; Vibrionaceae; Vibrio.
A0A090TLP0_9VIBR	516	Vibrio maritimus	dCache_1~GGDEF	GGDEF~	dCache_1	33	261	229	1.4e-23	Bacteria; Proteobacteria; Gammaproteobacteria; Vibrionales; Vibrionaceae; Vibrio.
A0A090TS52_9VIBR	330	Vibrio maritimus	dCache_1	No_output	dCache_1	17	259	243	3.7e-26	Bacteria; Proteobacteria; Gammaproteobacteria; Vibrionales; Vibrionaceae; Vibrio.
A0A090VAY6_ESCVU	594	Pseudescherichia vulneris NBRC 102420	dCache_1~HAMP~MCPsignal	MCPsignal~	dCache_1	18	254	237	3.1e-17	Bacteria; Proteobacteria; Gammaproteobacteria; Enterobacterales; Enterobacteriaceae; Pseudescherichia.
A0A096BI94_9CLOT	670	Caloranaerobacter azorensis H53214	dCache_1~HAMP~MCPsignal	MCPsignal~	dCache_1	39	275	237	5.9e-25	Bacteria; Firmicutes; Clostridia; Clostridiales; Clostridiaceae; Caloranaerobacter.
A0A096BKG1_9CLOT	672	Caloranaerobacter azorensis H53214	dCache_1~HAMP~MCPsignal	MCPsignal~	dCache_1	40	277	238	1.9e-40	Bacteria; Firmicutes; Clostridia; Clostridiales; Clostridiaceae; Caloranaerobacter.
A0A097AV18_9VIBR	626	Vibrio coralliilyticus	dCache_1~HAMP~MCPsignal	MCPsignal~	dCache_1	25	258	234	7.8e-22	Bacteria; Proteobacteria; Gammaproteobacteria; Vibrionales; Vibrionaceae; Vibrio.
A0A097QI66_9VIBR	623	Vibrio coralliilyticus	dCache_1~HAMP~MCPsignal	MCPsignal~	dCache_1	28	255	228	1.3e-28	Bacteria; Proteobacteria; Gammaproteobacteria; Vibrionales; Vibrionaceae; Vibrio.
A0A097QZ27_HAFAL	849	Hafnia alvei FB1	dCache_1~EAL	EAL~	dCache_1	38	332	295	1e-12	Bacteria; Proteobacteria; Gammaproteobacteria; Enterobacterales; Hafniaceae; Hafnia.
A0A097QZW3_HAFAL	860	Hafnia alvei FB1	dCache_1~GGDEF~EAL	GGDEF~EAL~	dCache_1	42	336	295	3.1e-17	Bacteria; Proteobacteria; Gammaproteobacteria; Enterobacterales; Hafniaceae; Hafnia.
A0A097R2C7_HAFAL	595	Hafnia alvei FB1	dCache_1~HAMP~MCPsignal	MCPsignal~	dCache_1	11	255	245	1.3e-20	Bacteria; Proteobacteria; Gammaproteobacteria; Enterobacterales; Hafniaceae; Hafnia.
A0A097R522_HAFAL	506	Hafnia alvei FB1	dCache_1~GGDEF	GGDEF~	dCache_1	41	269	229	3.7e-12	Bacteria; Proteobacteria; Gammaproteobacteria; Enterobacterales; Hafniaceae; Hafnia.
A0A098SZS1_9PSED	629	Pseudomonas lutea	dCache_1~HAMP~MCPsignal	MCPsignal~	dCache_1	36	261	226	1.5e-32	Bacteria; Proteobacteria; Gammaproteobacteria; Pseudomonadales; Pseudomonadaceae; Pseudomonas.
A0A099RUL6_9CLOT	459	Clostridium sp. HMP27	dCache_1	No_output	dCache_1	36	277	242	8.5e-23	Bacteria; Firmicutes; Clostridia; Clostridiales; Clostridiaceae; Clostridium.
A0A099S3B3_9CLOT	668	Clostridium sp. HMP27	dCache_1~HAMP~MCPsignal	MCPsignal~	dCache_1	42	274	233	1.2e-36	Bacteria; Firmicutes; Clostridia; Clostridiales; Clostridiaceae; Clostridium.
A0A099TS40_9HELI	670	Helicobacter sp. MIT 11-5569	dCache_1~MCPsignal	MCPsignal~	dCache_1	25	283	259	9.3e-17	Bacteria; Proteobacteria; Epsilonproteobacteria; Campylobacterales; Helicobacteraceae; Helicobacter.
A0A099TV33_9HELI	370	Helicobacter muridarum	dCache_1	No_output	dCache_1	52	278	227	1.1e-17	Bacteria; Proteobacteria; Epsilonproteobacteria; Campylobacterales; Helicobacteraceae; Helicobacter.
A0A099TWJ5_9HELI	568	Helicobacter muridarum	dCache_1~MCPsignal	MCPsignal~	dCache_1	41	276	236	1.7e-11	Bacteria; Proteobacteria; Epsilonproteobacteria; Campylobacterales; Helicobacteraceae; Helicobacter.
A0A099TY07_9HELI	252	Helicobacter muridarum	dCache_1	No_output	dCache_1	1	150	150	2e-10	Bacteria; Proteobacteria; Epsilonproteobacteria; Campylobacterales; Helicobacteraceae; Helicobacter.
A0A099V3L0_9HELI	657	Helicobacter bilis	dCache_1~MCPsignal	MCPsignal~	dCache_1	38	273	236	3.3e-14	Bacteria; Proteobacteria; Epsilonproteobacteria; Campylobacterales; Helicobacteraceae; Helicobacter.
A0A099V8U4_9HELI	667	Helicobacter bilis	dCache_1~MCPsignal	MCPsignal~	dCache_1	32	281	250	1.6e-12	Bacteria; Proteobacteria; Epsilonproteobacteria; Campylobacterales; Helicobacteraceae; Helicobacter.
A0A099V937_9HELI	667	Helicobacter bilis	dCache_1~MCPsignal	MCPsignal~	dCache_1	23	277	255	5.1e-12	Bacteria; Proteobacteria; Epsilonproteobacteria; Campylobacterales; Helicobacteraceae; Helicobacter.
A0A099VFU4_9HELI	668	Helicobacter trogontum	dCache_1~MCPsignal	MCPsignal~	dCache_1	22	282	261	9.5e-09	Bacteria; Proteobacteria; Epsilonproteobacteria; Campylobacterales; Helicobacteraceae; Helicobacter.
A0A099VG62_9HELI	666	Helicobacter trogontum	dCache_1~MCPsignal	MCPsignal~	dCache_1	33	279	247	1e-12	Bacteria; Proteobacteria; Epsilonproteobacteria; Campylobacterales; Helicobacteraceae; Helicobacter.
A0A099VG96_9HELI	228	Helicobacter trogontum	dCache_1	No_output	dCache_1	2	152	151	4.8e-10	Bacteria; Proteobacteria; Epsilonproteobacteria; Campylobacterales; Helicobacteraceae; Helicobacter.
A0A099VH00_9HELI	216	Helicobacter trogontum	dCache_1	No_output	dCache_1	36	211	176	1.1e-10	Bacteria; Proteobacteria; Epsilonproteobacteria; Campylobacterales; Helicobacteraceae; Helicobacter.
A0A0A0SBF2_9VIBR	627	Vibrio tubiashii ATCC 19109	dCache_1~HAMP~MCPsignal	MCPsignal~	dCache_1	34	259	226	2.9e-28	Bacteria; Proteobacteria; Gammaproteobacteria; Vibrionales; Vibrionaceae; Vibrio; Vibrio oreintalis group.
A0A0A1B555_9GAMM	595	Pantoea sp. PSNIH2	dCache_1~HAMP~MCPsignal	MCPsignal~	dCache_1	3	255	253	1e-18	Bacteria; Proteobacteria; Gammaproteobacteria; Enterobacterales; Erwiniaceae; Pantoea.
A0A0A1VFA8_9BURK	614	Acidovorax sp. MR-S7	dCache_1~HAMP~MCPsignal	MCPsignal~	dCache_1	22	260	239	6.4e-16	Bacteria; Proteobacteria; Betaproteobacteria; Burkholderiales; Comamonadaceae; Acidovorax.
A0A0A1YE92_9PSED	626	Pseudomonas taeanensis MS-3	dCache_1~HAMP~MCPsignal	MCPsignal~	dCache_1	32	258	227	1.2e-25	Bacteria; Proteobacteria; Gammaproteobacteria; Pseudomonadales; Pseudomonadaceae; Pseudomonas.
A0A0A2TQC5_9BACL	659	Paenibacillus sp. MAEPY2	dCache_1~HAMP~MCPsignal	MCPsignal~	dCache_1	32	265	234	1.1e-31	Bacteria; Firmicutes; Bacilli; Bacillales; Paenibacillaceae; Paenibacillus.
A0A0A2UXH3_9BACI	674	Pontibacillus chungwhensis BH030062	dCache_1~HAMP~MCPsignal	MCPsignal~	dCache_1	44	279	236	3.5e-35	Bacteria; Firmicutes; Bacilli; Bacillales; Bacillaceae; Pontibacillus.
A0A0A3I0M8_9BACI	664	Lysinibacillus sinduriensis BLB-1 = JCM 15800	dCache_1~HAMP~MCPsignal	MCPsignal~	dCache_1	34	269	236	3.8e-28	Bacteria; Firmicutes; Bacilli; Bacillales; Bacillaceae; Lysinibacillus.
A0A0A3IXL0_9BACI	664	Lysinibacillus massiliensis 4400831 = CIP 108448 = CCUG 49529	dCache_1~HAMP~MCPsignal	MCPsignal~	dCache_1	34	269	236	2.9e-27	Bacteria; Firmicutes; Bacilli; Bacillales; Bacillaceae; Lysinibacillus.
A0A0A3J575_9BACI	662	Lysinibacillus odysseyi 34hs-1 = NBRC 100172	dCache_1~HAMP~MCPsignal	MCPsignal~	dCache_1	34	268	235	1.2e-26	Bacteria; Firmicutes; Bacilli; Bacillales; Bacillaceae; Lysinibacillus.
A0A0A3J948_9BACI	663	Lysinibacillus massiliensis 4400831 = CIP 108448 = CCUG 49529	dCache_1~HAMP~MCPsignal	MCPsignal~	dCache_1	34	269	236	1.7e-30	Bacteria; Firmicutes; Bacilli; Bacillales; Bacillaceae; Lysinibacillus.
A0A0A5GDB2_9BACI	595	Pontibacillus marinus BH030004 = DSM 16465	dCache_1~HAMP~MCPsignal	MCPsignal~	dCache_1	44	220	177	2.7e-14	Bacteria; Firmicutes; Bacilli; Bacillales; Bacillaceae; Pontibacillus.
A0A0A5HMW2_9VIBR	623	Vibrio sinaloensis	dCache_1~HAMP~MCPsignal	MCPsignal~	dCache_1	28	255	228	1.6e-24	Bacteria; Proteobacteria; Gammaproteobacteria; Vibrionales; Vibrionaceae; Vibrio; Vibrio oreintalis group.
A0A0A5HTW8_9VIBR	630	Vibrio sinaloensis	dCache_1~HAMP~MCPsignal	MCPsignal~	dCache_1	34	260	227	1.2e-22	Bacteria; Proteobacteria; Gammaproteobacteria; Vibrionales; Vibrionaceae; Vibrio; Vibrio oreintalis group.
A0A0A5HU48_9VIBR	622	Vibrio sinaloensis	dCache_1~HAMP~MCPsignal	MCPsignal~	dCache_1	24	254	231	9.2e-27	Bacteria; Proteobacteria; Gammaproteobacteria; Vibrionales; Vibrionaceae; Vibrio; Vibrio oreintalis group.
A0A0A5HYP0_9VIBR	627	Vibrio sinaloensis	dCache_1~HAMP~MCPsignal	MCPsignal~	dCache_1	34	259	226	5.5e-29	Bacteria; Proteobacteria; Gammaproteobacteria; Vibrionales; Vibrionaceae; Vibrio; Vibrio oreintalis group.
A0A0A5JM81_9VIBR	626	Vibrio sinaloensis	dCache_1~HAMP~MCPsignal	MCPsignal~	dCache_1	24	258	235	3.4e-23	Bacteria; Proteobacteria; Gammaproteobacteria; Vibrionales; Vibrionaceae; Vibrio; Vibrio oreintalis group.
A0A0A6QDA6_9BURK	599	Paraburkholderia sacchari	dCache_1~HAMP~MCPsignal	MCPsignal~	dCache_1	19	258	240	4.8e-18	Bacteria; Proteobacteria; Betaproteobacteria; Burkholderiales; Burkholderiaceae; Paraburkholderia.
A0A0A6V8L3_9BACI	660	Bacillus ginsengihumi	dCache_1~HAMP~MCPsignal	MCPsignal~	dCache_1	42	266	225	1.1e-23	Bacteria; Firmicutes; Bacilli; Bacillales; Bacillaceae; Bacillus.
A0A0A7EIW8_9GAMM	623	Pseudoalteromonas piratica	dCache_1~HAMP~MCPsignal	MCPsignal~	dCache_1	32	255	224	1.3e-23	Bacteria; Proteobacteria; Gammaproteobacteria; Alteromonadales; Pseudoalteromonadaceae; Pseudoalteromonas.
A0A0A7JQT6_9PSED	624	Pseudomonas parafulva	dCache_1~HAMP~MCPsignal	MCPsignal~	dCache_1	36	256	221	1.4e-23	Bacteria; Proteobacteria; Gammaproteobacteria; Pseudomonadales; Pseudomonadaceae; Pseudomonas.
A0A0A8JMG0_BACSX	254	Bacillus sp. (strain OxB-1)	dCache_1	No_output	dCache_1	14	254	241	5.9e-25	Bacteria; Firmicutes; Bacilli; Bacillales; Bacillaceae; Bacillus.
A0A0A8JQM7_BACSX	663	Bacillus sp. (strain OxB-1)	dCache_1~HAMP~MCPsignal	MCPsignal~	dCache_1	29	269	241	8.2e-25	Bacteria; Firmicutes; Bacilli; Bacillales; Bacillaceae; Bacillus.
A0A0A8WYU9_9BACI	668	Bacillus selenatarsenatis SF-1	dCache_1~HAMP~MCPsignal	MCPsignal~	dCache_1	34	274	241	5.8e-30	Bacteria; Firmicutes; Bacilli; Bacillales; Bacillaceae; Bacillus.
A0A0B0HR56_9BACI	443	Anoxybacillus sp. BCO1	dCache_1~HAMP	No_output	dCache_1	34	265	232	9e-36	Bacteria; Firmicutes; Bacilli; Bacillales; Bacillaceae; Anoxybacillus.
A0A0B4WXN0_9RHIZ	690	Rhizobium gallicum bv. gallicum R602	dCache_1~HAMP~MCPsignal	MCPsignal~	dCache_1	30	254	225	3.7e-27	Bacteria; Proteobacteria; Alphaproteobacteria; Rhizobiales; Rhizobiaceae; Rhizobium/Agrobacterium group; Rhizobium.
A0A0B4XYZ2_9PROT	647	Thalassospira xiamenensis M-5 = DSM 17429	dCache_1~HAMP~MCPsignal	MCPsignal~	dCache_1	34	258	225	2e-26	Bacteria; Proteobacteria; Alphaproteobacteria; Rhodospirillales; Rhodospirillaceae; Thalassospira.
A0A0B5AW97_9BACL	672	Jeotgalibacillus malaysiensis	dCache_1~HAMP~MCPsignal	MCPsignal~	dCache_1	35	272	238	7.6e-31	Bacteria; Firmicutes; Bacilli; Bacillales; Planococcaceae; Jeotgalibacillus.
A0A0B5AX53_9BACL	670	Jeotgalibacillus malaysiensis	dCache_1~HAMP~MCPsignal	MCPsignal~	dCache_1	47	274	228	1e-33	Bacteria; Firmicutes; Bacilli; Bacillales; Planococcaceae; Jeotgalibacillus.
A0A0B5B8A7_9DELT	626	Geobacter pickeringii	dCache_1~HAMP~MCPsignal	MCPsignal~	dCache_1	34	258	225	6.5e-25	Bacteria; Proteobacteria; Deltaproteobacteria; Desulfuromonadales; Geobacteraceae; Geobacter.
A0A0C1U929_9CLOT	676	Clostridium argentinense CDC 2741	dCache_1~MCPsignal	MCPsignal~	dCache_1	43	278	236	2.2e-21	Bacteria; Firmicutes; Clostridia; Clostridiales; Clostridiaceae; Clostridium.
A0A0C1U9B8_9CLOT	676	Clostridium argentinense CDC 2741	dCache_1~MCPsignal	MCPsignal~	dCache_1	45	271	227	6.1e-22	Bacteria; Firmicutes; Clostridia; Clostridiales; Clostridiaceae; Clostridium.
A0A0C2BP83_9BURK	570	Noviherbaspirillum autotrophicum	dCache_1~HAMP~GGDEF	GGDEF~	dCache_1	34	325	292	8.6e-22	Bacteria; Proteobacteria; Betaproteobacteria; Burkholderiales; Oxalobacteraceae; Noviherbaspirillum.
A0A0C2CHU5_9BURK	600	Burkholderia sp. MR1	dCache_1~HAMP~MCPsignal	MCPsignal~	dCache_1	37	259	223	1.9e-23	Bacteria; Proteobacteria; Betaproteobacteria; Burkholderiales; Burkholderiaceae; Burkholderia.
A0A0C2E7X9_9PSED	629	Pseudomonas batumici	dCache_1~HAMP~MCPsignal	MCPsignal~	dCache_1	36	261	226	3.2e-30	Bacteria; Proteobacteria; Gammaproteobacteria; Pseudomonadales; Pseudomonadaceae; Pseudomonas.
A0A0C2TQF2_BACBA	666	Bacillus badius	dCache_1~HAMP~MCPsignal	MCPsignal~	dCache_1	30	270	241	5.7e-29	Bacteria; Firmicutes; Bacilli; Bacillales; Bacillaceae; Bacillus.
A0A0C2XPM4_BACBA	658	Bacillus badius	dCache_1~HAMP~MCPsignal	MCPsignal~	dCache_1	38	264	227	3.7e-20	Bacteria; Firmicutes; Bacilli; Bacillales; Bacillaceae; Bacillus.
A0A0C3I9B2_9VIBR	627	Vibrio mytili	dCache_1~HAMP~MCPsignal	MCPsignal~	dCache_1	34	259	226	4.2e-27	Bacteria; Proteobacteria; Gammaproteobacteria; Vibrionales; Vibrionaceae; Vibrio.
A0A0C4YIP6_9BURK	610	Cupriavidus basilensis	dCache_1~HAMP~MCPsignal	MCPsignal~	dCache_1	19	258	240	2.8e-22	Bacteria; Proteobacteria; Betaproteobacteria; Burkholderiales; Burkholderiaceae; Cupriavidus.
A0A0C5VQG1_9GAMM	623	Gynuella sunshinyii YC6258	dCache_1~HAMP~MCPsignal	MCPsignal~	dCache_1	34	255	222	3.3e-31	Bacteria; Proteobacteria; Gammaproteobacteria; Oceanospirillales; Saccharospirillaceae; Gynuella.
A0A0C5VR93_9GAMM	632	Gynuella sunshinyii YC6258	dCache_1~HAMP~MCPsignal	MCPsignal~	dCache_1	39	264	226	6.6e-24	Bacteria; Proteobacteria; Gammaproteobacteria; Oceanospirillales; Saccharospirillaceae; Gynuella.
A0A0C5WI84_9GAMM	627	Photobacterium gaetbulicola Gung47	dCache_1~HAMP~MCPsignal	MCPsignal~	dCache_1	34	259	226	1.8e-27	Bacteria; Proteobacteria; Gammaproteobacteria; Vibrionales; Vibrionaceae; Photobacterium.
A0A0C5WKQ1_9GAMM	627	Photobacterium gaetbulicola Gung47	dCache_1~HAMP~MCPsignal	MCPsignal~	dCache_1	34	259	226	1e-25	Bacteria; Proteobacteria; Gammaproteobacteria; Vibrionales; Vibrionaceae; Photobacterium.
A0A0C5WPU2_9GAMM	622	Photobacterium gaetbulicola Gung47	dCache_1~HAMP~MCPsignal	MCPsignal~	dCache_1	32	254	223	3.2e-24	Bacteria; Proteobacteria; Gammaproteobacteria; Vibrionales; Vibrionaceae; Photobacterium.
A0A0C5WX36_9GAMM	617	Photobacterium gaetbulicola Gung47	dCache_1~HAMP~MCPsignal	MCPsignal~	dCache_1	18	248	231	4.9e-19	Bacteria; Proteobacteria; Gammaproteobacteria; Vibrionales; Vibrionaceae; Photobacterium.
A0A0C7NQ86_9BACT	659	Defluviitoga tunisiensis	dCache_1~HAMP~MCPsignal	MCPsignal~	dCache_1	32	264	233	1.4e-30	Bacteria; Thermotogae; Petrotogales; Petrotogaceae; Defluviitoga.
A0A0D0J9S2_RHIRD	694	Rhizobium radiobacter (Agrobacterium tumefaciens) (Agrobacterium radiobacter)	dCache_1~HAMP~MCPsignal	MCPsignal~	dCache_1	38	261	224	2.7e-25	Bacteria; Proteobacteria; Alphaproteobacteria; Rhizobiales; Rhizobiaceae; Rhizobium/Agrobacterium group; Agrobacterium; Agrobacterium tumefaciens complex.
A0A0D1LWX0_PSEPU	627	Pseudomonas putida (Arthrobacter siderocapsulatus)	dCache_1~HAMP~MCPsignal	MCPsignal~	dCache_1	32	259	228	3.6e-21	Bacteria; Proteobacteria; Gammaproteobacteria; Pseudomonadales; Pseudomonadaceae; Pseudomonas.
A0A0D1P0L0_PSEPU	624	Pseudomonas putida (Arthrobacter siderocapsulatus)	dCache_1~HAMP~MCPsignal	MCPsignal~	dCache_1	36	256	221	2.2e-23	Bacteria; Proteobacteria; Gammaproteobacteria; Pseudomonadales; Pseudomonadaceae; Pseudomonas.
A0A0D1XA56_ANEMI	655	Aneurinibacillus migulanus (Bacillus migulanus)	dCache_1~HAMP~MCPsignal	MCPsignal~	dCache_1	43	261	219	1.6e-28	Bacteria; Firmicutes; Bacilli; Bacillales; Paenibacillaceae; Aneurinibacillus group; Aneurinibacillus.
A0A0D1XTB8_ANEMI	654	Aneurinibacillus migulanus (Bacillus migulanus)	dCache_1~HAMP~MCPsignal	MCPsignal~	dCache_1	36	260	225	7.8e-19	Bacteria; Firmicutes; Bacilli; Bacillales; Paenibacillaceae; Aneurinibacillus group; Aneurinibacillus.
A0A0D1YLM2_ANEMI	656	Aneurinibacillus migulanus (Bacillus migulanus)	dCache_1~HAMP~MCPsignal	MCPsignal~	dCache_1	38	262	225	1.7e-22	Bacteria; Firmicutes; Bacilli; Bacillales; Paenibacillaceae; Aneurinibacillus group; Aneurinibacillus.
A0A0D5LGV9_9BURK	601	Burkholderia sp. 2002721687	dCache_1~HAMP~MCPsignal	MCPsignal~	dCache_1	19	260	242	6e-22	Bacteria; Proteobacteria; Betaproteobacteria; Burkholderiales; Burkholderiaceae; Burkholderia.
A0A0D5V893_9BURK	599	Paraburkholderia fungorum	dCache_1~HAMP~MCPsignal	MCPsignal~	dCache_1	17	258	242	7.3e-27	Bacteria; Proteobacteria; Betaproteobacteria; Burkholderiales; Burkholderiaceae; Paraburkholderia.
A0A0D6KI77_9CYAN	793	Tolypothrix sp. PCC 7601	dCache_1~HAMP~Guanylate_cyc	Guanylate_cyc~	dCache_1	32	323	292	5.7e-22	Bacteria; Cyanobacteria; Nostocales; Tolypothrichaceae; Tolypothrix.
A0A0D6RZ65_9PSED	621	Pseudomonas sp. FeS53a	dCache_1~HAMP~MCPsignal	MCPsignal~	dCache_1	32	253	222	5.8e-28	Bacteria; Proteobacteria; Gammaproteobacteria; Pseudomonadales; Pseudomonadaceae; Pseudomonas.
A0A0D6T1Q9_9PSED	627	Pseudomonas sp. FeS53a	dCache_1~HAMP~MCPsignal	MCPsignal~	dCache_1	32	259	228	3.5e-29	Bacteria; Proteobacteria; Gammaproteobacteria; Pseudomonadales; Pseudomonadaceae; Pseudomonas.
A0A0D8CT74_9GAMM	629	Thalassomonas actiniarum	dCache_1~HAMP~MCPsignal	MCPsignal~	dCache_1	36	260	225	2.1e-26	Bacteria; Proteobacteria; Gammaproteobacteria; Alteromonadales; Colwelliaceae; Thalassomonas.
A0A0D8IAS2_9CLOT	666	Clostridium aceticum	dCache_1~MCPsignal	MCPsignal~	dCache_1	32	266	235	5.9e-25	Bacteria; Firmicutes; Clostridia; Clostridiales; Clostridiaceae; Clostridium.
A0A0D8PQQ9_9GAMM	627	Photobacterium iliopiscarium	dCache_1~HAMP~MCPsignal	MCPsignal~	dCache_1	26	259	234	1.1e-23	Bacteria; Proteobacteria; Gammaproteobacteria; Vibrionales; Vibrionaceae; Photobacterium.
A0A0E4CUM0_9BACL	727	Paenibacillus riograndensis SBR5	dCache_1~HAMP~MCPsignal	MCPsignal~	dCache_1	85	332	248	6.9e-27	Bacteria; Firmicutes; Bacilli; Bacillales; Paenibacillaceae; Paenibacillus; Paenibacillus sonchi group.
A0A0F0F5M9_9PSED	626	Pseudomonas sp. 2(2015)	dCache_1~HAMP~MCPsignal	MCPsignal~	dCache_1	36	258	223	1.1e-27	Bacteria; Proteobacteria; Gammaproteobacteria; Pseudomonadales; Pseudomonadaceae; Pseudomonas.
A0A0F2IZR7_9BACT	694	Candidatus Magnetoovum chiemensis	dCache_1~HAMP~Guanylate_cyc	Guanylate_cyc~	dCache_1	47	274	228	7.1e-27	Bacteria; Nitrospirae; Nitrospirales; Nitrospiraceae; Candidatus Magnetoovum.
A0A0F3KSZ5_9NEIS	623	Aquitalea magnusonii	dCache_1~HAMP~MCPsignal	MCPsignal~	dCache_1	33	255	223	2.5e-17	Bacteria; Proteobacteria; Betaproteobacteria; Neisseriales; Chromobacteriaceae; Aquitalea.
A0A0F3KUI3_9NEIS	625	Aquitalea magnusonii	dCache_1~HAMP~MCPsignal	MCPsignal~	dCache_1	33	257	225	1.3e-25	Bacteria; Proteobacteria; Betaproteobacteria; Neisseriales; Chromobacteriaceae; Aquitalea.
A0A0F4NF51_9VIBR	623	Vibrio galatheae	dCache_1~HAMP~MCPsignal	MCPsignal~	dCache_1	24	255	232	2.7e-27	Bacteria; Proteobacteria; Gammaproteobacteria; Vibrionales; Vibrionaceae; Vibrio.
A0A0F4NHM9_9VIBR	627	Vibrio galatheae	dCache_1~HAMP~MCPsignal	MCPsignal~	dCache_1	34	259	226	4.2e-26	Bacteria; Proteobacteria; Gammaproteobacteria; Vibrionales; Vibrionaceae; Vibrio.
A0A0F4P012_PSEO7	627	Pseudoalteromonas piscicida	dCache_1~HAMP~MCPsignal	MCPsignal~	dCache_1	32	259	228	3.9e-27	Bacteria; Proteobacteria; Gammaproteobacteria; Alteromonadales; Pseudoalteromonadaceae; Pseudoalteromonas.
A0A0F4P205_PSEO7	631	Pseudoalteromonas piscicida	dCache_1~HAMP~MCPsignal	MCPsignal~	dCache_1	41	263	223	2.3e-27	Bacteria; Proteobacteria; Gammaproteobacteria; Alteromonadales; Pseudoalteromonadaceae; Pseudoalteromonas.
A0A0F4QGQ2_9GAMM	627	Pseudoalteromonas rubra	dCache_1~HAMP~MCPsignal	MCPsignal~	dCache_1	32	259	228	6e-29	Bacteria; Proteobacteria; Gammaproteobacteria; Alteromonadales; Pseudoalteromonadaceae; Pseudoalteromonas.
A0A0F4QMQ1_9GAMM	629	Pseudoalteromonas rubra	dCache_1~HAMP~MCPsignal	MCPsignal~	dCache_1	36	261	226	5.3e-28	Bacteria; Proteobacteria; Gammaproteobacteria; Alteromonadales; Pseudoalteromonadaceae; Pseudoalteromonas.
A0A0F4QUK7_9GAMM	622	Pseudoalteromonas rubra	dCache_1~HAMP~MCPsignal	MCPsignal~	dCache_1	32	254	223	8.7e-26	Bacteria; Proteobacteria; Gammaproteobacteria; Alteromonadales; Pseudoalteromonadaceae; Pseudoalteromonas.
A0A0F4R1P5_9GAMM	629	Marinomonas sp. S3726	dCache_1~HAMP~MCPsignal	MCPsignal~	dCache_1	35	261	227	1.8e-26	Bacteria; Proteobacteria; Gammaproteobacteria; Oceanospirillales; Oceanospirillaceae; Marinomonas.
A0A0F4R854_9GAMM	651	Marinomonas sp. S3726	dCache_1~HAMP~MCPsignal	MCPsignal~	dCache_1	32	281	250	2.6e-21	Bacteria; Proteobacteria; Gammaproteobacteria; Oceanospirillales; Oceanospirillaceae; Marinomonas.
A0A0F4R886_9GAMM	627	Marinomonas sp. S3726	dCache_1~HAMP~MCPsignal	MCPsignal~	dCache_1	32	259	228	3.3e-29	Bacteria; Proteobacteria; Gammaproteobacteria; Oceanospirillales; Oceanospirillaceae; Marinomonas.
A0A0F5ALD3_9GAMM	651	Salinivibrio sp. KP-1	dCache_1~HAMP~MCPsignal	MCPsignal~	dCache_1	33	279	247	1.2e-23	Bacteria; Proteobacteria; Gammaproteobacteria; Vibrionales; Vibrionaceae; Salinivibrio.
A0A0F5AN06_9GAMM	636	Salinivibrio sp. KP-1	dCache_1~HAMP~MCPsignal	MCPsignal~	dCache_1	35	267	233	6.7e-17	Bacteria; Proteobacteria; Gammaproteobacteria; Vibrionales; Vibrionaceae; Salinivibrio.
A0A0F5AQX5_9GAMM	626	Salinivibrio sp. KP-1	dCache_1~HAMP~MCPsignal	MCPsignal~	dCache_1	27	258	232	2e-25	Bacteria; Proteobacteria; Gammaproteobacteria; Vibrionales; Vibrionaceae; Salinivibrio.
A0A0F5ART9_9GAMM	628	Salinivibrio sp. KP-1	dCache_1~HAMP~MCPsignal	MCPsignal~	dCache_1	34	260	227	1.1e-24	Bacteria; Proteobacteria; Gammaproteobacteria; Vibrionales; Vibrionaceae; Salinivibrio.
A0A0F5ARY7_9GAMM	625	Salinivibrio sp. KP-1	dCache_1~HAMP~MCPsignal	MCPsignal~	dCache_1	35	257	223	2e-25	Bacteria; Proteobacteria; Gammaproteobacteria; Vibrionales; Vibrionaceae; Salinivibrio.
A0A0F5I7Q9_9BACI	658	Quasibacillus thermotolerans	dCache_1~HAMP~MCPsignal	MCPsignal~	dCache_1	40	264	225	2e-24	Bacteria; Firmicutes; Bacilli; Bacillales; Bacillaceae; Quasibacillus.
A0A0F5V8G9_9GAMM	627	Photobacterium halotolerans	dCache_1~HAMP~MCPsignal	MCPsignal~	dCache_1	29	259	231	6e-21	Bacteria; Proteobacteria; Gammaproteobacteria; Vibrionales; Vibrionaceae; Photobacterium.
A0A0F5VA30_9GAMM	627	Photobacterium halotolerans	dCache_1~HAMP~MCPsignal	MCPsignal~	dCache_1	26	259	234	2.9e-22	Bacteria; Proteobacteria; Gammaproteobacteria; Vibrionales; Vibrionaceae; Photobacterium.
A0A0F5VH06_9GAMM	622	Photobacterium halotolerans	dCache_1~HAMP~MCPsignal	MCPsignal~	dCache_1	32	273	242	5.6e-23	Bacteria; Proteobacteria; Gammaproteobacteria; Vibrionales; Vibrionaceae; Photobacterium.
A0A0F5Y9V5_9CYAN	667	Limnoraphis robusta CS-951	dCache_1~HAMP~Guanylate_cyc	Guanylate_cyc~	dCache_1	45	338	294	1.5e-18	Bacteria; Cyanobacteria; Oscillatoriophycideae; Oscillatoriales; Oscillatoriaceae; Limnoraphis.
A0A0F5ZU20_9GAMM	626	Grimontia sp. AD028	dCache_1~HAMP~MCPsignal	MCPsignal~	dCache_1	23	260	238	1.5e-20	Bacteria; Proteobacteria; Gammaproteobacteria; Vibrionales; Vibrionaceae; Grimontia.
A0A0F5ZUA5_9GAMM	624	Grimontia sp. AD028	dCache_1~HAMP~MCPsignal	MCPsignal~	dCache_1	27	256	230	1.6e-21	Bacteria; Proteobacteria; Gammaproteobacteria; Vibrionales; Vibrionaceae; Grimontia.
A0A0F6A3E9_9GAMM	578	Grimontia sp. AD028	dCache_1~HAMP~MCPsignal	MCPsignal~	dCache_1	1	210	210	4.4e-22	Bacteria; Proteobacteria; Gammaproteobacteria; Vibrionales; Vibrionaceae; Grimontia.
A0A0F6A478_9GAMM	627	Pseudoalteromonas luteoviolacea S4054	dCache_1~HAMP~MCPsignal	MCPsignal~	dCache_1	32	259	228	8.9e-30	Bacteria; Proteobacteria; Gammaproteobacteria; Alteromonadales; Pseudoalteromonadaceae; Pseudoalteromonas.
A0A0F6A7B6_9GAMM	629	Pseudoalteromonas luteoviolacea S4054	dCache_1~HAMP~MCPsignal	MCPsignal~	dCache_1	35	261	227	2.3e-29	Bacteria; Proteobacteria; Gammaproteobacteria; Alteromonadales; Pseudoalteromonadaceae; Pseudoalteromonas.
A0A0F6AG14_9GAMM	622	Pseudoalteromonas luteoviolacea S4054	dCache_1~HAMP~MCPsignal	MCPsignal~	dCache_1	32	254	223	1.9e-25	Bacteria; Proteobacteria; Gammaproteobacteria; Alteromonadales; Pseudoalteromonadaceae; Pseudoalteromonas.
A0A0F6BQ67_GEOS0	657	Geobacillus sp. (strain Y4.1MC1)	dCache_1~HAMP~MCPsignal	MCPsignal~	dCache_1	34	263	230	6e-32	Bacteria; Firmicutes; Bacilli; Bacillales; Bacillaceae; Geobacillus.
A0A0G3BK86_9BURK	601	[Polyangium] brachysporum	dCache_1~HAMP~MCPsignal	MCPsignal~	dCache_1	48	258	211	1.2e-19	Bacteria; Proteobacteria; Betaproteobacteria; Burkholderiales.
A0A0G3CL46_9GAMM	856	Pragia fontium	dCache_1~GGDEF~EAL	GGDEF~EAL~	dCache_1	48	335	288	1.9e-14	Bacteria; Proteobacteria; Gammaproteobacteria; Enterobacterales; Budviciaceae; Pragia.
A0A0G3QDW7_KLUIN	594	Kluyvera intermedia (Enterobacter intermedius)	dCache_1~HAMP~MCPsignal	MCPsignal~	dCache_1	20	254	235	5.7e-18	Bacteria; Proteobacteria; Gammaproteobacteria; Enterobacterales; Enterobacteriaceae; Kluyvera.
A0A0G4JPY4_9GAMM	582	Brenneria goodwinii	dCache_1~HAMP~MCPsignal	MCPsignal~	dCache_1	3	242	240	2.1e-22	Bacteria; Proteobacteria; Gammaproteobacteria; Enterobacterales; Pectobacteriaceae; Brenneria.
A0A0H3E078_BACA1	655	Bacillus atrophaeus (strain 1942)	dCache_1~HAMP~MCPsignal	MCPsignal~	dCache_1	36	261	226	3.2e-24	Bacteria; Firmicutes; Bacilli; Bacillales; Bacillaceae; Bacillus.
A0A0H3E736_BACA1	662	Bacillus atrophaeus (strain 1942)	dCache_1~HAMP~MCPsignal	MCPsignal~	dCache_1	45	266	222	1.2e-22	Bacteria; Firmicutes; Bacilli; Bacillales; Bacillaceae; Bacillus.
A0A0H3KM43_BURM1	599	Burkholderia multivorans (strain ATCC 17616 / 249)	dCache_1~HAMP~MCPsignal	MCPsignal~	dCache_1	20	258	239	4.4e-27	Bacteria; Proteobacteria; Betaproteobacteria; Burkholderiales; Burkholderiaceae; Burkholderia; Burkholderia cepacia complex.
A0A0J1DK99_9FIRM	613	Peptococcaceae bacterium 1109	dCache_1~HAMP~MCPsignal	MCPsignal~	dCache_1	29	260	232	2.2e-33	Bacteria; Firmicutes; Clostridia; Clostridiales; Peptococcaceae.
A0A0J1FBI2_9FIRM	660	Peptococcaceae bacterium CEB3	dCache_1~HAMP~MCPsignal	MCPsignal~	dCache_1	35	266	232	1.2e-37	Bacteria; Firmicutes; Clostridia; Clostridiales; Peptococcaceae.
A0A0J1GLU0_9GAMM	627	Photobacterium aphoticum	dCache_1~HAMP~MCPsignal	MCPsignal~	dCache_1	34	259	226	6.5e-27	Bacteria; Proteobacteria; Gammaproteobacteria; Vibrionales; Vibrionaceae; Photobacterium.
A0A0J1GNU2_9GAMM	627	Photobacterium aphoticum	dCache_1~HAMP~MCPsignal	MCPsignal~	dCache_1	37	259	223	3.7e-24	Bacteria; Proteobacteria; Gammaproteobacteria; Vibrionales; Vibrionaceae; Photobacterium.
A0A0J1GR61_9GAMM	625	Photobacterium aphoticum	dCache_1~HAMP~MCPsignal	MCPsignal~	dCache_1	30	257	228	1.2e-22	Bacteria; Proteobacteria; Gammaproteobacteria; Vibrionales; Vibrionaceae; Photobacterium.
A0A0J1GZ00_9GAMM	627	Photobacterium ganghwense	dCache_1~HAMP~MCPsignal	MCPsignal~	dCache_1	29	259	231	7.2e-25	Bacteria; Proteobacteria; Gammaproteobacteria; Vibrionales; Vibrionaceae; Photobacterium.
A0A0J1H4C3_9GAMM	627	Photobacterium aquae	dCache_1~HAMP~MCPsignal	MCPsignal~	dCache_1	24	259	236	1.4e-23	Bacteria; Proteobacteria; Gammaproteobacteria; Vibrionales; Vibrionaceae; Photobacterium.
A0A0J1HDF2_9GAMM	627	Photobacterium ganghwense	dCache_1~HAMP~MCPsignal	MCPsignal~	dCache_1	30	259	230	2.8e-23	Bacteria; Proteobacteria; Gammaproteobacteria; Vibrionales; Vibrionaceae; Photobacterium.
A0A0J1HJ16_9GAMM	622	Photobacterium ganghwense	dCache_1~HAMP~MCPsignal	MCPsignal~	dCache_1	32	254	223	4.2e-26	Bacteria; Proteobacteria; Gammaproteobacteria; Vibrionales; Vibrionaceae; Photobacterium.
A0A0J1JHK1_9GAMM	627	Photobacterium aquae	dCache_1~HAMP~MCPsignal	MCPsignal~	dCache_1	29	259	231	6.6e-23	Bacteria; Proteobacteria; Gammaproteobacteria; Vibrionales; Vibrionaceae; Photobacterium.
A0A0J5GIV3_9NEIS	615	Vogesella sp. EB	dCache_1~HAMP~MCPsignal	MCPsignal~	dCache_1	25	247	223	1.6e-20	Bacteria; Proteobacteria; Betaproteobacteria; Neisseriales; Chromobacteriaceae; Vogesella.
A0A0J5GSD3_9BACI	662	Bacillus sp. LL01	dCache_1~HAMP~MCPsignal	MCPsignal~	dCache_1	35	268	234	1.9e-30	Bacteria; Firmicutes; Bacilli; Bacillales; Bacillaceae; Bacillus.
A0A0J5L4J6_PLUGE	848	Pluralibacter gergoviae (Enterobacter gergoviae)	dCache_1~EAL	EAL~	dCache_1	39	333	295	2.5e-10	Bacteria; Proteobacteria; Gammaproteobacteria; Enterobacterales; Enterobacteriaceae; Pluralibacter.
A0A0J6HX67_9PSED	629	Pseudomonas psychrophila	dCache_1~HAMP~MCPsignal	MCPsignal~	dCache_1	36	261	226	5.1e-32	Bacteria; Proteobacteria; Gammaproteobacteria; Pseudomonadales; Pseudomonadaceae; Pseudomonas.
A0A0J6NHL9_9NEIS	629	Chromobacterium sp. LK11	dCache_1~HAMP~MCPsignal	MCPsignal~	dCache_1	33	259	227	2e-24	Bacteria; Proteobacteria; Betaproteobacteria; Neisseriales; Chromobacteriaceae; Chromobacterium.
A0A0J6NHU0_9NEIS	628	Chromobacterium sp. LK11	dCache_1~HAMP~MCPsignal	MCPsignal~	dCache_1	18	260	243	6.2e-19	Bacteria; Proteobacteria; Betaproteobacteria; Neisseriales; Chromobacteriaceae; Chromobacterium.
A0A0J6NHU8_9NEIS	625	Chromobacterium sp. LK11	dCache_1~HAMP~MCPsignal	MCPsignal~	dCache_1	23	257	235	4.5e-28	Bacteria; Proteobacteria; Betaproteobacteria; Neisseriales; Chromobacteriaceae; Chromobacterium.
A0A0J6NJX4_9NEIS	625	Chromobacterium sp. LK11	dCache_1~HAMP~MCPsignal	MCPsignal~	dCache_1	31	257	227	3e-28	Bacteria; Proteobacteria; Betaproteobacteria; Neisseriales; Chromobacteriaceae; Chromobacterium.
A0A0J7J8W5_9ALTE	628	Marinobacter subterrani	dCache_1~HAMP~MCPsignal	MCPsignal~	dCache_1	31	259	229	2.3e-27	Bacteria; Proteobacteria; Gammaproteobacteria; Alteromonadales; Alteromonadaceae; Marinobacter.
A0A0J8DDF3_CLOCY	663	Clostridium cylindrosporum DSM 605	dCache_1~MCPsignal	MCPsignal~	dCache_1	37	266	230	7.3e-25	Bacteria; Firmicutes; Clostridia; Clostridiales; Clostridiaceae; Clostridium.
A0A0J8V6Y7_9GAMM	627	Photobacterium swingsii	dCache_1~HAMP~MCPsignal	MCPsignal~	dCache_1	30	259	230	6e-27	Bacteria; Proteobacteria; Gammaproteobacteria; Vibrionales; Vibrionaceae; Photobacterium.
A0A0J8VJN5_9ENTR	595	Franconibacter pulveris	dCache_1~HAMP~MCPsignal	MCPsignal~	dCache_1	18	255	238	2.1e-17	Bacteria; Proteobacteria; Gammaproteobacteria; Enterobacterales; Enterobacteriaceae; Franconibacter.
A0A0K2X646_9HELI	626	Helicobacter ailurogastricus	dCache_1~HAMP~MCPsignal	MCPsignal~	dCache_1	33	258	226	5.7e-23	Bacteria; Proteobacteria; Epsilonproteobacteria; Campylobacterales; Helicobacteraceae; Helicobacter.
A0A0K2XIF4_9HELI	630	Helicobacter ailurogastricus	dCache_1~HAMP~MCPsignal	MCPsignal~	dCache_1	38	262	225	2.5e-21	Bacteria; Proteobacteria; Epsilonproteobacteria; Campylobacterales; Helicobacteraceae; Helicobacter.
A0A0K8JJM3_9FIRM	659	Propionispora sp. 2/2-37	dCache_1~HAMP~MCPsignal	MCPsignal~	dCache_1	32	265	234	3.6e-30	Bacteria; Firmicutes; Negativicutes; Selenomonadales; Sporomusaceae; Propionispora.
A0A0K9FE37_9BACI	653	Lysinibacillus xylanilyticus	dCache_1~HAMP~MCPsignal	MCPsignal~	dCache_1	37	259	223	1.4e-27	Bacteria; Firmicutes; Bacilli; Bacillales; Bacillaceae; Lysinibacillus.
A0A0K9FE68_9BACI	653	Lysinibacillus xylanilyticus	dCache_1~HAMP~MCPsignal	MCPsignal~	dCache_1	34	259	226	2.5e-22	Bacteria; Firmicutes; Bacilli; Bacillales; Bacillaceae; Lysinibacillus.
A0A0K9GZ63_9BACI	655	Bacillus loiseleuriae	dCache_1~HAMP~MCPsignal	MCPsignal~	dCache_1	37	261	225	1.4e-28	Bacteria; Firmicutes; Bacilli; Bacillales; Bacillaceae; Bacillus.
A0A0K9H9F3_9BACI	658	Bacillus sp. FJAT-27231	dCache_1~HAMP~MCPsignal	MCPsignal~	dCache_1	46	264	219	7.5e-25	Bacteria; Firmicutes; Bacilli; Bacillales; Bacillaceae; Bacillus.
A0A0K9H9Q6_9BACI	668	Bacillus sp. FJAT-27231	dCache_1~HAMP~MCPsignal	MCPsignal~	dCache_1	34	274	241	3.5e-24	Bacteria; Firmicutes; Bacilli; Bacillales; Bacillaceae; Bacillus.
A0A0L0AP36_9ENTR	594	Klebsiella sp. RIT-PI-d	dCache_1~HAMP~MCPsignal	MCPsignal~	dCache_1	17	254	238	1e-23	Bacteria; Proteobacteria; Gammaproteobacteria; Enterobacterales; Enterobacteriaceae; Klebsiella.
A0A0L0WDQ3_CLOPU	650	Clostridium purinilyticum (Gottschalkia purinilyticum)	dCache_1~HAMP~MCPsignal	MCPsignal~	dCache_1	24	256	233	9.3e-37	Bacteria; Firmicutes; Tissierellia; Tissierellales; Gottschalkiaceae; Gottschalkia.
A0A0L0WDQ6_CLOPU	664	Clostridium purinilyticum (Gottschalkia purinilyticum)	dCache_1~HAMP~MCPsignal	MCPsignal~	dCache_1	37	270	234	2.6e-32	Bacteria; Firmicutes; Tissierellia; Tissierellales; Gottschalkiaceae; Gottschalkia.
A0A0L8EL25_9BURK	605	Achromobacter sp. DMS1	dCache_1~HAMP~MCPsignal	MCPsignal~	dCache_1	34	258	225	2.4e-19	Bacteria; Proteobacteria; Betaproteobacteria; Burkholderiales; Alcaligenaceae; Achromobacter.
A0A0M0G0G6_9BACI	679	Bacillus marisflavi	dCache_1~HAMP~MCPsignal	MCPsignal~	dCache_1	39	281	243	3.7e-32	Bacteria; Firmicutes; Bacilli; Bacillales; Bacillaceae; Bacillus.
A0A0M0G8W8_SPOGL	668	Sporosarcina globispora (Bacillus globisporus)	dCache_1~HAMP~MCPsignal	MCPsignal~	dCache_1	44	273	230	5.1e-20	Bacteria; Firmicutes; Bacilli; Bacillales; Planococcaceae; Sporosarcina.
A0A0M0HIR2_VIBNE	626	Vibrio nereis	dCache_1~HAMP~MCPsignal	MCPsignal~	dCache_1	34	258	225	1.3e-23	Bacteria; Proteobacteria; Gammaproteobacteria; Vibrionales; Vibrionaceae; Vibrio.
A0A0M0HJB7_VIBNE	623	Vibrio nereis	dCache_1~HAMP~MCPsignal	MCPsignal~	dCache_1	28	255	228	4.6e-28	Bacteria; Proteobacteria; Gammaproteobacteria; Vibrionales; Vibrionaceae; Vibrio.
A0A0M0HN86_VIBNE	627	Vibrio nereis	dCache_1~HAMP~MCPsignal	MCPsignal~	dCache_1	34	259	226	5.9e-29	Bacteria; Proteobacteria; Gammaproteobacteria; Vibrionales; Vibrionaceae; Vibrio.
A0A0M0L5V2_9BACI	656	Bacillus koreensis	dCache_1~HAMP~MCPsignal	MCPsignal~	dCache_1	40	262	223	4e-30	Bacteria; Firmicutes; Bacilli; Bacillales; Bacillaceae; Bacillus.
A0A0M0WDR3_9BACI	662	Bacillus sp. FJAT-21945	dCache_1~HAMP~MCPsignal	MCPsignal~	dCache_1	33	267	235	3e-25	Bacteria; Firmicutes; Bacilli; Bacillales; Bacillaceae; Bacillus.
A0A0M1NR46_9BACI	592	Bacillus sp. FJAT-22058	dCache_1~HAMP~MCPsignal	MCPsignal~	dCache_1	2	198	197	1.2e-36	Bacteria; Firmicutes; Bacilli; Bacillales; Bacillaceae; Bacillus.
A0A0M2RDA9_9PROT	647	Kiloniella litopenaei	dCache_1~HAMP~MCPsignal	MCPsignal~	dCache_1	34	259	226	2.8e-28	Bacteria; Proteobacteria; Alphaproteobacteria; Kiloniellales; Kiloniellaceae; Kiloniella.
A0A0M2WFY0_9BURK	639	Janthinobacterium sp. KBS0711	dCache_1~HAMP~MCPsignal	MCPsignal~	dCache_1	20	257	238	1.7e-16	Bacteria; Proteobacteria; Betaproteobacteria; Burkholderiales; Oxalobacteraceae; Janthinobacterium.
A0A0M3F437_ENTCL	594	Enterobacter cloacae	dCache_1~HAMP~MCPsignal	MCPsignal~	dCache_1	22	254	233	2.8e-20	Bacteria; Proteobacteria; Gammaproteobacteria; Enterobacterales; Enterobacteriaceae; Enterobacter; Enterobacter cloacae complex.
A0A0M4D0D7_9DELT	655	Desulfuromonas soudanensis	dCache_1~GGDEF	GGDEF~	dCache_1	25	247	223	1.2e-24	Bacteria; Proteobacteria; Deltaproteobacteria; Desulfuromonadales; Desulfuromonadaceae; Desulfuromonas.
A0A0N0E9Y6_9BACI	662	Bacillus sp. CHD6a	dCache_1~HAMP~MCPsignal	MCPsignal~	dCache_1	34	268	235	2.4e-29	Bacteria; Firmicutes; Bacilli; Bacillales; Bacillaceae; Bacillus.
A0A0N0M2E6_9GAMM	629	Pseudoalteromonas porphyrae	dCache_1~HAMP~MCPsignal	MCPsignal~	dCache_1	33	261	229	3.3e-27	Bacteria; Proteobacteria; Gammaproteobacteria; Alteromonadales; Pseudoalteromonadaceae; Pseudoalteromonas.
A0A0N0XJ22_9NEIS	626	Amantichitinum ursilacus	dCache_1~HAMP~MCPsignal	MCPsignal~	dCache_1	30	258	229	6.9e-26	Bacteria; Proteobacteria; Betaproteobacteria; Neisseriales; Neisseriaceae; Amantichitinum.
A0A0N0ZE73_9BURK	599	Burkholderia sp. ST111	dCache_1~HAMP~MCPsignal	MCPsignal~	dCache_1	17	258	242	3.2e-26	Bacteria; Proteobacteria; Betaproteobacteria; Burkholderiales; Burkholderiaceae; Burkholderia.
A0A0N1ELN1_9GAMM	626	Pseudoalteromonas porphyrae	dCache_1~HAMP~MCPsignal	MCPsignal~	dCache_1	32	258	227	4.5e-20	Bacteria; Proteobacteria; Gammaproteobacteria; Alteromonadales; Pseudoalteromonadaceae; Pseudoalteromonas.
A0A0N1KHZ7_9BACI	658	Geobacillus sp. BCO2	dCache_1~HAMP~MCPsignal	MCPsignal~	dCache_1	36	263	228	2.7e-29	Bacteria; Firmicutes; Bacilli; Bacillales; Bacillaceae; Geobacillus.
A0A0N1LYL7_9ENTE	681	Enterococcus sp. RIT-PI-f	dCache_1~MCPsignal	MCPsignal~	dCache_1	28	281	254	1.6e-18	Bacteria; Firmicutes; Bacilli; Lactobacillales; Enterococcaceae; Enterococcus.
A0A0N8KB00_9ALTE	564	Marinobacter sp. HL-58	dCache_1~HAMP~MCPsignal	MCPsignal~	dCache_1	1	195	195	7.9e-26	Bacteria; Proteobacteria; Gammaproteobacteria; Alteromonadales; Alteromonadaceae; Marinobacter.
A0A0N8KL65_9ALTE	628	Marinobacter excellens HL-55	dCache_1~HAMP~MCPsignal	MCPsignal~	dCache_1	35	260	226	2.1e-26	Bacteria; Proteobacteria; Gammaproteobacteria; Alteromonadales; Alteromonadaceae; Marinobacter.
A0A0N8P2R3_9GAMM	636	Psychromonas sp. PRT-SC03	dCache_1~MCPsignal	MCPsignal~	dCache_1	36	266	231	4.7e-18	Bacteria; Proteobacteria; Gammaproteobacteria; Alteromonadales; Psychromonadaceae; Psychromonas.
A0A0N8TY26_9GAMM	624	Shewanella sp. P1-14-1	dCache_1~HAMP~MCPsignal	MCPsignal~	dCache_1	37	256	220	3.2e-19	Bacteria; Proteobacteria; Gammaproteobacteria; Alteromonadales; Shewanellaceae; Shewanella.
A0A0P6VY03_9BACI	673	Bacillus vietnamensis	dCache_1~HAMP~MCPsignal	MCPsignal~	dCache_1	38	278	241	1.9e-32	Bacteria; Firmicutes; Bacilli; Bacillales; Bacillaceae; Bacillus.
A0A0P8BNB8_9CYAN	1078	Phormidesmis priestleyi Ana	dCache_1~HAMP~PAS_9~HisKA~HATPase_c~Response_reg	HisKA~HATPase_c~Response_reg~	dCache_1	77	380	304	2.1e-17	Bacteria; Cyanobacteria; Synechococcales; Leptolyngbyaceae; Phormidesmis.
A0A0Q0H0W4_9GAMM	623	Pseudoalteromonas sp. P1-16-1b	dCache_1~HAMP~MCPsignal	MCPsignal~	dCache_1	35	255	221	9.7e-19	Bacteria; Proteobacteria; Gammaproteobacteria; Alteromonadales; Pseudoalteromonadaceae; Pseudoalteromonas.
A0A0Q0NNJ1_9GAMM	629	Pseudoalteromonas sp. P1-16-1b	dCache_1~HAMP~MCPsignal	MCPsignal~	dCache_1	33	261	229	5.1e-25	Bacteria; Proteobacteria; Gammaproteobacteria; Alteromonadales; Pseudoalteromonadaceae; Pseudoalteromonas.
A0A0Q3S0Z9_9BACI	668	Psychrobacillus sp. FJAT-21963	dCache_1~HAMP~MCPsignal	MCPsignal~	dCache_1	34	274	241	4.1e-24	Bacteria; Firmicutes; Bacilli; Bacillales; Bacillaceae; Psychrobacillus.
A0A0Q3T4N7_BRECH	655	Brevibacillus choshinensis	dCache_1~HAMP~MCPsignal	MCPsignal~	dCache_1	33	261	229	6.3e-23	Bacteria; Firmicutes; Bacilli; Bacillales; Paenibacillaceae; Brevibacillus.
A0A0Q4QFS4_9BACL	659	Paenibacillus sp. Leaf72	dCache_1~HAMP~MCPsignal	MCPsignal~	dCache_1	32	265	234	4.3e-30	Bacteria; Firmicutes; Bacilli; Bacillales; Paenibacillaceae; Paenibacillus.
A0A0Q5DDB8_9RHIZ	697	Rhizobium sp. Leaf306	dCache_1~HAMP~MCPsignal	MCPsignal~	dCache_1	27	262	236	3.5e-24	Bacteria; Proteobacteria; Alphaproteobacteria; Rhizobiales; Rhizobiaceae; Rhizobium/Agrobacterium group; Rhizobium.
A0A0Q5F185_9RHIZ	696	Rhizobium sp. Leaf311	dCache_1~HAMP~MCPsignal	MCPsignal~	dCache_1	39	261	223	2e-26	Bacteria; Proteobacteria; Alphaproteobacteria; Rhizobiales; Rhizobiaceae; Rhizobium/Agrobacterium group; Rhizobium.
A0A0Q5W257_9RHIZ	697	Rhizobium sp. Leaf371	dCache_1~HAMP~MCPsignal	MCPsignal~	dCache_1	36	261	226	7.7e-27	Bacteria; Proteobacteria; Alphaproteobacteria; Rhizobiales; Rhizobiaceae; Rhizobium/Agrobacterium group; Rhizobium.
A0A0Q6H768_9RHIZ	700	Rhizobium sp. Leaf453	dCache_1~HAMP~MCPsignal	MCPsignal~	dCache_1	37	261	225	9.7e-27	Bacteria; Proteobacteria; Alphaproteobacteria; Rhizobiales; Rhizobiaceae; Rhizobium/Agrobacterium group; Rhizobium.
A0A0Q6S6L7_9RHIZ	695	Rhizobium sp. Root1203	dCache_1~HAMP~MCPsignal	MCPsignal~	dCache_1	36	261	226	2.9e-26	Bacteria; Proteobacteria; Alphaproteobacteria; Rhizobiales; Rhizobiaceae; Rhizobium/Agrobacterium group; Rhizobium.
A0A0Q6SP41_9RHIZ	701	Rhizobium sp. Root1212	dCache_1~HAMP~MCPsignal	MCPsignal~	dCache_1	36	263	228	3.3e-23	Bacteria; Proteobacteria; Alphaproteobacteria; Rhizobiales; Rhizobiaceae; Rhizobium/Agrobacterium group; Rhizobium.
A0A0Q6VQB6_9BURK	609	Massilia sp. Root351	dCache_1~HAMP~MCPsignal	MCPsignal~	dCache_1	22	261	240	9.3e-21	Bacteria; Proteobacteria; Betaproteobacteria; Burkholderiales; Oxalobacteraceae; Massilia.
A0A0Q7A154_9RHIZ	694	Rhizobium sp. Root1240	dCache_1~HAMP~MCPsignal	MCPsignal~	dCache_1	36	261	226	2.1e-26	Bacteria; Proteobacteria; Alphaproteobacteria; Rhizobiales; Rhizobiaceae; Rhizobium/Agrobacterium group; Rhizobium.
A0A0Q7PA17_9RHIZ	699	Rhizobium sp. Root483D2	dCache_1~HAMP~MCPsignal	MCPsignal~	dCache_1	36	261	226	1.7e-29	Bacteria; Proteobacteria; Alphaproteobacteria; Rhizobiales; Rhizobiaceae; Rhizobium/Agrobacterium group; Rhizobium.
A0A0Q7SG03_9BACL	659	Paenibacillus sp. Root52	dCache_1~HAMP~MCPsignal	MCPsignal~	dCache_1	35	265	231	7.9e-30	Bacteria; Firmicutes; Bacilli; Bacillales; Paenibacillaceae; Paenibacillus.
A0A0Q7SPE1_9BACL	658	Paenibacillus sp. Root52	dCache_1~HAMP~MCPsignal	MCPsignal~	dCache_1	27	264	238	2.9e-31	Bacteria; Firmicutes; Bacilli; Bacillales; Paenibacillaceae; Paenibacillus.
A0A0Q8AUH0_9PSED	629	Pseudomonas sp. Root562	dCache_1~HAMP~MCPsignal	MCPsignal~	dCache_1	36	261	226	6.3e-29	Bacteria; Proteobacteria; Gammaproteobacteria; Pseudomonadales; Pseudomonadaceae; Pseudomonas.
A0A0Q8B5J1_9RHIZ	688	Rhizobium sp. Root564	dCache_1~HAMP~MCPsignal	MCPsignal~	dCache_1	29	254	226	8.8e-26	Bacteria; Proteobacteria; Alphaproteobacteria; Rhizobiales; Rhizobiaceae; Rhizobium/Agrobacterium group; Rhizobium.
A0A0Q8R604_9BURK	576	Noviherbaspirillum sp. Root189	dCache_1~HAMP~GGDEF	GGDEF~	dCache_1	35	325	291	3.7e-20	Bacteria; Proteobacteria; Betaproteobacteria; Burkholderiales; Oxalobacteraceae; Noviherbaspirillum.
A0A0Q9EJX8_9RHIZ	695	Ensifer sp. Root278	dCache_1~HAMP~MCPsignal	MCPsignal~	dCache_1	37	261	225	9.7e-28	Bacteria; Proteobacteria; Alphaproteobacteria; Rhizobiales; Rhizobiaceae; Sinorhizobium/Ensifer group; Ensifer.
A0A0R1M308_9LACO	707	Lactobacillus capillatus DSM 19910	dCache_1~MCPsignal	MCPsignal~	dCache_1	60	298	239	1.7e-22	Bacteria; Firmicutes; Bacilli; Lactobacillales; Lactobacillaceae; Lactobacillus.
A0A0R1MAN5_9LACO	571	Lactobacillus hordei DSM 19519	dCache_1~MCPsignal	MCPsignal~	dCache_1	1	150	150	2.7e-15	Bacteria; Firmicutes; Bacilli; Lactobacillales; Lactobacillaceae; Lactobacillus.
A0A0R1MC97_9LACO	686	Lactobacillus oeni DSM 19972	dCache_1~MCPsignal	MCPsignal~	dCache_1	42	270	229	7.7e-24	Bacteria; Firmicutes; Bacilli; Lactobacillales; Lactobacillaceae; Lactobacillus.
A0A0R1MMR2_9LACO	684	Lactobacillus hordei DSM 19519	dCache_1~MCPsignal	MCPsignal~	dCache_1	38	268	231	5.6e-27	Bacteria; Firmicutes; Bacilli; Lactobacillales; Lactobacillaceae; Lactobacillus.
A0A0R1VKB3_9LACO	683	Lactobacillus ghanensis DSM 18630	dCache_1~MCPsignal	MCPsignal~	dCache_1	35	266	232	5.2e-20	Bacteria; Firmicutes; Bacilli; Lactobacillales; Lactobacillaceae; Lactobacillus.
A0A0R1VL21_9LACO	690	Lactobacillus ghanensis DSM 18630	dCache_1~MCPsignal	MCPsignal~	dCache_1	40	285	246	2.5e-21	Bacteria; Firmicutes; Bacilli; Lactobacillales; Lactobacillaceae; Lactobacillus.
A0A0R1VSZ9_9LACO	689	Lactobacillus ghanensis DSM 18630	dCache_1~MCPsignal	MCPsignal~	dCache_1	38	271	234	1.3e-23	Bacteria; Firmicutes; Bacilli; Lactobacillales; Lactobacillaceae; Lactobacillus.
A0A0R2CYB0_9LACO	688	Lactobacillus aquaticus DSM 21051	dCache_1~MCPsignal	MCPsignal~	dCache_1	43	278	236	4.9e-19	Bacteria; Firmicutes; Bacilli; Lactobacillales; Lactobacillaceae; Lactobacillus.
A0A0R2FMR2_9LACO	690	Lactobacillus mali	dCache_1~MCPsignal	MCPsignal~	dCache_1	22	271	250	1.1e-17	Bacteria; Firmicutes; Bacilli; Lactobacillales; Lactobacillaceae; Lactobacillus.
A0A0R3JX35_9CLOT	655	Caloramator mitchellensis	dCache_1~HAMP~MCPsignal	MCPsignal~	dCache_1	34	261	228	1.5e-28	Bacteria; Firmicutes; Clostridia; Clostridiales; Clostridiaceae; Caloramator.
A0A0S2K4Q5_9GAMM	632	Pseudoalteromonas phenolica	dCache_1~HAMP~MCPsignal	MCPsignal~	dCache_1	41	264	224	6.8e-28	Bacteria; Proteobacteria; Gammaproteobacteria; Alteromonadales; Pseudoalteromonadaceae; Pseudoalteromonas.
A0A0S2K726_9GAMM	625	Pseudoalteromonas phenolica	dCache_1~HAMP~MCPsignal	MCPsignal~	dCache_1	22	257	236	5.3e-24	Bacteria; Proteobacteria; Gammaproteobacteria; Alteromonadales; Pseudoalteromonadaceae; Pseudoalteromonas.
A0A0S2K8V5_9GAMM	629	Pseudoalteromonas phenolica	dCache_1~HAMP~MCPsignal	MCPsignal~	dCache_1	33	261	229	7.1e-27	Bacteria; Proteobacteria; Gammaproteobacteria; Alteromonadales; Pseudoalteromonadaceae; Pseudoalteromonas.
A0A0S2SJZ6_9GAMM	625	Aeromonas schubertii	dCache_1~HAMP~MCPsignal	MCPsignal~	dCache_1	36	257	222	4e-23	Bacteria; Proteobacteria; Gammaproteobacteria; Aeromonadales; Aeromonadaceae; Aeromonas.
A0A0S4I627_9PSED	624	Pseudomonas sp. URMO17WK12:I11	dCache_1~HAMP~MCPsignal	MCPsignal~	dCache_1	36	256	221	5.1e-23	Bacteria; Proteobacteria; Gammaproteobacteria; Pseudomonadales; Pseudomonadaceae; Pseudomonas.
A0A0S8ZS09_9PSED	629	Pseudomonas sp. Leaf48	dCache_1~HAMP~MCPsignal	MCPsignal~	dCache_1	36	261	226	6e-28	Bacteria; Proteobacteria; Gammaproteobacteria; Pseudomonadales; Pseudomonadaceae; Pseudomonas.
A0A0T1X610_9RHIZ	700	Rhizobium sp. Root482	dCache_1~HAMP~MCPsignal	MCPsignal~	dCache_1	37	261	225	4.2e-29	Bacteria; Proteobacteria; Alphaproteobacteria; Rhizobiales; Rhizobiaceae; Rhizobium/Agrobacterium group; Rhizobium.
A0A0T6BPD3_9BACI	655	Bacillus glycinifermentans	dCache_1~HAMP~MCPsignal	MCPsignal~	dCache_1	35	261	227	1.2e-33	Bacteria; Firmicutes; Bacilli; Bacillales; Bacillaceae; Bacillus.
A0A0T6UPH6_9PSED	627	Pseudomonas sp. TTU2014-080ASC	dCache_1~HAMP~MCPsignal	MCPsignal~	dCache_1	32	259	228	6.3e-29	Bacteria; Proteobacteria; Gammaproteobacteria; Pseudomonadales; Pseudomonadaceae; Pseudomonas.
A0A0T6UY28_9PSED	625	Pseudomonas sp. TTU2014-080ASC	dCache_1~HAMP~MCPsignal	MCPsignal~	dCache_1	36	257	222	1.8e-27	Bacteria; Proteobacteria; Gammaproteobacteria; Pseudomonadales; Pseudomonadaceae; Pseudomonas.
A0A0T6VDT1_9PSED	629	Pseudomonas sp. TTU2014-066ASC	dCache_1~HAMP~MCPsignal	MCPsignal~	dCache_1	36	261	226	6e-22	Bacteria; Proteobacteria; Gammaproteobacteria; Pseudomonadales; Pseudomonadaceae; Pseudomonas.
A0A0U1KZ60_9FIRM	659	Sporomusa sp. An4	dCache_1~HAMP~MCPsignal	MCPsignal~	dCache_1	9	265	257	1.3e-26	Bacteria; Firmicutes; Negativicutes; Selenomonadales; Sporomusaceae; Sporomusa.
A0A0U1L2D5_9FIRM	735	Sporomusa sp. An4	dCache_1~HAMP~MCPsignal	MCPsignal~	dCache_1	32	264	233	1.5e-31	Bacteria; Firmicutes; Negativicutes; Selenomonadales; Sporomusaceae; Sporomusa.
A0A0U1P499_9BACI	672	Bacillus sp. LF1	dCache_1~HAMP~MCPsignal	MCPsignal~	dCache_1	48	277	230	7.2e-32	Bacteria; Firmicutes; Bacilli; Bacillales; Bacillaceae; Bacillus.
A0A0U3BKP7_9BURK	673	Herbaspirillum rubrisubalbicans M1	dCache_1~HAMP~MCPsignal	MCPsignal~	dCache_1	35	253	219	3.8e-27	Bacteria; Proteobacteria; Betaproteobacteria; Burkholderiales; Oxalobacteraceae; Herbaspirillum.
A0A0U3DP12_9BURK	685	Paucibacter sp. KCTC 42545	dCache_1~HAMP~MCPsignal	MCPsignal~	dCache_1	36	259	224	7e-23	Bacteria; Proteobacteria; Betaproteobacteria; Burkholderiales; Paucibacter.
A0A0U3E7Z3_9LACT	697	Carnobacterium sp. CP1	dCache_1~MCPsignal	MCPsignal~	dCache_1	50	276	227	1.5e-22	Bacteria; Firmicutes; Bacilli; Lactobacillales; Carnobacteriaceae; Carnobacterium.
A0A0U4WC70_9BACL	657	Aneurinibacillus soli	dCache_1~HAMP~MCPsignal	MCPsignal~	dCache_1	35	262	228	1.3e-22	Bacteria; Firmicutes; Bacilli; Bacillales; Paenibacillaceae; Aneurinibacillus group; Aneurinibacillus.
A0A0U4WJI4_9BACL	656	Aneurinibacillus soli	dCache_1~HAMP~MCPsignal	MCPsignal~	dCache_1	47	262	216	1.9e-24	Bacteria; Firmicutes; Bacilli; Bacillales; Paenibacillaceae; Aneurinibacillus group; Aneurinibacillus.
A0A0U5B4A9_9BACL	656	Aneurinibacillus soli	dCache_1~HAMP~MCPsignal	MCPsignal~	dCache_1	33	262	230	8.1e-24	Bacteria; Firmicutes; Bacilli; Bacillales; Paenibacillaceae; Aneurinibacillus group; Aneurinibacillus.
A0A0U5B8Y1_9BACL	652	Aneurinibacillus soli	dCache_1~HAMP~MCPsignal	MCPsignal~	dCache_1	26	258	233	8.4e-26	Bacteria; Firmicutes; Bacilli; Bacillales; Paenibacillaceae; Aneurinibacillus group; Aneurinibacillus.
A0A0U5BDB5_9BACL	655	Aneurinibacillus soli	dCache_1~HAMP~MCPsignal	MCPsignal~	dCache_1	33	261	229	1.7e-23	Bacteria; Firmicutes; Bacilli; Bacillales; Paenibacillaceae; Aneurinibacillus group; Aneurinibacillus.
A0A0U5NUG9_9CLOT	718	Clostridium sp. C105KSO13	dCache_1~HAMP~MCPsignal	MCPsignal~	dCache_1	50	296	247	7.5e-25	Bacteria; Firmicutes; Clostridia; Clostridiales; Clostridiaceae; Clostridium.
A0A0V7Z0I1_9RHIZ	666	Methylobacterium sp. GXS13	dCache_1~HAMP~MCPsignal	MCPsignal~	dCache_1	50	277	228	2.3e-23	Bacteria; Proteobacteria; Alphaproteobacteria; Rhizobiales; Methylobacteriaceae; Methylobacterium.
A0A0V8H8Q4_9BACI	688	Bacillus enclensis	dCache_1~HAMP~MCPsignal	MCPsignal~	dCache_1	52	293	242	2.3e-29	Bacteria; Firmicutes; Bacilli; Bacillales; Bacillaceae; Bacillus.
A0A0V8JNU9_9BACI	673	Bacillus sp. SGD-V-76	dCache_1~HAMP~MCPsignal	MCPsignal~	dCache_1	33	272	240	2e-27	Bacteria; Firmicutes; Bacilli; Bacillales; Bacillaceae; Bacillus.
A0A0V8QBS7_9FIRM	666	Acetivibrio ethanolgignens	dCache_1~MCPsignal	MCPsignal~	dCache_1	33	265	233	1.1e-20	Bacteria; Firmicutes; Clostridia; Clostridiales; Ruminococcaceae; Acetivibrio.
A0A0W0NN60_9PSED	629	Pseudomonas sp. ABAC61	dCache_1~HAMP~MCPsignal	MCPsignal~	dCache_1	36	261	226	4.7e-29	Bacteria; Proteobacteria; Gammaproteobacteria; Pseudomonadales; Pseudomonadaceae; Pseudomonas.
A0A0W1L7U9_9GAMM	626	Pseudoalteromonas sp. H105	dCache_1~HAMP~MCPsignal	MCPsignal~	dCache_1	32	258	227	2.8e-24	Bacteria; Proteobacteria; Gammaproteobacteria; Alteromonadales; Pseudoalteromonadaceae; Pseudoalteromonas.
A0A0W1LB85_9GAMM	629	Pseudoalteromonas sp. H105	dCache_1~HAMP~MCPsignal	MCPsignal~	dCache_1	35	261	227	3.7e-27	Bacteria; Proteobacteria; Gammaproteobacteria; Alteromonadales; Pseudoalteromonadaceae; Pseudoalteromonas.
A0A0W1SAJ9_9GAMM	622	Idiomarina sp. H105	dCache_1~HAMP~MCPsignal	MCPsignal~	dCache_1	37	260	224	8.8e-24	Bacteria; Proteobacteria; Gammaproteobacteria; Alteromonadales; Idiomarinaceae; Idiomarina.
A0A0W1SRE6_9GAMM	630	Idiomarina sp. H105	dCache_1~HAMP~MCPsignal	MCPsignal~	dCache_1	36	261	226	1.5e-23	Bacteria; Proteobacteria; Gammaproteobacteria; Alteromonadales; Idiomarinaceae; Idiomarina.
A0A0W7TXI0_9GAMM	625	Aeromonas schubertii	dCache_1~HAMP~MCPsignal	MCPsignal~	dCache_1	32	257	226	4.4e-25	Bacteria; Proteobacteria; Gammaproteobacteria; Aeromonadales; Aeromonadaceae; Aeromonas.
A0A0W7TYD5_9GAMM	623	Aeromonas schubertii	dCache_1~HAMP~MCPsignal	MCPsignal~	dCache_1	37	255	219	9.4e-18	Bacteria; Proteobacteria; Gammaproteobacteria; Aeromonadales; Aeromonadaceae; Aeromonas.
A0A0W7TZX9_9GAMM	514	Aeromonas schubertii	dCache_1~GGDEF	GGDEF~	dCache_1	33	256	224	3.7e-20	Bacteria; Proteobacteria; Gammaproteobacteria; Aeromonadales; Aeromonadaceae; Aeromonas.
A0A0W7YI00_9BACI	653	Lysinibacillus sp. F5	dCache_1~HAMP~MCPsignal	MCPsignal~	dCache_1	37	259	223	6.9e-24	Bacteria; Firmicutes; Bacilli; Bacillales; Bacillaceae; Lysinibacillus.
A0A0W8JFB2_9VIBR	623	Vibrio sp. MEBiC08052	dCache_1~HAMP~MCPsignal	MCPsignal~	dCache_1	32	255	224	1.2e-31	Bacteria; Proteobacteria; Gammaproteobacteria; Vibrionales; Vibrionaceae; Vibrio.
A0A0X8BUE1_9PSED	624	Pseudomonas monteilii	dCache_1~HAMP~MCPsignal	MCPsignal~	dCache_1	36	256	221	2.6e-23	Bacteria; Proteobacteria; Gammaproteobacteria; Pseudomonadales; Pseudomonadaceae; Pseudomonas.
A0A0X8GNB6_9BURK	626	Janthinobacterium sp. B9-8	dCache_1~HAMP~MCPsignal	MCPsignal~	dCache_1	34	258	225	2.8e-18	Bacteria; Proteobacteria; Betaproteobacteria; Burkholderiales; Oxalobacteraceae; Janthinobacterium.
A0A0X8GRG3_9BURK	628	Janthinobacterium sp. B9-8	dCache_1~HAMP~MCPsignal	MCPsignal~	dCache_1	42	262	221	3.7e-22	Bacteria; Proteobacteria; Betaproteobacteria; Burkholderiales; Oxalobacteraceae; Janthinobacterium.
A0A0X8WVR2_9CYAN	947	Leptolyngbya sp. O-77	dCache_1~HAMP~HisKA~HATPase_c~Response_reg	HisKA~HATPase_c~Response_reg~	dCache_1	26	337	312	8.7e-17	Bacteria; Cyanobacteria; Synechococcales; Leptolyngbyaceae; Leptolyngbya.
A0A100XVR3_9EURY	618	Thermococcus celericrescens	dCache_1~HAMP~MCPsignal	MCPsignal~	dCache_1	60	298	239	3e-37	Archaea; Euryarchaeota; Thermococci; Thermococcales; Thermococcaceae; Thermococcus.
A0A100XW23_9EURY	585	Thermococcus celericrescens	dCache_1~HAMP~MCPsignal	MCPsignal~	dCache_1	44	291	248	5.7e-36	Archaea; Euryarchaeota; Thermococci; Thermococcales; Thermococcaceae; Thermococcus.
A0A108C3P6_9BURK	599	Burkholderia ubonensis	dCache_1~HAMP~MCPsignal	MCPsignal~	dCache_1	12	258	247	4.9e-28	Bacteria; Proteobacteria; Betaproteobacteria; Burkholderiales; Burkholderiaceae; Burkholderia; Burkholderia cepacia complex.
A0A109MXF1_9BACI	663	Bacillus simplex	dCache_1~HAMP~MCPsignal	MCPsignal~	dCache_1	43	269	227	1.3e-40	Bacteria; Firmicutes; Bacilli; Bacillales; Bacillaceae; Bacillus.
A0A109RUK7_9BURK	627	Janthinobacterium sp. B9-8	dCache_1~HAMP~MCPsignal	MCPsignal~	dCache_1	33	259	227	4.4e-25	Bacteria; Proteobacteria; Betaproteobacteria; Burkholderiales; Oxalobacteraceae; Janthinobacterium.
A0A109RUY9_9BURK	863	Janthinobacterium sp. B9-8	dCache_1~GGDEF~EAL	GGDEF~EAL~	dCache_1	119	335	217	5.3e-17	Bacteria; Proteobacteria; Betaproteobacteria; Burkholderiales; Oxalobacteraceae; Janthinobacterium.
A0A110AV09_9CYAN	605	Leptolyngbya sp. O-77	dCache_1~HAMP~PAS_9	No_output	dCache_1	39	333	295	3.8e-20	Bacteria; Cyanobacteria; Synechococcales; Leptolyngbyaceae; Leptolyngbya.
A0A124PBK9_9BURK	601	Burkholderia sp. TSV86	dCache_1~HAMP~MCPsignal	MCPsignal~	dCache_1	20	260	241	5.7e-21	Bacteria; Proteobacteria; Betaproteobacteria; Burkholderiales; Burkholderiaceae; Burkholderia; pseudomallei group.
A0A125Q811_9RHIZ	694	Rhizobium altiplani	dCache_1~HAMP~MCPsignal	MCPsignal~	dCache_1	36	261	226	2.5e-27	Bacteria; Proteobacteria; Alphaproteobacteria; Rhizobiales; Rhizobiaceae; Rhizobium/Agrobacterium group; Rhizobium.
A0A125Y0H2_AERCA	623	Aeromonas caviae (Aeromonas punctata)	dCache_1~HAMP~MCPsignal	MCPsignal~	dCache_1	37	255	219	4.7e-13	Bacteria; Proteobacteria; Gammaproteobacteria; Aeromonadales; Aeromonadaceae; Aeromonas.
A0A125Y103_AERCA	625	Aeromonas caviae (Aeromonas punctata)	dCache_1~HAMP~MCPsignal	MCPsignal~	dCache_1	28	257	230	3.5e-25	Bacteria; Proteobacteria; Gammaproteobacteria; Aeromonadales; Aeromonadaceae; Aeromonas.
A0A125Y1U3_AERCA	534	Aeromonas caviae (Aeromonas punctata)	dCache_1~GGDEF	GGDEF~	dCache_1	38	270	233	1.6e-20	Bacteria; Proteobacteria; Gammaproteobacteria; Aeromonadales; Aeromonadaceae; Aeromonas.
A0A127VVY4_SPOPS	666	Sporosarcina psychrophila (Bacillus psychrophilus)	dCache_1~HAMP~MCPsignal	MCPsignal~	dCache_1	33	272	240	2.9e-24	Bacteria; Firmicutes; Bacilli; Bacillales; Planococcaceae; Sporosarcina.
A0A133XM22_9RHOO	580	Dechloromonas denitrificans	dCache_1~HAMP~GGDEF	GGDEF~	dCache_1	108	329	222	5.1e-14	Bacteria; Proteobacteria; Betaproteobacteria; Rhodocyclales; Azonexaceae; Dechloromonas.
A0A135I2R6_9GAMM	627	Enterovibrio coralii	dCache_1~HAMP~MCPsignal	MCPsignal~	dCache_1	34	259	226	2.3e-23	Bacteria; Proteobacteria; Gammaproteobacteria; Vibrionales; Vibrionaceae; Enterovibrio.
A0A135I342_9GAMM	624	Enterovibrio coralii	dCache_1~HAMP~MCPsignal	MCPsignal~	dCache_1	16	256	241	3.7e-23	Bacteria; Proteobacteria; Gammaproteobacteria; Vibrionales; Vibrionaceae; Enterovibrio.
A0A135I623_9GAMM	628	Enterovibrio coralii	dCache_1~HAMP~MCPsignal	MCPsignal~	dCache_1	25	262	238	1.5e-19	Bacteria; Proteobacteria; Gammaproteobacteria; Vibrionales; Vibrionaceae; Enterovibrio.
A0A135W4A5_9BACL	665	Sporosarcina sp. HYO08	dCache_1~HAMP~MCPsignal	MCPsignal~	dCache_1	34	271	238	2.6e-20	Bacteria; Firmicutes; Bacilli; Bacillales; Planococcaceae; Sporosarcina.
A0A136KR82_9CHLR	329	Chloroflexi bacterium OLB14	dCache_1	No_output	dCache_1	65	324	260	8.4e-20	Bacteria; Chloroflexi.
A0A136WFJ3_9FIRM	717	Anaerotignum neopropionicum	dCache_1~HAMP~MCPsignal	MCPsignal~	dCache_1	37	284	248	2.3e-27	Bacteria; Firmicutes; Clostridia; Clostridiales; Lachnospiraceae; Anaerotignum.
A0A137S739_9ALTE	610	Marinobacter excellens LAMA 842	dCache_1~HAMP~MCPsignal	MCPsignal~	dCache_1	17	242	226	2.7e-25	Bacteria; Proteobacteria; Gammaproteobacteria; Alteromonadales; Alteromonadaceae; Marinobacter.
A0A139C8I1_9GAMM	624	Halomonadaceae bacterium T82-2	dCache_1~HAMP~MCPsignal	MCPsignal~	dCache_1	34	256	223	5e-20	Bacteria; Proteobacteria; Gammaproteobacteria; Oceanospirillales; Halomonadaceae.
A0A140L7P5_9CLOT	730	Thermotalea metallivorans	dCache_1~HAMP~MCPsignal	MCPsignal~	dCache_1	99	336	238	2.8e-37	Bacteria; Firmicutes; Clostridia; Clostridiales; Clostridiaceae; Thermotalea.
A0A140LAV3_9CLOT	900	Thermotalea metallivorans	dCache_1~HAMP~PAS~GAF_2~HD	HD-GYP~	dCache_1	24	261	238	4.8e-20	Bacteria; Firmicutes; Clostridia; Clostridiales; Clostridiaceae; Thermotalea.
A0A143HB36_9BACL	686	Rummeliibacillus stabekisii	dCache_1~HAMP~MCPsignal	MCPsignal~	dCache_1	45	290	246	2.3e-33	Bacteria; Firmicutes; Bacilli; Bacillales; Planococcaceae; Rummeliibacillus.
A0A143HCA0_9BACL	653	Rummeliibacillus stabekisii	dCache_1~HAMP~MCPsignal	MCPsignal~	dCache_1	35	259	225	7.5e-27	Bacteria; Firmicutes; Bacilli; Bacillales; Planococcaceae; Rummeliibacillus.
A0A150F633_9BACI	655	Bacillus nakamurai	dCache_1~HAMP~MCPsignal	MCPsignal~	dCache_1	36	261	226	1e-27	Bacteria; Firmicutes; Bacilli; Bacillales; Bacillaceae; Bacillus.
A0A150F6P0_9BACI	670	Bacillus nakamurai	dCache_1~HAMP~MCPsignal	MCPsignal~	dCache_1	39	266	228	5.9e-22	Bacteria; Firmicutes; Bacilli; Bacillales; Bacillaceae; Bacillus.
A0A150FS88_CLOPD	664	[Clostridium] paradoxum JW-YL-7 = DSM 7308	dCache_1~HAMP~MCPsignal	MCPsignal~	dCache_1	37	268	232	7.2e-32	Bacteria; Firmicutes; Clostridia; Clostridiales; Peptostreptococcaceae.
A0A150LYN6_9BACI	657	Caldibacillus debilis	dCache_1~HAMP~MCPsignal	MCPsignal~	dCache_1	35	263	229	1.4e-26	Bacteria; Firmicutes; Bacilli; Bacillales; Bacillaceae; Caldibacillus.
A0A150MXX9_9BACI	592	Geobacillus sp. B4113_201601	dCache_1~HAMP~MCPsignal	MCPsignal~	dCache_1	1	197	197	3.2e-28	Bacteria; Firmicutes; Bacilli; Bacillales; Bacillaceae; Geobacillus.
A0A151ANF7_9CLOT	664	Clostridium colicanis DSM 13634	dCache_1~MCPsignal	MCPsignal~	dCache_1	35	268	234	8.1e-32	Bacteria; Firmicutes; Clostridia; Clostridiales; Clostridiaceae; Clostridium.
A0A151AVW6_9CLOT	755	Clostridium tepidiprofundi DSM 19306	dCache_1~HAMP~GAF_2~HD	HD-GYP~	dCache_1	42	259	218	2.5e-23	Bacteria; Firmicutes; Clostridia; Clostridiales; Clostridiaceae; Clostridium.
A0A151B3P4_9CLOT	670	Clostridium tepidiprofundi DSM 19306	dCache_1~HAMP~MCPsignal	MCPsignal~	dCache_1	48	276	229	4.2e-33	Bacteria; Firmicutes; Clostridia; Clostridiales; Clostridiaceae; Clostridium.
A0A151JCQ0_9VIBR	623	Vibrio cidicii	dCache_1~HAMP~MCPsignal	MCPsignal~	dCache_1	32	255	224	1.5e-26	Bacteria; Proteobacteria; Gammaproteobacteria; Vibrionales; Vibrionaceae; Vibrio.
A0A151JCR4_9VIBR	622	Vibrio cidicii	dCache_1~HAMP~MCPsignal	MCPsignal~	dCache_1	32	254	223	1.8e-28	Bacteria; Proteobacteria; Gammaproteobacteria; Vibrionales; Vibrionaceae; Vibrio.
A0A157SI46_9BORD	624	Bordetella ansorpii	dCache_1~HAMP~MCPsignal	MCPsignal~	dCache_1	18	258	241	2.4e-23	Bacteria; Proteobacteria; Betaproteobacteria; Burkholderiales; Alcaligenaceae; Bordetella.
A0A158E0E8_9BURK	600	Caballeronia fortuita	dCache_1~HAMP~MCPsignal	MCPsignal~	dCache_1	37	259	223	2.5e-24	Bacteria; Proteobacteria; Betaproteobacteria; Burkholderiales; Burkholderiaceae; Caballeronia.
A0A158JEW9_9BURK	611	Caballeronia humi	dCache_1~HAMP~MCPsignal	MCPsignal~	dCache_1	23	258	236	4.1e-23	Bacteria; Proteobacteria; Betaproteobacteria; Burkholderiales; Burkholderiaceae; Caballeronia.
A0A160F619_9BACI	657	Anoxybacillus amylolyticus	dCache_1~HAMP~MCPsignal	MCPsignal~	dCache_1	34	263	230	1.8e-35	Bacteria; Firmicutes; Bacilli; Bacillales; Bacillaceae; Anoxybacillus.
A0A160FE90_9BACI	657	Anoxybacillus sp. B7M1	dCache_1~HAMP~MCPsignal	MCPsignal~	dCache_1	35	263	229	1.2e-36	Bacteria; Firmicutes; Bacilli; Bacillales; Bacillaceae; Anoxybacillus.
A0A160FMD4_9BURK	599	Burkholderia sp. OLGA172	dCache_1~HAMP~MCPsignal	MCPsignal~	dCache_1	19	258	240	7.7e-26	Bacteria; Proteobacteria; Betaproteobacteria; Burkholderiales; Burkholderiaceae; Burkholderia.
A0A160IJ96_9BACI	673	Fictibacillus phosphorivorans	dCache_1~HAMP~MCPsignal	MCPsignal~	dCache_1	39	279	241	5.5e-33	Bacteria; Firmicutes; Bacilli; Bacillales; Bacillaceae; Fictibacillus.
A0A160JEL5_9PROT	650	Azospirillum humicireducens	dCache_1~HAMP~MCPsignal	MCPsignal~	dCache_1	42	262	221	3.5e-25	Bacteria; Proteobacteria; Alphaproteobacteria; Rhodospirillales; Rhodospirillaceae; Azospirillum.
A0A160VR23_9EURY	748	Thermococcus chitonophagus	dCache_1~HAMP~MCPsignal	MCPsignal~	dCache_1	44	292	249	2e-38	Archaea; Euryarchaeota; Thermococci; Thermococcales; Thermococcaceae; Thermococcus.
A0A161XCX1_9CLOT	282	Clostridium magnum DSM 2767	dCache_1	No_output	dCache_1	24	256	233	1.1e-34	Bacteria; Firmicutes; Clostridia; Clostridiales; Clostridiaceae; Clostridium.
A0A161XHX7_9CLOT	665	Clostridium magnum DSM 2767	dCache_1~HAMP~MCPsignal	MCPsignal~	dCache_1	30	269	240	7.1e-31	Bacteria; Firmicutes; Clostridia; Clostridiales; Clostridiaceae; Clostridium.
A0A162R875_9CLOT	672	Clostridium magnum DSM 2767	dCache_1~HAMP~MCPsignal	MCPsignal~	dCache_1	40	277	238	4.4e-32	Bacteria; Firmicutes; Clostridia; Clostridiales; Clostridiaceae; Clostridium.
A0A162Z5U4_9BURK	603	Hydrogenophaga crassostreae	dCache_1~HAMP~MCPsignal	MCPsignal~	dCache_1	38	262	225	3.3e-17	Bacteria; Proteobacteria; Betaproteobacteria; Burkholderiales; Comamonadaceae; Hydrogenophaga.
A0A163SNW3_9PROT	648	Thalassospira sp. MCCC 1A02491	dCache_1~HAMP~MCPsignal	MCPsignal~	dCache_1	34	259	226	1.5e-28	Bacteria; Proteobacteria; Alphaproteobacteria; Rhodospirillales; Rhodospirillaceae; Thalassospira.
A0A165F2F9_9NEIS	618	Crenobacter luteus	dCache_1~HAMP~MCPsignal	MCPsignal~	dCache_1	56	250	195	2.3e-23	Bacteria; Proteobacteria; Betaproteobacteria; Neisseriales; Neisseriaceae; Crenobacter.
A0A165G4P7_9NEIS	625	Crenobacter luteus	dCache_1~HAMP~MCPsignal	MCPsignal~	dCache_1	33	257	225	3.8e-25	Bacteria; Proteobacteria; Betaproteobacteria; Neisseriales; Neisseriaceae; Crenobacter.
A0A165WCQ1_9BACI	660	Aeribacillus pallidus	dCache_1~HAMP~MCPsignal	MCPsignal~	dCache_1	34	266	233	8.4e-36	Bacteria; Firmicutes; Bacilli; Bacillales; Bacillaceae; Aeribacillus.
A0A166T2L2_9GAMM	623	Thalassolituus sp. HI0120	dCache_1~HAMP~MCPsignal	MCPsignal~	dCache_1	32	255	224	3.4e-26	Bacteria; Proteobacteria; Gammaproteobacteria; Oceanospirillales; Oceanospirillaceae; Thalassolituus.
A0A166UDP9_9GAMM	629	Pseudoalteromonas luteoviolacea DSM 6061	dCache_1~HAMP~MCPsignal	MCPsignal~	dCache_1	36	261	226	1.7e-29	Bacteria; Proteobacteria; Gammaproteobacteria; Alteromonadales; Pseudoalteromonadaceae; Pseudoalteromonas.
A0A166VN54_9GAMM	622	Pseudoalteromonas luteoviolacea DSM 6061	dCache_1~HAMP~MCPsignal	MCPsignal~	dCache_1	30	254	225	2.1e-25	Bacteria; Proteobacteria; Gammaproteobacteria; Alteromonadales; Pseudoalteromonadaceae; Pseudoalteromonas.
A0A167AA56_9GAMM	627	Pseudoalteromonas luteoviolacea DSM 6061	dCache_1~HAMP~MCPsignal	MCPsignal~	dCache_1	32	259	228	4.7e-28	Bacteria; Proteobacteria; Gammaproteobacteria; Alteromonadales; Pseudoalteromonadaceae; Pseudoalteromonas.
A0A172TP06_9BACL	656	Paenibacillus swuensis	dCache_1~HAMP~MCPsignal	MCPsignal~	dCache_1	38	261	224	3.8e-20	Bacteria; Firmicutes; Bacilli; Bacillales; Paenibacillaceae; Paenibacillus.
A0A172YBR2_9GAMM	604	Halotalea alkalilenta	dCache_1~HAMP~MCPsignal	MCPsignal~	dCache_1	34	250	217	2.2e-21	Bacteria; Proteobacteria; Gammaproteobacteria; Oceanospirillales; Halomonadaceae; Halotalea.
A0A172ZL89_9BACL	667	Paenibacillus bovis	dCache_1~HAMP~MCPsignal	MCPsignal~	dCache_1	32	263	232	1.4e-30	Bacteria; Firmicutes; Bacilli; Bacillales; Paenibacillaceae; Paenibacillus.
A0A174W784_9CLOT	668	Clostridium paraputrificum	dCache_1~HAMP~MCPsignal	MCPsignal~	dCache_1	44	272	229	3.2e-18	Bacteria; Firmicutes; Clostridia; Clostridiales; Clostridiaceae; Clostridium.
A0A176J4P2_9BACI	653	Bacillus sp. SJS	dCache_1~HAMP~MCPsignal	MCPsignal~	dCache_1	36	258	223	2.8e-28	Bacteria; Firmicutes; Bacilli; Bacillales; Bacillaceae; Bacillus.
A0A176V4V9_9PSED	629	Pseudomonas brenneri	dCache_1~HAMP~MCPsignal	MCPsignal~	dCache_1	36	261	226	1.7e-27	Bacteria; Proteobacteria; Gammaproteobacteria; Pseudomonadales; Pseudomonadaceae; Pseudomonas.
A0A178KHL4_9GAMM	627	Photobacterium jeanii	dCache_1~HAMP~MCPsignal	MCPsignal~	dCache_1	34	259	226	1.2e-28	Bacteria; Proteobacteria; Gammaproteobacteria; Vibrionales; Vibrionaceae; Photobacterium.
A0A178KMW9_9GAMM	627	Photobacterium jeanii	dCache_1~HAMP~MCPsignal	MCPsignal~	dCache_1	28	259	232	8.2e-29	Bacteria; Proteobacteria; Gammaproteobacteria; Vibrionales; Vibrionaceae; Photobacterium.
A0A179SLG8_9BACI	663	Bacillus litoralis	dCache_1~HAMP~MCPsignal	MCPsignal~	dCache_1	44	269	226	8.6e-24	Bacteria; Firmicutes; Bacilli; Bacillales; Bacillaceae; Bacillus.
A0A1A0F1U7_9GAMM	615	Halomonas sp. G11	dCache_1~HAMP~MCPsignal	MCPsignal~	dCache_1	37	260	224	3.5e-23	Bacteria; Proteobacteria; Gammaproteobacteria; Oceanospirillales; Halomonadaceae; Halomonas.
A0A1A5XNM4_9BURK	599	Paraburkholderia tropica	dCache_1~HAMP~MCPsignal	MCPsignal~	dCache_1	18	258	241	9.2e-25	Bacteria; Proteobacteria; Betaproteobacteria; Burkholderiales; Burkholderiaceae; Paraburkholderia.
A0A1A8T4M1_9GAMM	654	Marinomonas spartinae	dCache_1~HAMP~MCPsignal	MCPsignal~	dCache_1	33	283	251	1.2e-16	Bacteria; Proteobacteria; Gammaproteobacteria; Oceanospirillales; Oceanospirillaceae; Marinomonas.
A0A1A8TEI7_9GAMM	622	Marinomonas aquimarina	dCache_1~HAMP~MCPsignal	MCPsignal~	dCache_1	33	254	222	1.1e-27	Bacteria; Proteobacteria; Gammaproteobacteria; Oceanospirillales; Oceanospirillaceae; Marinomonas.
A0A1A8TQQ3_9GAMM	623	Marinomonas aquimarina	dCache_1~HAMP~MCPsignal	MCPsignal~	dCache_1	28	255	228	1.1e-25	Bacteria; Proteobacteria; Gammaproteobacteria; Oceanospirillales; Oceanospirillaceae; Marinomonas.
A0A1A8XJV9_9PROT	584	Candidatus Accumulibacter aalborgensis	dCache_1~HAMP~GGDEF	GGDEF~	dCache_1	54	329	276	1.5e-14	Bacteria; Proteobacteria; Betaproteobacteria; Candidatus Accumulibacter.
A0A1A8XZ18_9RHOO	579	Candidatus Propionivibrio aalborgensis	dCache_1~HAMP~GGDEF	GGDEF~	dCache_1	47	329	283	3.6e-13	Bacteria; Proteobacteria; Betaproteobacteria; Rhodocyclales; Rhodocyclaceae; Propionivibrio.
A0A1A9HLH7_9BURK	701	Mitsuaria sp. 7	dCache_1~HAMP~MCPsignal	MCPsignal~	dCache_1	36	259	224	4.7e-18	Bacteria; Proteobacteria; Betaproteobacteria; Burkholderiales; Mitsuaria.
A0A1A9NCH3_9BURK	599	Paraburkholderia ginsengiterrae	dCache_1~HAMP~MCPsignal	MCPsignal~	dCache_1	21	258	238	3.2e-23	Bacteria; Proteobacteria; Betaproteobacteria; Burkholderiales; Burkholderiaceae; Paraburkholderia.
A0A1B0VH59_FERIS	661	Fervidobacterium islandicum	dCache_1~HAMP~MCPsignal	MCPsignal~	dCache_1	34	266	233	5.7e-29	Bacteria; Thermotogae; Thermotogales; Fervidobacteriaceae; Fervidobacterium.
A0A1B1U572_9HELI	659	Helicobacter sp. MIT 01-6242	dCache_1~MCPsignal	MCPsignal~	dCache_1	32	271	240	5.2e-21	Bacteria; Proteobacteria; Epsilonproteobacteria; Campylobacterales; Helicobacteraceae; Helicobacter.
A0A1B1V653_9VIBR	627	Vibrio coralliilyticus	dCache_1~HAMP~MCPsignal	MCPsignal~	dCache_1	34	259	226	2.6e-29	Bacteria; Proteobacteria; Gammaproteobacteria; Vibrionales; Vibrionaceae; Vibrio.
A0A1B1V6S3_9VIBR	624	Vibrio coralliilyticus	dCache_1~HAMP~MCPsignal	MCPsignal~	dCache_1	36	255	220	1.2e-26	Bacteria; Proteobacteria; Gammaproteobacteria; Vibrionales; Vibrionaceae; Vibrio.
A0A1B1V869_9VIBR	631	Vibrio coralliilyticus	dCache_1~HAMP~MCPsignal	MCPsignal~	dCache_1	29	261	233	1.8e-18	Bacteria; Proteobacteria; Gammaproteobacteria; Vibrionales; Vibrionaceae; Vibrio.
A0A1B1VDI3_9VIBR	637	Vibrio coralliilyticus	dCache_1~HAMP~MCPsignal	MCPsignal~	dCache_1	36	268	233	6.2e-17	Bacteria; Proteobacteria; Gammaproteobacteria; Vibrionales; Vibrionaceae; Vibrio.
A0A1B3M8B9_9RHIZ	697	Sinorhizobium sp. RAC02	dCache_1~HAMP~MCPsignal	MCPsignal~	dCache_1	36	261	226	3.8e-26	Bacteria; Proteobacteria; Alphaproteobacteria; Rhizobiales; Rhizobiaceae; Sinorhizobium/Ensifer group; Sinorhizobium.
A0A1B3MJW5_9RHIZ	192	Sinorhizobium sp. RAC02	dCache_1	No_output	dCache_1	1	191	191	2.9e-17	Bacteria; Proteobacteria; Alphaproteobacteria; Rhizobiales; Rhizobiaceae; Sinorhizobium/Ensifer group; Sinorhizobium.
A0A1B4WSM8_9PSED	640	Pseudomonas sp. LAB-08	dCache_1~HAMP~MCPsignal	MCPsignal~	dCache_1	47	272	226	2.2e-31	Bacteria; Proteobacteria; Gammaproteobacteria; Pseudomonadales; Pseudomonadaceae; Pseudomonas.
A0A1B4X0E3_9PSED	627	Pseudomonas sp. LAB-08	dCache_1~HAMP~MCPsignal	MCPsignal~	dCache_1	33	259	227	4.6e-24	Bacteria; Proteobacteria; Gammaproteobacteria; Pseudomonadales; Pseudomonadaceae; Pseudomonas.
A0A1B6B739_9FIRM	668	Fusibacter sp. 3D3	dCache_1~HAMP~MCPsignal	MCPsignal~	dCache_1	42	274	233	1.8e-37	Bacteria; Firmicutes; Clostridia; Clostridiales; Clostridiales Family XII. Incertae Sedis; Fusibacter.
A0A1B6B8T7_9FIRM	674	Fusibacter sp. 3D3	dCache_1~MCPsignal	MCPsignal~	dCache_1	45	280	236	1.2e-30	Bacteria; Firmicutes; Clostridia; Clostridiales; Clostridiales Family XII. Incertae Sedis; Fusibacter.
A0A1B6BE08_9FIRM	499	Fusibacter sp. 3D3	dCache_1~GGDEF	GGDEF~	dCache_1	26	258	233	6.6e-21	Bacteria; Firmicutes; Clostridia; Clostridiales; Clostridiales Family XII. Incertae Sedis; Fusibacter.
A0A1B6BHH0_9FIRM	659	Fusibacter sp. 3D3	dCache_1~HAMP~MCPsignal	MCPsignal~	dCache_1	32	265	234	1.4e-29	Bacteria; Firmicutes; Clostridia; Clostridiales; Clostridiales Family XII. Incertae Sedis; Fusibacter.
A0A1B6BHN6_9FIRM	454	Fusibacter sp. 3D3	dCache_1	No_output	dCache_1	34	277	244	1.4e-23	Bacteria; Firmicutes; Clostridia; Clostridiales; Clostridiales Family XII. Incertae Sedis; Fusibacter.
A0A1B7LFE5_9FIRM	636	Desulfotomaculum copahuensis	dCache_1~HAMP~MCPsignal	MCPsignal~	dCache_1	36	284	249	4.9e-24	Bacteria; Firmicutes; Clostridia; Clostridiales; Peptococcaceae; Desulfotomaculum.
A0A1B8NZJ8_HALEL	270	Halomonas elongata	dCache_1	No_output	dCache_1	37	232	196	3.7e-23	Bacteria; Proteobacteria; Gammaproteobacteria; Oceanospirillales; Halomonadaceae; Halomonas.
A0A1B8UX24_9BACL	659	Paenibacillus sp. KS1	dCache_1~HAMP~MCPsignal	MCPsignal~	dCache_1	41	281	241	5e-19	Bacteria; Firmicutes; Bacilli; Bacillales; Paenibacillaceae; Paenibacillus.
A0A1B8UZ98_9BACL	196	Paenibacillus sp. KS1	dCache_1	No_output	dCache_1	31	195	165	3e-14	Bacteria; Firmicutes; Bacilli; Bacillales; Paenibacillaceae; Paenibacillus.
A0A1B9QT64_9VIBR	630	Vibrio genomosp. F10	dCache_1~HAMP~MCPsignal	MCPsignal~	dCache_1	34	260	227	2.1e-21	Bacteria; Proteobacteria; Gammaproteobacteria; Vibrionales; Vibrionaceae; Vibrio.
A0A1B9QVQ0_9VIBR	623	Vibrio genomosp. F10	dCache_1~HAMP~MCPsignal	MCPsignal~	dCache_1	32	255	224	2.4e-26	Bacteria; Proteobacteria; Gammaproteobacteria; Vibrionales; Vibrionaceae; Vibrio.
A0A1B9QW39_9VIBR	779	Vibrio genomosp. F10	dCache_1~HAMP~GGDEF~EAL	GGDEF~EAL~	dCache_1	7	262	256	1e-12	Bacteria; Proteobacteria; Gammaproteobacteria; Vibrionales; Vibrionaceae; Vibrio.
A0A1B9QYT2_9VIBR	622	Vibrio genomosp. F10	dCache_1~HAMP~MCPsignal	MCPsignal~	dCache_1	32	254	223	1.5e-25	Bacteria; Proteobacteria; Gammaproteobacteria; Vibrionales; Vibrionaceae; Vibrio.
A0A1B9QZU4_9VIBR	620	Vibrio genomosp. F10	dCache_1~HAMP~MCPsignal	MCPsignal~	dCache_1	28	252	225	2.7e-23	Bacteria; Proteobacteria; Gammaproteobacteria; Vibrionales; Vibrionaceae; Vibrio.
A0A1B9SNI5_9RHIZ	695	Rhizobium sp. AC44/96	dCache_1~HAMP~MCPsignal	MCPsignal~	dCache_1	36	261	226	8.4e-28	Bacteria; Proteobacteria; Alphaproteobacteria; Rhizobiales; Rhizobiaceae; Rhizobium/Agrobacterium group; Rhizobium.
A0A1C0B7U6_9PROT	716	Arcobacter thereius	dCache_1~MCPsignal	MCPsignal~	dCache_1	36	260	225	3.2e-21	Bacteria; Proteobacteria; Epsilonproteobacteria; Campylobacterales; Campylobacteraceae; Arcobacter.
A0A1C0BLJ9_9CLOT	672	Clostridium sp. W14A	dCache_1~HAMP~MCPsignal	MCPsignal~	dCache_1	40	284	245	3e-25	Bacteria; Firmicutes; Clostridia; Clostridiales; Clostridiaceae; Clostridium.
A0A1C0BM71_9CLOT	664	Clostridium sp. W14A	dCache_1~HAMP~MCPsignal	MCPsignal~	dCache_1	30	276	247	6.1e-24	Bacteria; Firmicutes; Clostridia; Clostridiales; Clostridiaceae; Clostridium.
A0A1C0S952_9RHIZ	699	Ensifer sp. LC14	dCache_1~HAMP~MCPsignal	MCPsignal~	dCache_1	37	261	225	1e-26	Bacteria; Proteobacteria; Alphaproteobacteria; Rhizobiales; Rhizobiaceae; Sinorhizobium/Ensifer group; Ensifer.
A0A1C0V6I5_9CYAN	1126	Oscillatoriales cyanobacterium USR001	dCache_1~HAMP~HisKA~HATPase_c~Response_reg~Guanylate_cyc	HisKA~HATPase_c~Response_reg~Guanylate_cyc~	dCache_1	40	333	294	7e-19	Bacteria; Cyanobacteria; Oscillatoriophycideae; Oscillatoriales; unclassified Oscillatoriales.
A0A1C0VS03_9CYAN	910	Oscillatoriales cyanobacterium USR001	dCache_1~HAMP~PAS_4~PAS_4~Guanylate_cyc	Guanylate_cyc~	dCache_1	50	340	291	3.7e-26	Bacteria; Cyanobacteria; Oscillatoriophycideae; Oscillatoriales; unclassified Oscillatoriales.
A0A1C0VS92_9CYAN	708	Oscillatoriales cyanobacterium USR001	dCache_1~HAMP~MCPsignal	MCPsignal~	dCache_1	43	336	294	9.8e-22	Bacteria; Cyanobacteria; Oscillatoriophycideae; Oscillatoriales; unclassified Oscillatoriales.
A0A1C0YCX6_9BACL	652	Caryophanon tenue	dCache_1~HAMP~MCPsignal	MCPsignal~	dCache_1	31	274	244	3.2e-17	Bacteria; Firmicutes; Bacilli; Bacillales; Planococcaceae; Caryophanon.
A0A1C3EB59_9GAMM	383	Enterovibrio pacificus	dCache_1~GGDEF	GGDEF~	dCache_1	24	176	153	1.2e-08	Bacteria; Proteobacteria; Gammaproteobacteria; Vibrionales; Vibrionaceae; Enterovibrio.
A0A1C3EF78_9GAMM	624	Enterovibrio pacificus	dCache_1~HAMP~MCPsignal	MCPsignal~	dCache_1	34	256	223	7.3e-27	Bacteria; Proteobacteria; Gammaproteobacteria; Vibrionales; Vibrionaceae; Enterovibrio.
A0A1C4G8F5_9ENTR	594	Kosakonia oryziphila	dCache_1~HAMP~MCPsignal	MCPsignal~	dCache_1	18	254	237	8.5e-20	Bacteria; Proteobacteria; Gammaproteobacteria; Enterobacterales; Enterobacteriaceae; Kosakonia.
A0A1C6MTR5_9NEIS	622	Vogesella sp. LIG4	dCache_1~HAMP~MCPsignal	MCPsignal~	dCache_1	29	254	226	4.1e-18	Bacteria; Proteobacteria; Betaproteobacteria; Neisseriales; Chromobacteriaceae; Vogesella.
A0A1C7NV46_9RHIZ	696	Pararhizobium polonicum	dCache_1~HAMP~MCPsignal	MCPsignal~	dCache_1	36	261	226	1.4e-30	Bacteria; Proteobacteria; Alphaproteobacteria; Rhizobiales; Rhizobiaceae; Rhizobium/Agrobacterium group; Pararhizobium.
A0A1D3TUR9_9FIRM	649	Anaerobium acetethylicum	dCache_1~HAMP~MCPsignal	MCPsignal~	dCache_1	19	253	235	1.1e-28	Bacteria; Firmicutes; Clostridia; Clostridiales; Lachnospiraceae; Anaerobium.
A0A1D3TUS7_9FIRM	564	Anaerobium acetethylicum	dCache_1~HD	HD-GYP~	dCache_1	45	276	232	3e-14	Bacteria; Firmicutes; Clostridia; Clostridiales; Lachnospiraceae; Anaerobium.
A0A1D7XJ91_9CLOT	669	Clostridium taeniosporum	dCache_1~HAMP~MCPsignal	MCPsignal~	dCache_1	41	272	232	1.3e-32	Bacteria; Firmicutes; Clostridia; Clostridiales; Clostridiaceae; Clostridium.
A0A1D7XMF3_9CLOT	666	Clostridium taeniosporum	dCache_1~HAMP~MCPsignal	MCPsignal~	dCache_1	42	271	230	2.3e-33	Bacteria; Firmicutes; Clostridia; Clostridiales; Clostridiaceae; Clostridium.
A0A1D8GJF1_9CLOT	665	Geosporobacter ferrireducens	dCache_1~HAMP~MCPsignal	MCPsignal~	dCache_1	35	271	237	1.9e-34	Bacteria; Firmicutes; Clostridia; Clostridiales; Clostridiaceae; Geosporobacter.
A0A1D8RVG4_9GAMM	626	Colwellia sp. PAMC 20917	dCache_1~HAMP~MCPsignal	MCPsignal~	dCache_1	23	258	236	1.4e-22	Bacteria; Proteobacteria; Gammaproteobacteria; Alteromonadales; Colwelliaceae; Colwellia.
A0A1D9BAS9_9NEIS	627	Jeongeupia sp. USM3	dCache_1~HAMP~MCPsignal	MCPsignal~	dCache_1	14	261	248	3.9e-20	Bacteria; Proteobacteria; Betaproteobacteria; Neisseriales; Chromobacteriaceae; Jeongeupia.
A0A1D9FJ97_9CLOT	658	Clostridium formicaceticum	dCache_1~HAMP~MCPsignal	MCPsignal~	dCache_1	32	264	233	1.4e-33	Bacteria; Firmicutes; Clostridia; Clostridiales; Clostridiaceae; Clostridium.
A0A1D9FM33_9CLOT	666	Clostridium formicaceticum	dCache_1~MCPsignal	MCPsignal~	dCache_1	32	266	235	2.5e-22	Bacteria; Firmicutes; Clostridia; Clostridiales; Clostridiaceae; Clostridium.
A0A1D9GJA8_9ALTE	628	Marinobacter salinus	dCache_1~HAMP~MCPsignal	MCPsignal~	dCache_1	32	259	228	2.9e-28	Bacteria; Proteobacteria; Gammaproteobacteria; Alteromonadales; Alteromonadaceae; Marinobacter.
A0A1D9GX90_9BURK	599	Cupriavidus sp. USMAA2-4	dCache_1~HAMP~MCPsignal	MCPsignal~	dCache_1	17	258	242	5e-25	Bacteria; Proteobacteria; Betaproteobacteria; Burkholderiales; Burkholderiaceae; Cupriavidus.
A0A1D9IPV1_9PSED	629	Pseudomonas lundensis	dCache_1~HAMP~MCPsignal	MCPsignal~	dCache_1	36	261	226	6.7e-33	Bacteria; Proteobacteria; Gammaproteobacteria; Pseudomonadales; Pseudomonadaceae; Pseudomonas.
A0A1E2V770_9GAMM	621	Terasakiispira papahanaumokuakeensis	dCache_1~HAMP~MCPsignal	MCPsignal~	dCache_1	34	253	220	3.3e-17	Bacteria; Proteobacteria; Gammaproteobacteria; Oceanospirillales; unclassified Oceanospirillales; Terasakiispira.
A0A1E2V9Y3_9GAMM	652	Terasakiispira papahanaumokuakeensis	dCache_1~HAMP~MCPsignal	MCPsignal~	dCache_1	35	281	247	6.5e-20	Bacteria; Proteobacteria; Gammaproteobacteria; Oceanospirillales; unclassified Oceanospirillales; Terasakiispira.
A0A1E3G3S5_9BACT	661	Fervidobacterium thailandense	dCache_1~HAMP~MCPsignal	MCPsignal~	dCache_1	34	266	233	9.6e-33	Bacteria; Thermotogae; Thermotogales; Fervidobacteriaceae; Fervidobacterium.
A0A1E3L7R9_9BACL	672	Paenibacillus sp. TI45-13ar	dCache_1~HAMP~MCPsignal	MCPsignal~	dCache_1	32	263	232	4.9e-34	Bacteria; Firmicutes; Bacilli; Bacillales; Paenibacillaceae; Paenibacillus.
A0A1E3L9E6_9BACL	673	Paenibacillus sp. TI45-13ar	dCache_1~HAMP~MCPsignal	MCPsignal~	dCache_1	30	264	235	5e-30	Bacteria; Firmicutes; Bacilli; Bacillales; Paenibacillaceae; Paenibacillus.
A0A1E4USL9_9PSED	554	Pseudomonas sp. 21C1	dCache_1~HAMP~MCPsignal	MCPsignal~	dCache_1	36	263	228	9.6e-29	Bacteria; Proteobacteria; Gammaproteobacteria; Pseudomonadales; Pseudomonadaceae; Pseudomonas.
A0A1E5BM46_9GAMM	629	Enterovibrio calviensis FF-85	dCache_1~HAMP~MCPsignal	MCPsignal~	dCache_1	26	263	238	2.3e-18	Bacteria; Proteobacteria; Gammaproteobacteria; Vibrionales; Vibrionaceae; Enterovibrio.
A0A1E5C6L2_9GAMM	624	Enterovibrio calviensis FF-85	dCache_1~HAMP~MCPsignal	MCPsignal~	dCache_1	17	256	240	2.3e-23	Bacteria; Proteobacteria; Gammaproteobacteria; Vibrionales; Vibrionaceae; Enterovibrio.
A0A1E5C9X7_9GAMM	578	Enterovibrio calviensis FF-85	dCache_1~HAMP~MCPsignal	MCPsignal~	dCache_1	1	210	210	2.2e-22	Bacteria; Proteobacteria; Gammaproteobacteria; Vibrionales; Vibrionaceae; Enterovibrio.
A0A1E5CWE8_9VIBR	626	Vibrio genomosp. F6 str. FF-238	dCache_1~HAMP~MCPsignal	MCPsignal~	dCache_1	23	258	236	3.2e-23	Bacteria; Proteobacteria; Gammaproteobacteria; Vibrionales; Vibrionaceae; Vibrio.
A0A1E5D6K8_9VIBR	622	Vibrio genomosp. F6 str. FF-238	dCache_1~HAMP~MCPsignal	MCPsignal~	dCache_1	32	254	223	1.7e-24	Bacteria; Proteobacteria; Gammaproteobacteria; Vibrionales; Vibrionaceae; Vibrio.
A0A1E5D6M7_9VIBR	623	Vibrio genomosp. F6 str. FF-238	dCache_1~HAMP~MCPsignal	MCPsignal~	dCache_1	29	255	227	7e-26	Bacteria; Proteobacteria; Gammaproteobacteria; Vibrionales; Vibrionaceae; Vibrio.
A0A1E5G3M4_9BACL	681	Desulfuribacillus alkaliarsenatis	dCache_1~HAMP~MCPsignal	MCPsignal~	dCache_1	41	286	246	4.7e-30	Bacteria; Firmicutes; Bacilli; Bacillales; Desulfuribacillus.
A0A1E5ISR7_SHECO	622	Shewanella colwelliana (Alteromonas colwelliana)	dCache_1~HAMP~MCPsignal	MCPsignal~	dCache_1	32	254	223	8.2e-31	Bacteria; Proteobacteria; Gammaproteobacteria; Alteromonadales; Shewanellaceae; Shewanella.
A0A1E5ITE7_SHECO	639	Shewanella colwelliana (Alteromonas colwelliana)	dCache_1~HAMP~MCPsignal	MCPsignal~	dCache_1	33	268	236	1.7e-14	Bacteria; Proteobacteria; Gammaproteobacteria; Alteromonadales; Shewanellaceae; Shewanella.
A0A1E5IVV8_SHECO	622	Shewanella colwelliana (Alteromonas colwelliana)	dCache_1~HAMP~MCPsignal	MCPsignal~	dCache_1	22	253	232	4.1e-15	Bacteria; Proteobacteria; Gammaproteobacteria; Alteromonadales; Shewanellaceae; Shewanella.
A0A1E5L4R2_9BACL	679	Desulfuribacillus stibiiarsenatis	dCache_1~HAMP~MCPsignal	MCPsignal~	dCache_1	38	284	247	2e-30	Bacteria; Firmicutes; Bacilli; Bacillales; Desulfuribacillus.
A0A1E5LEQ6_9BACI	658	Bacillus solimangrovi	dCache_1~HAMP~MCPsignal	MCPsignal~	dCache_1	33	261	229	9.2e-27	Bacteria; Firmicutes; Bacilli; Bacillales; Bacillaceae; Bacillus.
A0A1E5LF74_9BACI	665	Bacillus solimangrovi	dCache_1~HAMP~MCPsignal	MCPsignal~	dCache_1	34	271	238	9.3e-28	Bacteria; Firmicutes; Bacilli; Bacillales; Bacillaceae; Bacillus.
A0A1E5X654_9PSED	625	Pseudomonas sp. J237	dCache_1~HAMP~MCPsignal	MCPsignal~	dCache_1	36	257	222	6.7e-24	Bacteria; Proteobacteria; Gammaproteobacteria; Pseudomonadales; Pseudomonadaceae; Pseudomonas.
A0A1E7DT99_9BACI	667	Domibacillus iocasae	dCache_1~HAMP~MCPsignal	MCPsignal~	dCache_1	36	272	237	1.9e-33	Bacteria; Firmicutes; Bacilli; Bacillales; Bacillaceae; Domibacillus.
A0A1E7Q081_9ALTE	628	Marinobacter sp. X15-166B	dCache_1~HAMP~MCPsignal	MCPsignal~	dCache_1	31	259	229	1.3e-29	Bacteria; Proteobacteria; Gammaproteobacteria; Alteromonadales; Alteromonadaceae; Marinobacter.
A0A1E8EWJ4_9CLOT	400	Clostridium acetireducens DSM 10703	dCache_1~HAMP	No_output	dCache_1	43	275	233	3.6e-31	Bacteria; Firmicutes; Clostridia; Clostridiales; Clostridiaceae; Clostridium.
A0A1E8F0R1_9CLOT	665	Clostridium acetireducens DSM 10703	dCache_1~MCPsignal	MCPsignal~	dCache_1	33	265	233	3.2e-30	Bacteria; Firmicutes; Clostridia; Clostridiales; Clostridiaceae; Clostridium.
A0A1F1Q0G6_9PSED	624	Pseudomonas sp. HMSC08G10	dCache_1~HAMP~MCPsignal	MCPsignal~	dCache_1	36	256	221	9.6e-26	Bacteria; Proteobacteria; Gammaproteobacteria; Pseudomonadales; Pseudomonadaceae; Pseudomonas.
A0A1F1QA99_9PSED	627	Pseudomonas sp. HMSC08G10	dCache_1~HAMP~MCPsignal	MCPsignal~	dCache_1	32	259	228	2.7e-22	Bacteria; Proteobacteria; Gammaproteobacteria; Pseudomonadales; Pseudomonadaceae; Pseudomonas.
A0A1F2PEP0_9FIRM	1025	Acetobacterium wieringae	dCache_1~HAMP~HAMP~MCPsignal	MCPsignal~	dCache_1	36	283	248	4.3e-25	Bacteria; Firmicutes; Clostridia; Clostridiales; Eubacteriaceae; Acetobacterium.
A0A1F2PGT5_9FIRM	1061	Acetobacterium wieringae	dCache_1~HAMP~HAMP~MCPsignal	MCPsignal~	dCache_1	36	283	248	6.8e-29	Bacteria; Firmicutes; Clostridia; Clostridiales; Eubacteriaceae; Acetobacterium.
A0A1F2PIL3_9FIRM	945	Acetobacterium wieringae	dCache_1~GGDEF~EAL	GGDEF~EAL~	dCache_1	39	284	246	1.5e-26	Bacteria; Firmicutes; Clostridia; Clostridiales; Eubacteriaceae; Acetobacterium.
A0A1F4I8H9_9BURK	574	Burkholderiales bacterium RIFCSPHIGHO2_12_FULL_69_20	dCache_1~HAMP~GGDEF	GGDEF~	dCache_1	47	330	284	2.2e-11	Bacteria; Proteobacteria; Betaproteobacteria; Burkholderiales.
A0A1F8U8U8_9CHLR	813	Chloroflexi bacterium RIFOXYD12_FULL_57_15	dCache_1~HAMP~GAF~GAF_2	No_output	dCache_1	51	359	309	9e-27	Bacteria; Chloroflexi.
A0A1G0Y9B2_9BACT	734	Lentisphaerae bacterium GWF2_49_21	Pkinase~dCache_1	Pkinase~	dCache_1	514	723	210	3.4e-16	Bacteria; Lentisphaerae; unclassified Lentisphaerae (miscellaneous).
A0A1G0Z659_9BACT	734	Lentisphaerae bacterium GWF2_50_93	Pkinase~dCache_1	Pkinase~	dCache_1	501	724	224	2.2e-16	Bacteria; Lentisphaerae; unclassified Lentisphaerae (miscellaneous).
A0A1G3E5D2_9GAMM	625	Pseudomonadales bacterium RIFCSPHIGHO2_02_FULL_60_43	dCache_1~HAMP~MCPsignal	MCPsignal~	dCache_1	36	257	222	8.3e-30	Bacteria; Proteobacteria; Gammaproteobacteria; Pseudomonadales.
A0A1G3EBP0_9GAMM	625	Pseudomonadales bacterium RIFCSPLOWO2_12_59_9	dCache_1~HAMP~MCPsignal	MCPsignal~	dCache_1	36	257	222	3.7e-29	Bacteria; Proteobacteria; Gammaproteobacteria; Pseudomonadales.
A0A1G3EBY9_9GAMM	627	Pseudomonadales bacterium RIFCSPHIGHO2_02_FULL_60_43	dCache_1~HAMP~MCPsignal	MCPsignal~	dCache_1	32	259	228	3.7e-29	Bacteria; Proteobacteria; Gammaproteobacteria; Pseudomonadales.
A0A1G3G4W5_9GAMM	492	Pseudomonadales bacterium RIFCSPLOWO2_02_FULL_63_210	dCache_1~HAMP~MCPsignal	MCPsignal~	dCache_1	7	178	172	4.8e-23	Bacteria; Proteobacteria; Gammaproteobacteria; Pseudomonadales.
A0A1G3KWU9_9SPIR	637	Spirochaetes bacterium GWB1_36_13	dCache_1~HAMP~SpoIIE	SpoIIE~	dCache_1	43	278	236	1.4e-24	Bacteria; Spirochaetes.
A0A1G3MNC3_9SPIR	758	Spirochaetes bacterium GWC1_61_12	dCache_1~HAMP~SpoIIE	SpoIIE~	dCache_1	74	289	216	1.1e-12	Bacteria; Spirochaetes.
A0A1G3MXC3_9SPIR	1170	Spirochaetes bacterium GWC1_61_12	dCache_1~PAS~HisKA~HATPase_c~Response_reg~Response_reg	HisKA~HATPase_c~Response_reg~	dCache_1	44	268	225	6.2e-15	Bacteria; Spirochaetes.
A0A1G4QDU4_9FIRM	1249	Ruminococcaceae bacterium YRB3002	dCache_1~dCache_1~HisKA~HATPase_c~Response_reg~Hpt	HisKA~HATPase_c~Response_reg~Hpt~	dCache_1	441	662	222	1.1e-16	Bacteria; Firmicutes; Clostridia; Clostridiales; Ruminococcaceae; unclassified Ruminococcaceae.
A0A1G4QDU4_9FIRM	1249	Ruminococcaceae bacterium YRB3002	dCache_1~dCache_1~HisKA~HATPase_c~Response_reg~Hpt	HisKA~HATPase_c~Response_reg~Hpt~	dCache_1	37	267	231	6.9e-09	Bacteria; Firmicutes; Clostridia; Clostridiales; Ruminococcaceae; unclassified Ruminococcaceae.
A0A1G5BTN3_9FIRM	886	Lachnospiraceae bacterium XBB2008	dCache_1~HisKA~HATPase_c~Response_reg~Hpt	HisKA~HATPase_c~Response_reg~Hpt~	dCache_1	35	278	244	6.9e-23	Bacteria; Firmicutes; Clostridia; Clostridiales; Lachnospiraceae.
A0A1G5CRM1_9FIRM	671	Lachnospiraceae bacterium XPB1003	dCache_1~HAMP~MCPsignal	MCPsignal~	dCache_1	38	276	239	4.7e-10	Bacteria; Firmicutes; Clostridia; Clostridiales; Lachnospiraceae.
A0A1G5EEX7_9FIRM	799	Lachnospiraceae bacterium XBB2008	dCache_1~HisKA~HATPase_c~Response_reg	HisKA~HATPase_c~Response_reg~	dCache_1	47	282	236	8.5e-18	Bacteria; Firmicutes; Clostridia; Clostridiales; Lachnospiraceae.
A0A1G5EXN2_9FIRM	1004	Lachnospiraceae bacterium XBB2008	dCache_1~HisKA~HATPase_c~Response_reg~Hpt	HisKA~HATPase_c~Response_reg~Hpt~	dCache_1	53	287	235	1e-13	Bacteria; Firmicutes; Clostridia; Clostridiales; Lachnospiraceae.
A0A1G5F497_9CLOT	599	Alkaliphilus peptidifermentans DSM 18978	dCache_1~HAMP~HD	HD-GYP~	dCache_1	34	280	247	8.9e-33	Bacteria; Firmicutes; Clostridia; Clostridiales; Clostridiaceae; Alkaliphilus.
A0A1G5F833_9FIRM	662	Lachnospiraceae bacterium XPB1003	dCache_1~MCPsignal	MCPsignal~	dCache_1	47	264	218	2e-18	Bacteria; Firmicutes; Clostridia; Clostridiales; Lachnospiraceae.
A0A1G5HY38_9FIRM	618	Lachnospiraceae bacterium XBB2008	dCache_1~GGDEF	GGDEF~	dCache_1	43	279	237	2.8e-14	Bacteria; Firmicutes; Clostridia; Clostridiales; Lachnospiraceae.
A0A1G5ISD5_9FIRM	1206	Lachnospiraceae bacterium XBB2008	dCache_1~HisKA~HATPase_c~Response_reg~Hpt	HisKA~HATPase_c~Response_reg~Hpt~	dCache_1	342	578	237	8.1e-15	Bacteria; Firmicutes; Clostridia; Clostridiales; Lachnospiraceae.
A0A1G5JN69_9CLOT	688	Alkaliphilus peptidifermentans DSM 18978	dCache_1~HAMP~MCPsignal	MCPsignal~	dCache_1	50	293	244	6.1e-32	Bacteria; Firmicutes; Clostridia; Clostridiales; Clostridiaceae; Alkaliphilus.
A0A1G5LNZ8_9BACL	659	Paenibacillus polysaccharolyticus	dCache_1~HAMP~MCPsignal	MCPsignal~	dCache_1	32	265	234	2.9e-31	Bacteria; Firmicutes; Bacilli; Bacillales; Paenibacillaceae; Paenibacillus.
A0A1G6CM61_9FIRM	682	Pseudobutyrivibrio sp. YE44	dCache_1~HAMP~MCPsignal	MCPsignal~	dCache_1	65	282	218	6.6e-10	Bacteria; Firmicutes; Clostridia; Clostridiales; Lachnospiraceae; Pseudobutyrivibrio.
A0A1G6DYA0_9FIRM	1236	Ruminococcaceae bacterium FB2012	dCache_1~dCache_1~HisKA~HATPase_c~Response_reg~Hpt	HisKA~HATPase_c~Response_reg~Hpt~	dCache_1	418	652	235	3.6e-21	Bacteria; Firmicutes; Clostridia; Clostridiales; Ruminococcaceae; unclassified Ruminococcaceae.
A0A1G6DYA0_9FIRM	1236	Ruminococcaceae bacterium FB2012	dCache_1~dCache_1~HisKA~HATPase_c~Response_reg~Hpt	HisKA~HATPase_c~Response_reg~Hpt~	dCache_1	31	259	229	1.5e-15	Bacteria; Firmicutes; Clostridia; Clostridiales; Ruminococcaceae; unclassified Ruminococcaceae.
A0A1G6GL01_9BURK	599	Burkholderia sp. TNe-862	dCache_1~HAMP~MCPsignal	MCPsignal~	dCache_1	17	258	242	3.2e-23	Bacteria; Proteobacteria; Betaproteobacteria; Burkholderiales; Burkholderiaceae; Burkholderia.
A0A1G6PTY2_9BACT	659	Geotoga petraea	dCache_1~HAMP~MCPsignal	MCPsignal~	dCache_1	36	264	229	1e-29	Bacteria; Thermotogae; Petrotogales; Petrotogaceae; Geotoga.
A0A1G7S2I7_9GAMM	406	Halomonas taeanensis	dCache_1~HAMP	No_output	dCache_1	37	259	223	2.5e-21	Bacteria; Proteobacteria; Gammaproteobacteria; Oceanospirillales; Halomonadaceae; Halomonas.
A0A1G7UNL2_9PSED	625	Pseudomonas benzenivorans	dCache_1~HAMP~MCPsignal	MCPsignal~	dCache_1	36	257	222	1.4e-27	Bacteria; Proteobacteria; Gammaproteobacteria; Pseudomonadales; Pseudomonadaceae; Pseudomonas.
A0A1G7YJX1_9VIBR	608	Vibrio xiamenensis	dCache_1~HAMP~MCPsignal	MCPsignal~	dCache_1	10	240	231	6.4e-22	Bacteria; Proteobacteria; Gammaproteobacteria; Vibrionales; Vibrionaceae; Vibrio.
A0A1G8CZZ1_9VIBR	623	Vibrio xiamenensis	dCache_1~HAMP~MCPsignal	MCPsignal~	dCache_1	33	255	223	1.3e-24	Bacteria; Proteobacteria; Gammaproteobacteria; Vibrionales; Vibrionaceae; Vibrio.
A0A1G8GID8_9PSED	631	Pseudomonas flavescens	dCache_1~HAMP~MCPsignal	MCPsignal~	dCache_1	36	263	228	3.4e-30	Bacteria; Proteobacteria; Gammaproteobacteria; Pseudomonadales; Pseudomonadaceae; Pseudomonas.
A0A1G8KL61_9PSED	629	Pseudomonas panipatensis	dCache_1~HAMP~MCPsignal	MCPsignal~	dCache_1	36	261	226	1.7e-28	Bacteria; Proteobacteria; Gammaproteobacteria; Pseudomonadales; Pseudomonadaceae; Pseudomonas.
A0A1G8RNE7_9BACI	670	Salimicrobium halophilum	dCache_1~HAMP~MCPsignal	MCPsignal~	dCache_1	41	268	228	2.7e-28	Bacteria; Firmicutes; Bacilli; Bacillales; Bacillaceae; Salimicrobium.
A0A1G8SFG5_9GAMM	623	Ferrimonas sediminum	dCache_1~HAMP~MCPsignal	MCPsignal~	dCache_1	23	255	233	7.6e-27	Bacteria; Proteobacteria; Gammaproteobacteria; Alteromonadales; Ferrimonadaceae; Ferrimonas.
A0A1G8SFP9_9GAMM	623	Ferrimonas sediminum	dCache_1~HAMP~MCPsignal	MCPsignal~	dCache_1	32	255	224	3.7e-23	Bacteria; Proteobacteria; Gammaproteobacteria; Alteromonadales; Ferrimonadaceae; Ferrimonas.
A0A1G8SY42_9FIRM	882	Lachnospiraceae bacterium G41	dCache_1~HisKA~HATPase_c~Response_reg	HisKA~HATPase_c~Response_reg~	dCache_1	33	276	244	1.1e-25	Bacteria; Firmicutes; Clostridia; Clostridiales; Lachnospiraceae.
A0A1G8T0D1_9GAMM	607	Halomonas gudaonensis	dCache_1~HAMP~MCPsignal	MCPsignal~	dCache_1	37	259	223	4.3e-23	Bacteria; Proteobacteria; Gammaproteobacteria; Oceanospirillales; Halomonadaceae; Halomonas.
A0A1G8TWI8_9GAMM	635	Ferrimonas sediminum	dCache_1~HAMP~MCPsignal	MCPsignal~	dCache_1	35	266	232	9e-14	Bacteria; Proteobacteria; Gammaproteobacteria; Alteromonadales; Ferrimonadaceae; Ferrimonas.
A0A1G8UXW0_9FIRM	933	Lachnospiraceae bacterium G41	dCache_1~HisKA~HATPase_c~Response_reg~Hpt	HisKA~HATPase_c~Response_reg~Hpt~	dCache_1	81	314	234	3.5e-15	Bacteria; Firmicutes; Clostridia; Clostridiales; Lachnospiraceae.
A0A1G8W4Y5_9PSED	629	Pseudomonas indica	dCache_1~HAMP~MCPsignal	MCPsignal~	dCache_1	36	261	226	9e-32	Bacteria; Proteobacteria; Gammaproteobacteria; Pseudomonadales; Pseudomonadaceae; Pseudomonas.
A0A1G9A0R6_9BACI	669	Sediminibacillus albus	dCache_1~HAMP~MCPsignal	MCPsignal~	dCache_1	42	275	234	2.4e-25	Bacteria; Firmicutes; Bacilli; Bacillales; Bacillaceae; Sediminibacillus.
A0A1G9DTZ8_9CLOT	505	Natronincola ferrireducens	dCache_1	No_output	dCache_1	38	270	233	4.5e-23	Bacteria; Firmicutes; Clostridia; Clostridiales; Clostridiaceae; Natronincola.
A0A1G9I8I5_9CLOT	612	Natronincola ferrireducens	dCache_1~HAMP~HD_5	HD-GYP~	dCache_1	34	280	247	5.2e-35	Bacteria; Firmicutes; Clostridia; Clostridiales; Clostridiaceae; Natronincola.
A0A1G9NRG9_9GAMM	628	Halomonas muralis	dCache_1~HAMP~MCPsignal	MCPsignal~	dCache_1	35	258	224	7.7e-23	Bacteria; Proteobacteria; Gammaproteobacteria; Oceanospirillales; Halomonadaceae; Halomonas.
A0A1G9Q6A4_9FIRM	662	Dendrosporobacter quercicolus	dCache_1~HAMP~MCPsignal	MCPsignal~	dCache_1	35	267	233	7.2e-32	Bacteria; Firmicutes; Negativicutes; Selenomonadales; Sporomusaceae; Dendrosporobacter.
A0A1G9TEJ9_9BACI	709	Sediminibacillus halophilus	dCache_1~HAMP~MCPsignal	MCPsignal~	dCache_1	78	315	238	4.2e-27	Bacteria; Firmicutes; Bacilli; Bacillales; Bacillaceae; Sediminibacillus.
A0A1G9UPB4_9FIRM	658	Dendrosporobacter quercicolus	dCache_1~HAMP~MCPsignal	MCPsignal~	dCache_1	32	264	233	1e-28	Bacteria; Firmicutes; Negativicutes; Selenomonadales; Sporomusaceae; Dendrosporobacter.
A0A1G9VPA2_9PSED	629	Pseudomonas balearica DSM 6083	dCache_1~HAMP~MCPsignal	MCPsignal~	dCache_1	36	261	226	1.3e-28	Bacteria; Proteobacteria; Gammaproteobacteria; Pseudomonadales; Pseudomonadaceae; Pseudomonas.
A0A1G9VPR8_9BURK	607	Oryzisolibacter propanilivorax	dCache_1~HAMP~MCPsignal	MCPsignal~	dCache_1	35	256	222	8.2e-15	Bacteria; Proteobacteria; Betaproteobacteria; Burkholderiales; Comamonadaceae; Oryzisolibacter.
A0A1G9XFG0_9GAMM	615	Halomonas arcis	dCache_1~HAMP~MCPsignal	MCPsignal~	dCache_1	37	260	224	2.3e-23	Bacteria; Proteobacteria; Gammaproteobacteria; Oceanospirillales; Halomonadaceae; Halomonas.
A0A1H0C1Q0_9BACI	594	Tenuibacillus multivorans	dCache_1~HAMP~MCPsignal	MCPsignal~	dCache_1	44	220	177	2.4e-14	Bacteria; Firmicutes; Bacilli; Bacillales; Bacillaceae; Tenuibacillus.
A0A1H0K4W0_9BACI	658	Bacillus daliensis	dCache_1~HAMP~MCPsignal	MCPsignal~	dCache_1	34	264	231	1.5e-26	Bacteria; Firmicutes; Bacilli; Bacillales; Bacillaceae; Bacillus.
A0A1H0LR65_9CLOT	680	Clostridium gasigenes	dCache_1~HAMP~MCPsignal	MCPsignal~	dCache_1	38	285	248	1.5e-32	Bacteria; Firmicutes; Clostridia; Clostridiales; Clostridiaceae; Clostridium.
A0A1H0MN98_9CLOT	643	Clostridium gasigenes	dCache_1~HAMP~MCPsignal	MCPsignal~	dCache_1	18	248	231	5e-29	Bacteria; Firmicutes; Clostridia; Clostridiales; Clostridiaceae; Clostridium.
A0A1H0S9B3_HALAD	674	Halobacillus aidingensis	dCache_1~HAMP~MCPsignal	MCPsignal~	dCache_1	47	278	232	1.2e-37	Bacteria; Firmicutes; Bacilli; Bacillales; Bacillaceae; Halobacillus.
A0A1H0UKE2_9DELT	712	Desulforhopalus singaporensis	dCache_1~PAS_9~HATPase_c	HATPase_c~	dCache_1	31	261	231	1.5e-22	Bacteria; Proteobacteria; Deltaproteobacteria; Desulfobacterales; Desulfobulbaceae; Desulforhopalus.
A0A1H0WC61_9BACI	674	Bacillus salsus	dCache_1~HAMP~MCPsignal	MCPsignal~	dCache_1	49	277	229	4.2e-34	Bacteria; Firmicutes; Bacilli; Bacillales; Bacillaceae; Bacillus.
A0A1H0Z9T0_9BACI	679	Virgibacillus salinus	dCache_1~HAMP~MCPsignal	MCPsignal~	dCache_1	51	280	230	1.7e-34	Bacteria; Firmicutes; Bacilli; Bacillales; Bacillaceae; Virgibacillus.
A0A1H1RJW9_9BACL	692	Paenibacillaceae bacterium GAS479	dCache_1~MCPsignal	MCPsignal~	dCache_1	50	297	248	3e-25	Bacteria; Firmicutes; Bacilli; Bacillales; Paenibacillaceae.
A0A1H2QQT3_9FIRM	667	Tepidimicrobium xylanilyticum	dCache_1~HAMP~MCPsignal	MCPsignal~	dCache_1	33	268	236	9.6e-20	Bacteria; Firmicutes; Tissierellia; Tepidimicrobium.
A0A1H2R2D2_9FIRM	676	Lachnospiraceae bacterium KHCPX20	dCache_1~HAMP~MCPsignal	MCPsignal~	dCache_1	46	281	236	1.8e-13	Bacteria; Firmicutes; Clostridia; Clostridiales; Lachnospiraceae.
A0A1H2TA63_9FIRM	673	Lachnospiraceae bacterium KHCPX20	dCache_1~HAMP~MCPsignal	MCPsignal~	dCache_1	51	278	228	1e-17	Bacteria; Firmicutes; Clostridia; Clostridiales; Lachnospiraceae.
A0A1H2VE32_9ALTE	629	Marinobacter mobilis	dCache_1~HAMP~MCPsignal	MCPsignal~	dCache_1	33	260	228	4.6e-25	Bacteria; Proteobacteria; Gammaproteobacteria; Alteromonadales; Alteromonadaceae; Marinobacter.
A0A1H2XZC2_9GAMM	629	Aidingimonas halophila	dCache_1~HAMP~MCPsignal	MCPsignal~	dCache_1	37	259	223	1.6e-26	Bacteria; Proteobacteria; Gammaproteobacteria; Oceanospirillales; Halomonadaceae; Aidingimonas.
A0A1H3BC07_9BURK	664	Collimonas sp. OK242	dCache_1~HAMP~MCPsignal	MCPsignal~	dCache_1	35	256	222	4.2e-22	Bacteria; Proteobacteria; Betaproteobacteria; Burkholderiales; Oxalobacteraceae; Collimonas.
A0A1H3GCX7_9FIRM	699	Lachnobacterium bovis DSM 14045	dCache_1~HAMP~MCPsignal	MCPsignal~	dCache_1	48	301	254	2.4e-18	Bacteria; Firmicutes; Clostridia; Clostridiales; Lachnospiraceae; Lachnobacterium.
A0A1H3GIM3_9FIRM	852	Ruminococcaceae bacterium YAD3003	dCache_1~HisKA~HATPase_c~Response_reg~Hpt	HisKA~HATPase_c~Response_reg~Hpt~	dCache_1	35	265	231	1.9e-20	Bacteria; Firmicutes; Clostridia; Clostridiales; Ruminococcaceae; unclassified Ruminococcaceae.
A0A1H3P5E2_9CLOT	680	Tindallia californiensis	dCache_1~HAMP~MCPsignal	MCPsignal~	dCache_1	40	285	246	4.4e-32	Bacteria; Firmicutes; Clostridia; Clostridiales; Clostridiaceae; Tindallia.
A0A1H3PEJ6_9BACI	595	Bacillus caseinilyticus	dCache_1~HAMP~MCPsignal	MCPsignal~	dCache_1	40	226	187	1.8e-13	Bacteria; Firmicutes; Bacilli; Bacillales; Bacillaceae; Bacillus.
A0A1H3QTN2_9CLOT	666	Tindallia californiensis	dCache_1~MCPsignal	MCPsignal~	dCache_1	32	266	235	4.2e-28	Bacteria; Firmicutes; Clostridia; Clostridiales; Clostridiaceae; Tindallia.
A0A1H3QZQ3_9FIRM	678	Proteiniborus ethanoligenes	dCache_1~HAMP~MCPsignal	MCPsignal~	dCache_1	49	284	236	6.4e-34	Bacteria; Firmicutes; Clostridia; Clostridiales; Proteiniborus.
A0A1H3R4N0_9CLOT	499	Tindallia californiensis	dCache_1~GGDEF	GGDEF~	dCache_1	43	301	259	6.1e-20	Bacteria; Firmicutes; Clostridia; Clostridiales; Clostridiaceae; Tindallia.
A0A1H3WCA7_9GAMM	596	Lonsdalea quercina	dCache_1~HAMP~MCPsignal	MCPsignal~	dCache_1	1	256	256	7.4e-25	Bacteria; Proteobacteria; Gammaproteobacteria; Enterobacterales; Pectobacteriaceae; Lonsdalea.
A0A1H3ZGU7_9FIRM	668	Oribacterium sp. KHPX15	dCache_1~HAMP~MCPsignal	MCPsignal~	dCache_1	43	281	239	8e-17	Bacteria; Firmicutes; Clostridia; Clostridiales; Lachnospiraceae; Oribacterium.
A0A1H4C5Q0_9DELT	616	Desulfuromusa kysingii	dCache_1~HAMP~GGDEF	GGDEF~	dCache_1	64	351	288	1.9e-11	Bacteria; Proteobacteria; Deltaproteobacteria; Desulfuromonadales; Desulfuromonadaceae; Desulfuromusa.
A0A1H6YXL6_9FIRM	655	Propionispira arboris	dCache_1~HAMP~MCPsignal	MCPsignal~	dCache_1	32	260	229	6.5e-33	Bacteria; Firmicutes; Negativicutes; Selenomonadales; Selenomonadaceae; Propionispira.
A0A1H7CH89_9FIRM	660	Propionispira arboris	dCache_1~HAMP~MCPsignal	MCPsignal~	dCache_1	33	284	252	5.5e-22	Bacteria; Firmicutes; Negativicutes; Selenomonadales; Selenomonadaceae; Propionispira.
A0A1H7G5F2_9FIRM	1258	Butyrivibrio sp. ob235	dCache_1~dCache_1~HisKA~HATPase_c~Response_reg~Hpt	HisKA~HATPase_c~Response_reg~Hpt~	dCache_1	422	652	231	6.1e-22	Bacteria; Firmicutes; Clostridia; Clostridiales; Lachnospiraceae; Butyrivibrio.
A0A1H7G5F2_9FIRM	1258	Butyrivibrio sp. ob235	dCache_1~dCache_1~HisKA~HATPase_c~Response_reg~Hpt	HisKA~HATPase_c~Response_reg~Hpt~	dCache_1	33	261	229	1.8e-10	Bacteria; Firmicutes; Clostridia; Clostridiales; Lachnospiraceae; Butyrivibrio.
A0A1H7GE98_9PSED	626	Pseudomonas hussainii	dCache_1~HAMP~MCPsignal	MCPsignal~	dCache_1	32	258	227	1.9e-24	Bacteria; Proteobacteria; Gammaproteobacteria; Pseudomonadales; Pseudomonadaceae; Pseudomonas.
A0A1H7GV67_9FIRM	683	Pseudobutyrivibrio ruminis	dCache_1~HAMP~MCPsignal	MCPsignal~	dCache_1	57	281	225	2.3e-12	Bacteria; Firmicutes; Clostridia; Clostridiales; Lachnospiraceae; Pseudobutyrivibrio.
A0A1H7JAJ0_9FIRM	672	Pseudobutyrivibrio ruminis	dCache_1~HAMP~MCPsignal	MCPsignal~	dCache_1	45	277	233	8.2e-20	Bacteria; Firmicutes; Clostridia; Clostridiales; Lachnospiraceae; Pseudobutyrivibrio.
A0A1H7N667_9FIRM	684	Butyrivibrio sp. ob235	dCache_1~HAMP~MCPsignal	MCPsignal~	dCache_1	58	288	231	3.7e-13	Bacteria; Firmicutes; Clostridia; Clostridiales; Lachnospiraceae; Butyrivibrio.
A0A1H7NE70_9FIRM	1190	Butyrivibrio sp. ob235	dCache_1~HisKA~HATPase_c~Response_reg	HisKA~HATPase_c~Response_reg~	dCache_1	340	579	240	1.2e-15	Bacteria; Firmicutes; Clostridia; Clostridiales; Lachnospiraceae; Butyrivibrio.
A0A1H7R1R2_9BURK	599	Paraburkholderia caballeronis	dCache_1~HAMP~MCPsignal	MCPsignal~	dCache_1	18	258	241	2e-26	Bacteria; Proteobacteria; Betaproteobacteria; Burkholderiales; Burkholderiaceae; Paraburkholderia.
A0A1H8A1A7_9BACL	640	Paenibacillus sp. OV219	dCache_1~MCPsignal	MCPsignal~	dCache_1	41	288	248	1.1e-31	Bacteria; Firmicutes; Bacilli; Bacillales; Paenibacillaceae; Paenibacillus.
A0A1H8VXD3_9GAMM	635	Aquisalimonas asiatica	dCache_1~HAMP~MCPsignal	MCPsignal~	dCache_1	17	267	251	9.6e-21	Bacteria; Proteobacteria; Gammaproteobacteria; Chromatiales; Ectothiorhodospiraceae; Aquisalimonas.
A0A1H8XA70_9FIRM	658	Propionispora vibrioides	dCache_1~HAMP~MCPsignal	MCPsignal~	dCache_1	32	263	232	1.1e-28	Bacteria; Firmicutes; Negativicutes; Selenomonadales; Sporomusaceae; Propionispora.
A0A1H8XA91_9FIRM	659	Propionispora vibrioides	dCache_1~HAMP~MCPsignal	MCPsignal~	dCache_1	32	265	234	3e-32	Bacteria; Firmicutes; Negativicutes; Selenomonadales; Sporomusaceae; Propionispora.
A0A1H8YS99_9FIRM	675	Butyrivibrio sp. TB	dCache_1~HAMP~MCPsignal	MCPsignal~	dCache_1	42	280	239	5.2e-16	Bacteria; Firmicutes; Clostridia; Clostridiales; Lachnospiraceae; Butyrivibrio.
A0A1H9BPZ3_9FIRM	1251	Lachnospiraceae bacterium RM5	dCache_1~HisKA~HATPase_c~Response_reg	HisKA~HATPase_c~Response_reg~	dCache_1	422	652	231	3.5e-16	Bacteria; Firmicutes; Clostridia; Clostridiales; Lachnospiraceae.
A0A1H9BPZ3_9FIRM	1251	Lachnospiraceae bacterium RM5	dCache_1~HisKA~HATPase_c~Response_reg	HisKA~HATPase_c~Response_reg~	dCache_1	27	261	235	1.4e-10	Bacteria; Firmicutes; Clostridia; Clostridiales; Lachnospiraceae.
A0A1H9CSL0_9FIRM	852	Lachnospiraceae bacterium NE2001	dCache_1~HisKA~HATPase_c~Response_reg~Hpt	HisKA~HATPase_c~Response_reg~Hpt~	dCache_1	32	265	234	7.9e-19	Bacteria; Firmicutes; Clostridia; Clostridiales; Lachnospiraceae.
A0A1H9HE83_9FIRM	862	Lachnospiraceae bacterium NE2001	dCache_1~HisKA~HATPase_c~Response_reg~Hpt	HisKA~HATPase_c~Response_reg~Hpt~	dCache_1	34	276	243	3.7e-24	Bacteria; Firmicutes; Clostridia; Clostridiales; Lachnospiraceae.
A0A1H9JAK9_9SPIO	696	Treponema bryantii	dCache_1~HAMP~MCPsignal	MCPsignal~	dCache_1	33	264	232	7.1e-20	Bacteria; Spirochaetes; Spirochaetales; Spirochaetaceae; Treponema.
A0A1H9L8R8_9BACI	594	Piscibacillus halophilus	dCache_1~HAMP~MCPsignal	MCPsignal~	dCache_1	44	217	174	1.3e-13	Bacteria; Firmicutes; Bacilli; Bacillales; Bacillaceae; Piscibacillus.
A0A1H9QWQ5_9BACI	659	Gracilibacillus ureilyticus	dCache_1~HAMP~MCPsignal	MCPsignal~	dCache_1	45	265	221	1.3e-25	Bacteria; Firmicutes; Bacilli; Bacillales; Bacillaceae; Gracilibacillus.
A0A1H9SAY9_9BURK	616	Giesbergeria anulus	dCache_1~HAMP~MCPsignal	MCPsignal~	dCache_1	33	256	224	3.2e-19	Bacteria; Proteobacteria; Betaproteobacteria; Burkholderiales; Comamonadaceae; Giesbergeria.
A0A1H9YVX8_9FIRM	657	[Clostridium] polysaccharolyticum	dCache_1~MCPsignal	MCPsignal~	dCache_1	35	260	226	7.3e-18	Bacteria; Firmicutes; Clostridia; Clostridiales; Lachnospiraceae.
A0A1I0AUM7_9CLOT	605	Natronincola peptidivorans	dCache_1~HAMP~HD_5	HD-GYP~	dCache_1	46	280	235	3e-30	Bacteria; Firmicutes; Clostridia; Clostridiales; Clostridiaceae; Natronincola.
A0A1I0BP62_9BACI	677	Oceanobacillus limi	dCache_1~HAMP~MCPsignal	MCPsignal~	dCache_1	45	280	236	1.1e-36	Bacteria; Firmicutes; Bacilli; Bacillales; Bacillaceae; Oceanobacillus.
A0A1I0HBE7_9BACI	669	Salinibacillus kushneri	dCache_1~HAMP~MCPsignal	MCPsignal~	dCache_1	43	274	232	8.6e-38	Bacteria; Firmicutes; Bacilli; Bacillales; Bacillaceae; Salinibacillus.
A0A1I0KR13_9BACL	725	Paenibacillus sp. NFR01	dCache_1~HAMP~MCPsignal	MCPsignal~	dCache_1	83	330	248	1.4e-28	Bacteria; Firmicutes; Bacilli; Bacillales; Paenibacillaceae; Paenibacillus.
A0A1I0V1S9_9FIRM	658	Acetitomaculum ruminis DSM 5522	dCache_1~MCPsignal	MCPsignal~	dCache_1	46	273	228	1.7e-18	Bacteria; Firmicutes; Clostridia; Clostridiales; Lachnospiraceae; Acetitomaculum.
A0A1I0WEK8_9CLOT	667	Clostridium frigidicarnis	dCache_1~MCPsignal	MCPsignal~	dCache_1	33	271	239	1.2e-22	Bacteria; Firmicutes; Clostridia; Clostridiales; Clostridiaceae; Clostridium.
A0A1I1APB8_9BACI	356	Lentibacillus halodurans	dCache_1~HAMP	No_output	dCache_1	41	279	239	4.2e-38	Bacteria; Firmicutes; Bacilli; Bacillales; Bacillaceae; Lentibacillus.
A0A1I1D6R3_9FIRM	679	Butyrivibrio sp. YAB3001	dCache_1~HAMP~MCPsignal	MCPsignal~	dCache_1	49	283	235	3.3e-14	Bacteria; Firmicutes; Clostridia; Clostridiales; Lachnospiraceae; Butyrivibrio.
A0A1I1E8K9_9FIRM	621	Butyrivibrio sp. YAB3001	dCache_1~GGDEF	GGDEF~	dCache_1	45	279	235	3.7e-13	Bacteria; Firmicutes; Clostridia; Clostridiales; Lachnospiraceae; Butyrivibrio.
A0A1I1I416_9GAMM	621	Marinospirillum celere	dCache_1~HAMP~MCPsignal	MCPsignal~	dCache_1	34	253	220	1.1e-20	Bacteria; Proteobacteria; Gammaproteobacteria; Oceanospirillales; Oceanospirillaceae; Marinospirillum.
A0A1I1KU21_9GAMM	629	Pseudoalteromonas denitrificans DSM 6059	dCache_1~HAMP~MCPsignal	MCPsignal~	dCache_1	33	261	229	2.7e-28	Bacteria; Proteobacteria; Gammaproteobacteria; Alteromonadales; Pseudoalteromonadaceae; Pseudoalteromonas.
A0A1I1N115_9GAMM	623	Pseudoalteromonas denitrificans DSM 6059	dCache_1~HAMP~MCPsignal	MCPsignal~	dCache_1	31	255	225	1.6e-22	Bacteria; Proteobacteria; Gammaproteobacteria; Alteromonadales; Pseudoalteromonadaceae; Pseudoalteromonas.
A0A1I1RMU9_9CLOT	652	Clostridium uliginosum	dCache_1~HAMP~MCPsignal	MCPsignal~	dCache_1	43	257	215	3.1e-13	Bacteria; Firmicutes; Clostridia; Clostridiales; Clostridiaceae; Clostridium.
A0A1I1S1L7_9CLOT	667	Clostridium uliginosum	dCache_1~HAMP~MCPsignal	MCPsignal~	dCache_1	41	272	232	2.9e-31	Bacteria; Firmicutes; Clostridia; Clostridiales; Clostridiaceae; Clostridium.
A0A1I1S7P1_9PSED	629	Pseudomonas citronellolis	dCache_1~HAMP~MCPsignal	MCPsignal~	dCache_1	36	261	226	1.5e-32	Bacteria; Proteobacteria; Gammaproteobacteria; Pseudomonadales; Pseudomonadaceae; Pseudomonas.
A0A1I1S7X2_9BACI	670	Bacillus sp. OV194	dCache_1~HAMP~MCPsignal	MCPsignal~	dCache_1	35	274	240	2.7e-26	Bacteria; Firmicutes; Bacilli; Bacillales; Bacillaceae; Bacillus.
A0A1I1V2C5_9BURK	464	Acidovorax konjaci	dCache_1~HAMP~MCPsignal	MCPsignal~	dCache_1	40	256	217	1.1e-22	Bacteria; Proteobacteria; Betaproteobacteria; Burkholderiales; Comamonadaceae; Acidovorax.
A0A1I2GIP4_9BURK	610	Acidovorax wautersii	dCache_1~HAMP~MCPsignal	MCPsignal~	dCache_1	33	256	224	8.5e-20	Bacteria; Proteobacteria; Betaproteobacteria; Burkholderiales; Comamonadaceae; Acidovorax.
A0A1I2P8D6_9FIRM	674	Lachnospiraceae bacterium C7	dCache_1~HAMP~MCPsignal	MCPsignal~	dCache_1	50	279	230	1.7e-18	Bacteria; Firmicutes; Clostridia; Clostridiales; Lachnospiraceae.
A0A1I2S7W6_9FIRM	668	Oribacterium sp. WCC10	dCache_1~HAMP~MCPsignal	MCPsignal~	dCache_1	46	281	236	1e-14	Bacteria; Firmicutes; Clostridia; Clostridiales; Lachnospiraceae; Oribacterium.
A0A1I2U0G2_9FIRM	680	Lachnospiraceae bacterium C7	dCache_1~HAMP~MCPsignal	MCPsignal~	dCache_1	50	284	235	9.5e-20	Bacteria; Firmicutes; Clostridia; Clostridiales; Lachnospiraceae.
A0A1I2U8T3_9GAMM	572	Neptunomonas qingdaonensis	dCache_1~GGDEF	GGDEF~	dCache_1	40	332	293	1.4e-15	Bacteria; Proteobacteria; Gammaproteobacteria; Oceanospirillales; Oceanospirillaceae; Neptunomonas.
A0A1I3AQ60_9LACT	678	Pisciglobus halotolerans	dCache_1~HAMP~MCPsignal	MCPsignal~	dCache_1	49	283	235	2.4e-34	Bacteria; Firmicutes; Bacilli; Lactobacillales; Carnobacteriaceae.
A0A1I3BCB8_9GAMM	621	Halomonas xianhensis	dCache_1~HAMP~MCPsignal	MCPsignal~	dCache_1	36	258	223	2.2e-19	Bacteria; Proteobacteria; Gammaproteobacteria; Oceanospirillales; Halomonadaceae; Halomonas.
A0A1I3E1F0_9FIRM	683	Pseudobutyrivibrio sp. OR37	dCache_1~HAMP~MCPsignal	MCPsignal~	dCache_1	69	281	213	1.7e-10	Bacteria; Firmicutes; Clostridia; Clostridiales; Lachnospiraceae; Pseudobutyrivibrio.
A0A1I3L666_9BACL	655	Brevibacillus sp. OK042	dCache_1~HAMP~MCPsignal	MCPsignal~	dCache_1	33	261	229	2.1e-23	Bacteria; Firmicutes; Bacilli; Bacillales; Paenibacillaceae; Brevibacillus.
A0A1I3WAS9_9ALTE	628	Marinobacter persicus	dCache_1~HAMP~MCPsignal	MCPsignal~	dCache_1	31	260	230	1.5e-25	Bacteria; Proteobacteria; Gammaproteobacteria; Alteromonadales; Alteromonadaceae; Marinobacter.
A0A1I3XU66_HALDA	674	Halobacillus dabanensis	dCache_1~HAMP~MCPsignal	MCPsignal~	dCache_1	48	278	231	2.9e-33	Bacteria; Firmicutes; Bacilli; Bacillales; Bacillaceae; Halobacillus.
A0A1I4DY57_9FIRM	688	Lachnospiraceae bacterium KH1T2	dCache_1~MCPsignal	MCPsignal~	dCache_1	60	293	234	9.3e-22	Bacteria; Firmicutes; Clostridia; Clostridiales; Lachnospiraceae.
A0A1I4FKC4_9FIRM	678	Lachnospiraceae bacterium KH1T2	dCache_1~MCPsignal	MCPsignal~	dCache_1	45	283	239	4.3e-18	Bacteria; Firmicutes; Clostridia; Clostridiales; Lachnospiraceae.
A0A1I4GRP2_9FIRM	678	Lachnospiraceae bacterium KH1T2	dCache_1~HAMP~MCPsignal	MCPsignal~	dCache_1	47	282	236	4.7e-18	Bacteria; Firmicutes; Clostridia; Clostridiales; Lachnospiraceae.
A0A1I5J6V9_9FIRM	677	Anaerocolumna aminovalerica	dCache_1~HAMP~MCPsignal	MCPsignal~	dCache_1	45	283	239	3.5e-31	Bacteria; Firmicutes; Clostridia; Clostridiales; Lachnospiraceae; Anaerocolumna.
A0A1I5RYW0_9PSED	625	Pseudomonas borbori	dCache_1~HAMP~MCPsignal	MCPsignal~	dCache_1	36	257	222	3e-28	Bacteria; Proteobacteria; Gammaproteobacteria; Pseudomonadales; Pseudomonadaceae; Pseudomonas.
A0A1I5U775_9FIRM	677	Lachnospiraceae bacterium XBB1006	dCache_1~HAMP~MCPsignal	MCPsignal~	dCache_1	55	281	227	2.8e-13	Bacteria; Firmicutes; Clostridia; Clostridiales; Lachnospiraceae.
A0A1I5UPC2_9FIRM	931	Lachnospiraceae bacterium XBB1006	dCache_1~HisKA~HATPase_c~Response_reg~Hpt	HisKA~HATPase_c~Response_reg~Hpt~	dCache_1	38	275	238	2.4e-10	Bacteria; Firmicutes; Clostridia; Clostridiales; Lachnospiraceae.
A0A1I5W5W7_9FIRM	720	Caldicoprobacter faecalis	dCache_1~MCPsignal	MCPsignal~	dCache_1	64	322	259	7.1e-16	Bacteria; Firmicutes; Clostridia; Clostridiales; Caldicoprobacteraceae; Caldicoprobacter.
A0A1I5YIR7_9FIRM	670	Lachnospiraceae bacterium XBB1006	dCache_1~MCPsignal	MCPsignal~	dCache_1	41	269	229	3.3e-18	Bacteria; Firmicutes; Clostridia; Clostridiales; Lachnospiraceae.
A0A1I5YKC5_9FIRM	664	Lachnospiraceae bacterium XBB1006	dCache_1~MCPsignal	MCPsignal~	dCache_1	36	268	233	3.5e-13	Bacteria; Firmicutes; Clostridia; Clostridiales; Lachnospiraceae.
A0A1I5YLM7_9FIRM	674	Lachnospiraceae bacterium XBB1006	dCache_1~HAMP~MCPsignal	MCPsignal~	dCache_1	40	278	239	2.8e-15	Bacteria; Firmicutes; Clostridia; Clostridiales; Lachnospiraceae.
A0A1I6ASQ0_9BACI	662	Bacillus sp. cl95	dCache_1~HAMP~MCPsignal	MCPsignal~	dCache_1	42	268	227	2.7e-35	Bacteria; Firmicutes; Bacilli; Bacillales; Bacillaceae; Bacillus.
A0A1I6GAW0_9ALTE	626	Marinobacter gudaonensis	dCache_1~HAMP~MCPsignal	MCPsignal~	dCache_1	29	257	229	6.8e-26	Bacteria; Proteobacteria; Gammaproteobacteria; Alteromonadales; Alteromonadaceae; Marinobacter.
A0A1I6J3C4_9BURK	606	Mitsuaria sp. PDC51	dCache_1~HAMP~MCPsignal	MCPsignal~	dCache_1	36	259	224	6.9e-19	Bacteria; Proteobacteria; Betaproteobacteria; Burkholderiales; Mitsuaria.
A0A1I6LK49_9FIRM	658	[Clostridium] populeti	dCache_1~HAMP~MCPsignal	MCPsignal~	dCache_1	28	264	237	1.3e-26	Bacteria; Firmicutes; Clostridia; Clostridiales; Lachnospiraceae.
A0A1I6YYR0_9GAMM	621	Halomonas saccharevitans	dCache_1~HAMP~MCPsignal	MCPsignal~	dCache_1	37	259	223	2.9e-17	Bacteria; Proteobacteria; Gammaproteobacteria; Oceanospirillales; Halomonadaceae; Halomonas.
A0A1I6YZN2_9GAMM	621	Halomonas saccharevitans	dCache_1~HAMP~MCPsignal	MCPsignal~	dCache_1	38	259	222	4.6e-23	Bacteria; Proteobacteria; Gammaproteobacteria; Oceanospirillales; Halomonadaceae; Halomonas.
A0A1I7EKB9_9BURK	599	Paraburkholderia aspalathi	dCache_1~HAMP~MCPsignal	MCPsignal~	dCache_1	17	258	242	1.3e-26	Bacteria; Proteobacteria; Betaproteobacteria; Burkholderiales; Burkholderiaceae; Paraburkholderia.
A0A1I7FDS3_9CLOT	530	Clostridium sp. DSM 8431	dCache_1~MCPsignal	MCPsignal~	dCache_1	42	272	231	1.2e-23	Bacteria; Firmicutes; Clostridia; Clostridiales; Clostridiaceae; Clostridium.
A0A1I7K6J0_9FIRM	663	Butyrivibrio sp. M55	dCache_1~MCPsignal	MCPsignal~	dCache_1	32	271	240	6.2e-28	Bacteria; Firmicutes; Clostridia; Clostridiales; Lachnospiraceae; Butyrivibrio.
A0A1J5H234_9CYAN	1245	Oscillatoriales cyanobacterium CG2_30_44_21	dCache_1~HAMP~PAS_3~HisKA~HATPase_c~Response_reg	HisKA~HATPase_c~Response_reg~	dCache_1	51	359	309	4.1e-20	Bacteria; Cyanobacteria; Oscillatoriophycideae; Oscillatoriales; unclassified Oscillatoriales.
A0A1J5MWU9_9GAMM	624	Gammaproteobacteria bacterium MedPE	dCache_1~HAMP~MCPsignal	MCPsignal~	dCache_1	20	256	237	6.1e-23	Bacteria; Proteobacteria; Gammaproteobacteria.
A0A1J8PWV7_9GAMM	619	Halomonas sp. QHL1	dCache_1~HAMP~MCPsignal	MCPsignal~	dCache_1	32	260	229	6e-22	Bacteria; Proteobacteria; Gammaproteobacteria; Oceanospirillales; Halomonadaceae; Halomonas.
A0A1K1MGM9_SELRU	932	Selenomonas ruminantium	dCache_1~HisKA~HATPase_c~Response_reg	HisKA~HATPase_c~Response_reg~	dCache_1	39	275	237	2.7e-08	Bacteria; Firmicutes; Negativicutes; Selenomonadales; Selenomonadaceae; Selenomonas.
A0A1K1N0J6_9FIRM	1238	Ruminococcus sp. YE71	dCache_1~HisKA~HATPase_c~Response_reg	HisKA~HATPase_c~Response_reg~	dCache_1	31	259	229	6.4e-15	Bacteria; Firmicutes; Clostridia; Clostridiales; Ruminococcaceae; Ruminococcus.
A0A1K1N0J6_9FIRM	1238	Ruminococcus sp. YE71	dCache_1~HisKA~HATPase_c~Response_reg	HisKA~HATPase_c~Response_reg~	dCache_1	421	650	230	7e-15	Bacteria; Firmicutes; Clostridia; Clostridiales; Ruminococcaceae; Ruminococcus.
A0A1K1N7U5_9FIRM	510	Ruminococcus sp. YE71	dCache_1~GGDEF	GGDEF~	dCache_1	38	274	237	1e-12	Bacteria; Firmicutes; Clostridia; Clostridiales; Ruminococcaceae; Ruminococcus.
A0A1K1P0G9_SELRU	663	Selenomonas ruminantium	dCache_1~HAMP~MCPsignal	MCPsignal~	dCache_1	35	268	234	2.4e-21	Bacteria; Firmicutes; Negativicutes; Selenomonadales; Selenomonadaceae; Selenomonas.
A0A1K1QN51_SELRU	656	Selenomonas ruminantium	dCache_1~HAMP~MCPsignal	MCPsignal~	dCache_1	31	261	231	4.8e-27	Bacteria; Firmicutes; Negativicutes; Selenomonadales; Selenomonadaceae; Selenomonas.
A0A1K1Y114_9GAMM	621	Marinospirillum alkaliphilum DSM 21637	dCache_1~HAMP~MCPsignal	MCPsignal~	dCache_1	28	253	226	5.7e-16	Bacteria; Proteobacteria; Gammaproteobacteria; Oceanospirillales; Oceanospirillaceae; Marinospirillum.
A0A1K2A7P7_9GAMM	328	Marinospirillum alkaliphilum DSM 21637	dCache_1	No_output	dCache_1	36	257	222	4.2e-15	Bacteria; Proteobacteria; Gammaproteobacteria; Oceanospirillales; Oceanospirillaceae; Marinospirillum.
A0A1K2HME3_9BURK	625	Chitinimonas taiwanensis DSM 18899	dCache_1~HAMP~MCPsignal	MCPsignal~	dCache_1	35	257	223	4.5e-20	Bacteria; Proteobacteria; Betaproteobacteria; Burkholderiales; Burkholderiaceae; Chitinimonas.
A0A1L3MXM5_9BACI	667	Bacillus weihaiensis	dCache_1~HAMP~MCPsignal	MCPsignal~	dCache_1	44	273	230	1.7e-23	Bacteria; Firmicutes; Bacilli; Bacillales; Bacillaceae; Bacillus.
A0A1L8PQH8_9RHIZ	692	Rhizobium sp. 58	dCache_1~HAMP~MCPsignal	MCPsignal~	dCache_1	29	254	226	5.3e-27	Bacteria; Proteobacteria; Alphaproteobacteria; Rhizobiales; Rhizobiaceae; Rhizobium/Agrobacterium group; Rhizobium.
A0A1L8ZEJ2_9BACI	676	Bacillus obstructivus	dCache_1~HAMP~MCPsignal	MCPsignal~	dCache_1	36	282	247	2.1e-34	Bacteria; Firmicutes; Bacilli; Bacillales; Bacillaceae; Bacillus.
A0A1L9QLA9_9CYAN	625	Roseofilum reptotaenium AO1-A	dCache_1~HAMP~cNMP_binding	cNMP_binding~	dCache_1	32	323	292	4.6e-29	Bacteria; Cyanobacteria; Oscillatoriophycideae; Oscillatoriales; Coleofasciculaceae; Roseofilum.
A0A1L9QRA4_9CYAN	659	Roseofilum reptotaenium AO1-A	dCache_1~HAMP~Guanylate_cyc	Guanylate_cyc~	dCache_1	38	328	291	9.1e-24	Bacteria; Cyanobacteria; Oscillatoriophycideae; Oscillatoriales; Coleofasciculaceae; Roseofilum.
A0A1M4M2T8_9FIRM	684	Proteiniborus sp. DW1	dCache_1~HAMP~MCPsignal	MCPsignal~	dCache_1	53	290	238	3.8e-29	Bacteria; Firmicutes; Clostridia; Clostridiales; Proteiniborus.
A0A1M4NDV3_9CLOT	689	Clostridium sp. N3C	dCache_1~MCPsignal	MCPsignal~	dCache_1	34	291	258	8e-16	Bacteria; Firmicutes; Clostridia; Clostridiales; Clostridiaceae; Clostridium.
A0A1M4TF77_9FIRM	703	Tissierella praeacuta DSM 18095	dCache_1~MCPsignal	MCPsignal~	dCache_1	72	305	234	1.8e-19	Bacteria; Firmicutes; Tissierellia; Tissierellales; Tissierellaceae; Tissierella.
A0A1M4UH97_9FIRM	656	Schwartzia succinivorans DSM 10502	dCache_1~HAMP~MCPsignal	MCPsignal~	dCache_1	31	261	231	3.3e-26	Bacteria; Firmicutes; Negativicutes; Selenomonadales; Selenomonadaceae; Schwartzia.
A0A1M4VGK2_9FIRM	862	Tissierella praeacuta DSM 18095	dCache_1~PAS_4~GGDEF~HD	GGDEF~HD-GYP~	dCache_1	32	263	232	3.8e-34	Bacteria; Firmicutes; Tissierellia; Tissierellales; Tissierellaceae; Tissierella.
A0A1M4VJX0_9FIRM	675	Tissierella praeacuta DSM 18095	dCache_1~HAMP~MCPsignal	MCPsignal~	dCache_1	49	281	233	3.8e-31	Bacteria; Firmicutes; Tissierellia; Tissierellales; Tissierellaceae; Tissierella.
A0A1M4WC71_9CLOT	687	Clostridium fallax	dCache_1~HAMP~MCPsignal	MCPsignal~	dCache_1	37	293	257	6.1e-23	Bacteria; Firmicutes; Clostridia; Clostridiales; Clostridiaceae; Clostridium.
A0A1M4WMI3_9FIRM	667	Tissierella praeacuta DSM 18095	dCache_1~MCPsignal	MCPsignal~	dCache_1	32	269	238	1.9e-18	Bacteria; Firmicutes; Tissierellia; Tissierellales; Tissierellaceae; Tissierella.
A0A1M4XU21_9FIRM	655	Schwartzia succinivorans DSM 10502	dCache_1~HAMP~MCPsignal	MCPsignal~	dCache_1	27	260	234	2.5e-19	Bacteria; Firmicutes; Negativicutes; Selenomonadales; Selenomonadaceae; Schwartzia.
A0A1M5QIZ1_9PSED	629	Pseudomonas xanthomarina DSM 18231	dCache_1~HAMP~MCPsignal	MCPsignal~	dCache_1	36	261	226	1.1e-25	Bacteria; Proteobacteria; Gammaproteobacteria; Pseudomonadales; Pseudomonadaceae; Pseudomonas.
A0A1M5T6N4_9BACI	669	Virgibacillus chiguensis	dCache_1~HAMP~MCPsignal	MCPsignal~	dCache_1	45	274	230	1.5e-37	Bacteria; Firmicutes; Bacilli; Bacillales; Bacillaceae; Virgibacillus.
A0A1M5VE54_9FIRM	666	Sporanaerobacter acetigenes DSM 13106	dCache_1~MCPsignal	MCPsignal~	dCache_1	32	268	237	5.4e-20	Bacteria; Firmicutes; Tissierellia; Tissierellales; Sporanaerobacter.
A0A1M5VTJ6_9GAMM	613	Ferrimonas marina	dCache_1~HAMP~MCPsignal	MCPsignal~	dCache_1	35	245	211	9.6e-16	Bacteria; Proteobacteria; Gammaproteobacteria; Alteromonadales; Ferrimonadaceae; Ferrimonas.
A0A1M5VYB5_9CLOT	668	Clostridium grantii DSM 8605	dCache_1~MCPsignal	MCPsignal~	dCache_1	52	281	230	8.9e-34	Bacteria; Firmicutes; Clostridia; Clostridiales; Clostridiaceae; Clostridium.
A0A1M5W4U4_9CLOT	738	Clostridium grantii DSM 8605	dCache_1~EAL	EAL~	dCache_1	41	287	247	4.7e-15	Bacteria; Firmicutes; Clostridia; Clostridiales; Clostridiaceae; Clostridium.
A0A1M5W8W0_9VIBR	623	Vibrio aerogenes CECT 7868	dCache_1~HAMP~MCPsignal	MCPsignal~	dCache_1	32	255	224	2.1e-32	Bacteria; Proteobacteria; Gammaproteobacteria; Vibrionales; Vibrionaceae; Vibrio.
A0A1M5WTV6_9VIBR	634	Vibrio aerogenes CECT 7868	dCache_1~HAMP~MCPsignal	MCPsignal~	dCache_1	35	265	231	7.1e-17	Bacteria; Proteobacteria; Gammaproteobacteria; Vibrionales; Vibrionaceae; Vibrio.
A0A1M5WVE0_9VIBR	635	Vibrio aerogenes CECT 7868	dCache_1~HAMP~MCPsignal	MCPsignal~	dCache_1	35	266	232	6.2e-14	Bacteria; Proteobacteria; Gammaproteobacteria; Vibrionales; Vibrionaceae; Vibrio.
A0A1M5X0V2_9GAMM	616	Ferrimonas marina	dCache_1~HAMP~MCPsignal	MCPsignal~	dCache_1	21	248	228	2.3e-16	Bacteria; Proteobacteria; Gammaproteobacteria; Alteromonadales; Ferrimonadaceae; Ferrimonas.
A0A1M6B995_PSEXY	679	Pseudobutyrivibrio xylanivorans DSM 14809	dCache_1~HAMP~MCPsignal	MCPsignal~	dCache_1	41	278	238	2.4e-10	Bacteria; Firmicutes; Clostridia; Clostridiales; Lachnospiraceae; Pseudobutyrivibrio.
A0A1M6BVN7_9CLOT	681	Lutispora thermophila DSM 19022	dCache_1~HAMP~MCPsignal	MCPsignal~	dCache_1	38	285	248	4.3e-33	Bacteria; Firmicutes; Clostridia; Clostridiales; Clostridiaceae; Lutispora.
A0A1M6BZQ4_9CLOT	569	Lutispora thermophila DSM 19022	dCache_1~HAMP~HD	HD-GYP~	dCache_1	30	280	251	2.7e-37	Bacteria; Firmicutes; Clostridia; Clostridiales; Clostridiaceae; Lutispora.
A0A1M6CSY3_9CLOT	680	Clostridium cavendishii DSM 21758	dCache_1~HAMP~MCPsignal	MCPsignal~	dCache_1	38	285	248	4.8e-32	Bacteria; Firmicutes; Clostridia; Clostridiales; Clostridiaceae; Clostridium.
A0A1M6CTM4_9CLOT	680	Clostridium cavendishii DSM 21758	dCache_1~HAMP~MCPsignal	MCPsignal~	dCache_1	38	285	248	1.2e-34	Bacteria; Firmicutes; Clostridia; Clostridiales; Clostridiaceae; Clostridium.
A0A1M6DZV7_9VIBR	627	Vibrio aerogenes CECT 7868	dCache_1~HAMP~MCPsignal	MCPsignal~	dCache_1	34	259	226	4.3e-22	Bacteria; Proteobacteria; Gammaproteobacteria; Vibrionales; Vibrionaceae; Vibrio.
A0A1M6FGN1_9CLOT	663	Geosporobacter subterraneus DSM 17957	dCache_1~HAMP~MCPsignal	MCPsignal~	dCache_1	34	269	236	2.4e-35	Bacteria; Firmicutes; Clostridia; Clostridiales; Clostridiaceae; Geosporobacter.
A0A1M6FLC9_MALRU	569	Malonomonas rubra DSM 5091	dCache_1~HAMP~GGDEF	GGDEF~	dCache_1	35	326	292	4.8e-18	Bacteria; Proteobacteria; Deltaproteobacteria; Desulfuromonadales; Desulfuromonadaceae; Malonomonas.
A0A1M6GHQ8_9CLOT	663	Clostridium amylolyticum	dCache_1~MCPsignal	MCPsignal~	dCache_1	33	267	235	7.7e-32	Bacteria; Firmicutes; Clostridia; Clostridiales; Clostridiaceae; Clostridium.
A0A1M6GWE8_9CLOT	905	Clostridium amylolyticum	dCache_1~PAS_3~GGDEF~EAL	GGDEF~EAL~	dCache_1	34	263	230	3.8e-36	Bacteria; Firmicutes; Clostridia; Clostridiales; Clostridiaceae; Clostridium.
A0A1M6K2B1_9CLOT	668	Hathewaya proteolytica DSM 3090	dCache_1~MCPsignal	MCPsignal~	dCache_1	33	269	237	2.8e-26	Bacteria; Firmicutes; Clostridia; Clostridiales; Clostridiaceae; Hathewaya.
A0A1M6P3G3_9CLOT	693	Caminicella sporogenes DSM 14501	dCache_1~HAMP~MCPsignal	MCPsignal~	dCache_1	46	284	239	1.6e-34	Bacteria; Firmicutes; Clostridia; Clostridiales; Clostridiaceae; Caminicella.
A0A1M6QMR5_9CLOT	671	Paramaledivibacter caminithermalis DSM 15212	dCache_1~HAMP~MCPsignal	MCPsignal~	dCache_1	40	277	238	3.4e-34	Bacteria; Firmicutes; Clostridia; Clostridiales; Clostridiaceae; Paramaledivibacter.
A0A1M6QU63_9CLOT	686	Caminicella sporogenes DSM 14501	dCache_1~HAMP~MCPsignal	MCPsignal~	dCache_1	50	292	243	1e-33	Bacteria; Firmicutes; Clostridia; Clostridiales; Clostridiaceae; Caminicella.
A0A1M6SAN6_9CLOT	876	Caminicella sporogenes DSM 14501	dCache_1~GAF_2~PAS_9~HD	HD-GYP~	dCache_1	37	260	224	6.6e-21	Bacteria; Firmicutes; Clostridia; Clostridiales; Clostridiaceae; Caminicella.
A0A1M6SHV2_9FIRM	636	Desulfotomaculum aeronauticum DSM 10349	dCache_1~MCPsignal	MCPsignal~	dCache_1	42	283	242	4e-25	Bacteria; Firmicutes; Clostridia; Clostridiales; Peptococcaceae; Desulfotomaculum.
A0A1M6UFY0_9ALTE	595	Marinobacter antarcticus	dCache_1~HAMP~MCPsignal	MCPsignal~	dCache_1	34	259	226	2.1e-32	Bacteria; Proteobacteria; Gammaproteobacteria; Alteromonadales; Alteromonadaceae; Marinobacter.
A0A1M6VWS1_9BACT	894	Fibrobacter sp. UWEL	dCache_1~HisKA~HATPase_c~Response_reg	HisKA~HATPase_c~Response_reg~	dCache_1	42	275	234	9e-13	Bacteria; Fibrobacteres; Fibrobacterales; Fibrobacteraceae; Fibrobacter.
A0A1M6WBU8_9BACT	1031	Fibrobacter sp. UWH6	dCache_1~HisKA~HATPase_c~Response_reg	HisKA~HATPase_c~Response_reg~	dCache_1	53	299	247	3.2e-12	Bacteria; Fibrobacteres; Fibrobacterales; Fibrobacteraceae; Fibrobacter.
A0A1M6YIV5_9BACT	282	Fibrobacter sp. UWEL	dCache_1	No_output	dCache_1	41	271	231	4.7e-14	Bacteria; Fibrobacteres; Fibrobacterales; Fibrobacteraceae; Fibrobacter.
A0A1M6ZI14_9BACT	856	Fibrobacter sp. UWEL	dCache_1~HisKA~HATPase_c~Response_reg~Hpt	HisKA~HATPase_c~Response_reg~Hpt~	dCache_1	44	280	237	1.2e-15	Bacteria; Fibrobacteres; Fibrobacterales; Fibrobacteraceae; Fibrobacter.
A0A1M6ZWL2_9FIRM	670	Anaerocolumna jejuensis DSM 15929	dCache_1~MCPsignal	MCPsignal~	dCache_1	43	276	234	2.9e-16	Bacteria; Firmicutes; Clostridia; Clostridiales; Lachnospiraceae; Anaerocolumna.
A0A1M7FR97_9RHOB	649	Labrenzia suaedae	dCache_1~HAMP~MCPsignal	MCPsignal~	dCache_1	16	262	247	2.9e-20	Bacteria; Proteobacteria; Alphaproteobacteria; Rhodobacterales; Rhodobacteraceae; Labrenzia.
A0A1M7GYB9_9GAMM	624	Halomonas subglaciescola	dCache_1~HAMP~MCPsignal	MCPsignal~	dCache_1	37	260	224	5.4e-23	Bacteria; Proteobacteria; Gammaproteobacteria; Oceanospirillales; Halomonadaceae; Halomonas.
A0A1M7LLU7_9FIRM	679	Anaerosporobacter mobilis DSM 15930	dCache_1~HAMP~MCPsignal	MCPsignal~	dCache_1	50	285	236	2.5e-22	Bacteria; Firmicutes; Clostridia; Clostridiales; Lachnospiraceae; Anaerosporobacter.
A0A1M7R7P4_9BURK	593	Duganella sacchari	dCache_1~HAMP~MCPsignal	MCPsignal~	dCache_1	19	253	235	1.3e-21	Bacteria; Proteobacteria; Betaproteobacteria; Burkholderiales; Oxalobacteraceae; Duganella.
A0A1M7S5U0_FERGO	418	Fervidobacterium gondwanense DSM 13020	dCache_1~HAMP	No_output	dCache_1	34	266	233	8.3e-31	Bacteria; Thermotogae; Thermotogales; Fervidobacteriaceae; Fervidobacterium.
A0A1M7XZB8_9FIRM	682	Anaerocolumna xylanovorans DSM 12503	dCache_1~MCPsignal	MCPsignal~	dCache_1	39	276	238	2.5e-18	Bacteria; Firmicutes; Clostridia; Clostridiales; Lachnospiraceae; Anaerocolumna.
A0A1M7Y4J2_9FIRM	672	Anaerocolumna xylanovorans DSM 12503	dCache_1~MCPsignal	MCPsignal~	dCache_1	39	276	238	7.8e-19	Bacteria; Firmicutes; Clostridia; Clostridiales; Lachnospiraceae; Anaerocolumna.
A0A1M7YCU6_9DELT	713	Desulfopila aestuarii DSM 18488	dCache_1~PAS_9~HATPase_c	HATPase_c~	dCache_1	32	264	233	9.5e-26	Bacteria; Proteobacteria; Deltaproteobacteria; Desulfobacterales; Desulfobulbaceae; Desulfopila.
A0A1N6FVH7_9LACT	682	Carnobacterium alterfunditum	dCache_1~MCPsignal	MCPsignal~	dCache_1	42	266	225	3.9e-18	Bacteria; Firmicutes; Bacilli; Lactobacillales; Carnobacteriaceae; Carnobacterium.
A0A1N6IUI2_9BURK	599	Burkholderia sp. GAS332	dCache_1~HAMP~MCPsignal	MCPsignal~	dCache_1	18	258	241	1.5e-25	Bacteria; Proteobacteria; Betaproteobacteria; Burkholderiales; Burkholderiaceae; Burkholderia.
A0A1N6SMX2_9GAMM	625	Aeromonas sp. RU39B	dCache_1~HAMP~MCPsignal	MCPsignal~	dCache_1	26	257	232	1.1e-22	Bacteria; Proteobacteria; Gammaproteobacteria; Aeromonadales; Aeromonadaceae; Aeromonas.
A0A1N6SY26_9GAMM	623	Aeromonas sp. RU39B	dCache_1~HAMP~MCPsignal	MCPsignal~	dCache_1	35	255	221	1.7e-14	Bacteria; Proteobacteria; Gammaproteobacteria; Aeromonadales; Aeromonadaceae; Aeromonas.
A0A1N6T587_9GAMM	627	Marinobacterium stanieri	dCache_1~HAMP~MCPsignal	MCPsignal~	dCache_1	32	259	228	5.6e-30	Bacteria; Proteobacteria; Gammaproteobacteria; Oceanospirillales; Oceanospirillaceae; Marinobacterium.
A0A1N6UT11_9GAMM	623	Shewanella morhuae	dCache_1~HAMP~MCPsignal	MCPsignal~	dCache_1	35	255	221	2.6e-17	Bacteria; Proteobacteria; Gammaproteobacteria; Alteromonadales; Shewanellaceae; Shewanella.
A0A1N6UT35_9GAMM	623	Shewanella morhuae	dCache_1~HAMP~MCPsignal	MCPsignal~	dCache_1	35	255	221	5.5e-20	Bacteria; Proteobacteria; Gammaproteobacteria; Alteromonadales; Shewanellaceae; Shewanella.
A0A1N6YYF9_9BACI	668	Domibacillus enclensis	dCache_1~HAMP~MCPsignal	MCPsignal~	dCache_1	34	272	239	4e-28	Bacteria; Firmicutes; Bacilli; Bacillales; Bacillaceae; Domibacillus.
A0A1N6YYR7_9BACI	667	Domibacillus enclensis	dCache_1~HAMP~MCPsignal	MCPsignal~	dCache_1	36	272	237	8.4e-31	Bacteria; Firmicutes; Bacilli; Bacillales; Bacillaceae; Domibacillus.
A0A1N7CEV8_9GAMM	516	Aeromonas sp. RU39B	dCache_1~GGDEF	GGDEF~	dCache_1	42	269	228	7.7e-17	Bacteria; Proteobacteria; Gammaproteobacteria; Aeromonadales; Aeromonadaceae; Aeromonas.
A0A1N7IMS2_9BACI	667	Salimicrobium flavidum	dCache_1~HAMP~MCPsignal	MCPsignal~	dCache_1	41	265	225	2.9e-26	Bacteria; Firmicutes; Bacilli; Bacillales; Bacillaceae; Salimicrobium.
A0A1N7IZ13_9GAMM	626	Neptunomonas antarctica	dCache_1~HAMP~MCPsignal	MCPsignal~	dCache_1	32	258	227	1.6e-24	Bacteria; Proteobacteria; Gammaproteobacteria; Oceanospirillales; Oceanospirillaceae; Neptunomonas.
A0A1N7P9N0_9GAMM	571	Neptunomonas antarctica	dCache_1~GGDEF	GGDEF~	dCache_1	78	331	254	2.8e-14	Bacteria; Proteobacteria; Gammaproteobacteria; Oceanospirillales; Oceanospirillaceae; Neptunomonas.
A0A1N7Q917_9PROT	790	Insolitispirillum peregrinum	dCache_1~HAMP~MCPsignal~Hemerythrin	MCPsignal~Hemerythrin~	dCache_1	32	264	233	5.7e-25	Bacteria; Proteobacteria; Alphaproteobacteria; Rhodospirillales; Rhodospirillaceae; Insolitispirillum.
A0A1N7RVQ0_9BURK	607	Paraburkholderia piptadeniae	dCache_1~HAMP~MCPsignal	MCPsignal~	dCache_1	15	266	252	3.9e-26	Bacteria; Proteobacteria; Betaproteobacteria; Burkholderiales; Burkholderiaceae; Paraburkholderia.
A0A1P8K088_9BURK	574	Rhodoferax koreense	dCache_1~HAMP~GGDEF	GGDEF~	dCache_1	40	328	289	1.2e-16	Bacteria; Proteobacteria; Betaproteobacteria; Burkholderiales; Comamonadaceae; Rhodoferax.
A0A1Q2GTY7_9GAMM	629	Pseudoalteromonas aliena	dCache_1~HAMP~MCPsignal	MCPsignal~	dCache_1	34	261	228	2.8e-23	Bacteria; Proteobacteria; Gammaproteobacteria; Alteromonadales; Pseudoalteromonadaceae; Pseudoalteromonas.
A0A1Q2GV77_9GAMM	626	Pseudoalteromonas aliena	dCache_1~HAMP~MCPsignal	MCPsignal~	dCache_1	23	258	236	7.4e-21	Bacteria; Proteobacteria; Gammaproteobacteria; Alteromonadales; Pseudoalteromonadaceae; Pseudoalteromonas.
A0A1Q3RCA4_9FIRM	933	Clostridiales bacterium 38-18	dCache_1~PAS_3~GGDEF~EAL	GGDEF~EAL~	dCache_1	36	255	220	9.3e-16	Bacteria; Firmicutes; Clostridia; Clostridiales.
A0A1Q3RKD7_9FIRM	661	Clostridiales bacterium 38-18	dCache_1~HAMP~MCPsignal	MCPsignal~	dCache_1	36	267	232	4.1e-32	Bacteria; Firmicutes; Clostridia; Clostridiales.
A0A1Q3RM24_9FIRM	667	Clostridiales bacterium 38-18	dCache_1~HAMP~MCPsignal	MCPsignal~	dCache_1	42	273	232	3.7e-36	Bacteria; Firmicutes; Clostridia; Clostridiales.
A0A1Q6CFS9_9GAMM	628	Thalassotalea sp. PP2-459	dCache_1~HAMP~MCPsignal	MCPsignal~	dCache_1	35	260	226	1.4e-19	Bacteria; Proteobacteria; Gammaproteobacteria; Alteromonadales; Colwelliaceae; Thalassotalea.
A0A1Q8TD20_9GAMM	613	Chromohalobacter japonicus	dCache_1~HAMP~MCPsignal	MCPsignal~	dCache_1	32	258	227	1.1e-18	Bacteria; Proteobacteria; Gammaproteobacteria; Oceanospirillales; Halomonadaceae; Chromohalobacter.
A0A1Q9G6G0_9GAMM	627	Photobacterium proteolyticum	dCache_1~HAMP~MCPsignal	MCPsignal~	dCache_1	34	259	226	2e-25	Bacteria; Proteobacteria; Gammaproteobacteria; Vibrionales; Vibrionaceae; Photobacterium.
A0A1Q9G9U6_9GAMM	625	Photobacterium proteolyticum	dCache_1~HAMP~MCPsignal	MCPsignal~	dCache_1	20	257	238	2.6e-17	Bacteria; Proteobacteria; Gammaproteobacteria; Vibrionales; Vibrionaceae; Photobacterium.
A0A1Q9GEG8_9GAMM	635	Photobacterium proteolyticum	dCache_1~HAMP~MCPsignal	MCPsignal~	dCache_1	36	266	231	2e-12	Bacteria; Proteobacteria; Gammaproteobacteria; Vibrionales; Vibrionaceae; Photobacterium.
A0A1Q9GSM4_9GAMM	636	Photobacterium proteolyticum	dCache_1~HAMP~MCPsignal	MCPsignal~	dCache_1	39	265	227	4e-13	Bacteria; Proteobacteria; Gammaproteobacteria; Vibrionales; Vibrionaceae; Photobacterium.
A0A1Q9GSN0_9GAMM	622	Photobacterium proteolyticum	dCache_1~HAMP~MCPsignal	MCPsignal~	dCache_1	32	254	223	2.7e-25	Bacteria; Proteobacteria; Gammaproteobacteria; Vibrionales; Vibrionaceae; Photobacterium.
A0A1Q9GTE5_9GAMM	627	Photobacterium proteolyticum	dCache_1~HAMP~MCPsignal	MCPsignal~	dCache_1	34	259	226	1.1e-24	Bacteria; Proteobacteria; Gammaproteobacteria; Vibrionales; Vibrionaceae; Photobacterium.
A0A1Q9H9X2_9VIBR	626	Vibrio panuliri	dCache_1~HAMP~MCPsignal	MCPsignal~	dCache_1	16	259	244	6.4e-14	Bacteria; Proteobacteria; Gammaproteobacteria; Vibrionales; Vibrionaceae; Vibrio.
A0A1Q9H9Z8_9VIBR	626	Vibrio panuliri	dCache_1~HAMP~MCPsignal	MCPsignal~	dCache_1	31	258	228	1.9e-18	Bacteria; Proteobacteria; Gammaproteobacteria; Vibrionales; Vibrionaceae; Vibrio.
A0A1Q9HEY7_9VIBR	627	Vibrio panuliri	dCache_1~HAMP~MCPsignal	MCPsignal~	dCache_1	32	259	228	4.6e-27	Bacteria; Proteobacteria; Gammaproteobacteria; Vibrionales; Vibrionaceae; Vibrio.
A0A1Q9HJC6_9VIBR	626	Vibrio panuliri	dCache_1~HAMP~MCPsignal	MCPsignal~	dCache_1	28	258	231	1.3e-14	Bacteria; Proteobacteria; Gammaproteobacteria; Vibrionales; Vibrionaceae; Vibrio.
A0A1Q9HK50_9VIBR	623	Vibrio panuliri	dCache_1~HAMP~MCPsignal	MCPsignal~	dCache_1	25	255	231	1.2e-25	Bacteria; Proteobacteria; Gammaproteobacteria; Vibrionales; Vibrionaceae; Vibrio.
A0A1Q9HK93_9VIBR	623	Vibrio panuliri	dCache_1~HAMP~MCPsignal	MCPsignal~	dCache_1	24	255	232	3.9e-26	Bacteria; Proteobacteria; Gammaproteobacteria; Vibrionales; Vibrionaceae; Vibrio.
A0A1Q9JM55_9FIRM	643	Roseburia sp. 499	dCache_1~MCPsignal	MCPsignal~	dCache_1	24	251	228	4.6e-20	Bacteria; Firmicutes; Clostridia; Clostridiales; Lachnospiraceae; Roseburia.
A0A1R0MBM1_9NEIS	504	Chromobacterium aquaticum	dCache_1~HAMP~MCPsignal	MCPsignal~	dCache_1	48	278	231	9.1e-30	Bacteria; Proteobacteria; Betaproteobacteria; Neisseriales; Chromobacteriaceae; Chromobacterium.
A0A1R0MCX5_9NEIS	625	Chromobacterium aquaticum	dCache_1~HAMP~MCPsignal	MCPsignal~	dCache_1	33	257	225	3.4e-25	Bacteria; Proteobacteria; Betaproteobacteria; Neisseriales; Chromobacteriaceae; Chromobacterium.
A0A1R0MTQ5_9NEIS	628	Chromobacterium aquaticum	dCache_1~HAMP~MCPsignal	MCPsignal~	dCache_1	32	259	228	1.8e-24	Bacteria; Proteobacteria; Betaproteobacteria; Neisseriales; Chromobacteriaceae; Chromobacterium.
A0A1R0MUM3_9NEIS	482	Chromobacterium aquaticum	dCache_1~HAMP~MCPsignal	MCPsignal~	dCache_1	37	260	224	3.2e-17	Bacteria; Proteobacteria; Betaproteobacteria; Neisseriales; Chromobacteriaceae; Chromobacterium.
A0A1R1LGG6_9GAMM	355	Motiliproteus sp. MSK22-1	dCache_1~HAMP	No_output	dCache_1	32	259	228	1.6e-26	Bacteria; Proteobacteria; Gammaproteobacteria; Oceanospirillales; Oceanospirillaceae; Motiliproteus.
A0A1R1LPM2_9GAMM	626	Motiliproteus sp. MSK22-1	dCache_1~HAMP~MCPsignal	MCPsignal~	dCache_1	32	258	227	3.6e-28	Bacteria; Proteobacteria; Gammaproteobacteria; Oceanospirillales; Oceanospirillaceae; Motiliproteus.
A0A1R1RN96_9BACI	656	Bacillus swezeyi	dCache_1~HAMP~MCPsignal	MCPsignal~	dCache_1	35	262	228	3.6e-28	Bacteria; Firmicutes; Bacilli; Bacillales; Bacillaceae; Bacillus.
A0A1R3T961_9RHIZ	465	Agrobacterium sp. DSM 25559	dCache_1~HAMP	No_output	dCache_1	37	261	225	2.6e-27	Bacteria; Proteobacteria; Alphaproteobacteria; Rhizobiales; Rhizobiaceae; Rhizobium/Agrobacterium group; Agrobacterium.
A0A1R4B2S2_9VIBR	627	Vibrio palustris	dCache_1~HAMP~MCPsignal	MCPsignal~	dCache_1	34	258	225	5.7e-24	Bacteria; Proteobacteria; Gammaproteobacteria; Vibrionales; Vibrionaceae; Vibrio.
A0A1R4I3L2_9GAMM	618	Halomonas sp. JB380	dCache_1~HAMP~MCPsignal	MCPsignal~	dCache_1	37	259	223	5e-20	Bacteria; Proteobacteria; Gammaproteobacteria; Oceanospirillales; Halomonadaceae; Halomonas.
A0A1R4I3S0_9GAMM	623	Halomonas sp. JB380	dCache_1~HAMP~MCPsignal	MCPsignal~	dCache_1	37	260	224	1.8e-20	Bacteria; Proteobacteria; Gammaproteobacteria; Oceanospirillales; Halomonadaceae; Halomonas.
A0A1S1FW31_9BACI	659	Bacillus sp. HMSC76G11	dCache_1~HAMP~MCPsignal	MCPsignal~	dCache_1	34	263	230	1.8e-32	Bacteria; Firmicutes; Bacilli; Bacillales; Bacillaceae; Bacillus.
A0A1S1MWR8_9GAMM	622	Pseudoalteromonas amylolytica	dCache_1~HAMP~MCPsignal	MCPsignal~	dCache_1	29	254	226	4.2e-25	Bacteria; Proteobacteria; Gammaproteobacteria; Alteromonadales; Pseudoalteromonadaceae; Pseudoalteromonas.
A0A1S1N0T8_9GAMM	629	Pseudoalteromonas amylolytica	dCache_1~HAMP~MCPsignal	MCPsignal~	dCache_1	34	261	228	5.7e-29	Bacteria; Proteobacteria; Gammaproteobacteria; Alteromonadales; Pseudoalteromonadaceae; Pseudoalteromonas.
A0A1S1NU61_9GAMM	618	Kushneria sp. YCWA18	dCache_1~HAMP~MCPsignal	MCPsignal~	dCache_1	37	258	222	3.2e-23	Bacteria; Proteobacteria; Gammaproteobacteria; Oceanospirillales; Halomonadaceae; Kushneria.
A0A1S1TJ75_9RHIZ	698	Ensifer sp. LCM 4579	dCache_1~HAMP~MCPsignal	MCPsignal~	dCache_1	36	261	226	2.5e-29	Bacteria; Proteobacteria; Alphaproteobacteria; Rhizobiales; Rhizobiaceae; Sinorhizobium/Ensifer group; Ensifer.
A0A1S1V3S5_9FIRM	823	Andreesenia angusta	dCache_1~PAS_9~GGDEF~HD_5	GGDEF~HD-GYP~	dCache_1	41	270	230	2.7e-20	Bacteria; Firmicutes; Tissierellia; Tissierellales; Gottschalkiaceae; Andreesenia.
A0A1S1X8Q1_9NEIS	625	Chromobacterium amazonense	dCache_1~HAMP~MCPsignal	MCPsignal~	dCache_1	30	257	228	5.8e-29	Bacteria; Proteobacteria; Betaproteobacteria; Neisseriales; Chromobacteriaceae; Chromobacterium.
A0A1S1X948_9NEIS	628	Chromobacterium amazonense	dCache_1~HAMP~MCPsignal	MCPsignal~	dCache_1	34	260	227	1.1e-17	Bacteria; Proteobacteria; Betaproteobacteria; Neisseriales; Chromobacteriaceae; Chromobacterium.
A0A1S1XAW0_9NEIS	625	Chromobacterium amazonense	dCache_1~HAMP~MCPsignal	MCPsignal~	dCache_1	33	257	225	4.9e-27	Bacteria; Proteobacteria; Betaproteobacteria; Neisseriales; Chromobacteriaceae; Chromobacterium.
A0A1S2CHE4_9ALTE	628	Marinobacter sp. AC-23	dCache_1~HAMP~MCPsignal	MCPsignal~	dCache_1	31	259	229	2.3e-31	Bacteria; Proteobacteria; Gammaproteobacteria; Alteromonadales; Alteromonadaceae; Marinobacter.
A0A1S2TZ68_9GAMM	632	Shewanella algae	dCache_1~HAMP~MCPsignal	MCPsignal~	dCache_1	26	263	238	6.5e-16	Bacteria; Proteobacteria; Gammaproteobacteria; Alteromonadales; Shewanellaceae; Shewanella.
A0A1S2TZW6_9GAMM	623	Shewanella algae	dCache_1~HAMP~MCPsignal	MCPsignal~	dCache_1	35	255	221	5.5e-19	Bacteria; Proteobacteria; Gammaproteobacteria; Alteromonadales; Shewanellaceae; Shewanella.
A0A1S6HN36_9GAMM	623	Shewanella psychrophila	dCache_1~HAMP~MCPsignal	MCPsignal~	dCache_1	37	255	219	2e-18	Bacteria; Proteobacteria; Gammaproteobacteria; Alteromonadales; Shewanellaceae; Shewanella.
A0A1S6HUA1_9GAMM	622	Shewanella psychrophila	dCache_1~HAMP~MCPsignal	MCPsignal~	dCache_1	29	254	226	2.1e-31	Bacteria; Proteobacteria; Gammaproteobacteria; Alteromonadales; Shewanellaceae; Shewanella.
A0A1S6HVD5_9GAMM	622	Shewanella psychrophila	dCache_1~HAMP~MCPsignal	MCPsignal~	dCache_1	32	254	223	5e-27	Bacteria; Proteobacteria; Gammaproteobacteria; Alteromonadales; Shewanellaceae; Shewanella.
A0A1S8L340_9CLOT	665	Clostridium roseum	dCache_1~HAMP~MCPsignal	MCPsignal~	dCache_1	39	271	233	1e-32	Bacteria; Firmicutes; Clostridia; Clostridiales; Clostridiaceae; Clostridium.
A0A1S8MFI7_9CLOT	661	Clostridium roseum	dCache_1~HAMP~MCPsignal	MCPsignal~	dCache_1	35	267	233	5.8e-34	Bacteria; Firmicutes; Clostridia; Clostridiales; Clostridiaceae; Clostridium.
A0A1S8T7X4_9CLOT	666	Clostridium puniceum	dCache_1~HAMP~MCPsignal	MCPsignal~	dCache_1	42	271	230	2.4e-30	Bacteria; Firmicutes; Clostridia; Clostridiales; Clostridiaceae; Clostridium.
A0A1S8TVR4_9CLOT	667	Clostridium puniceum	dCache_1~HAMP~MCPsignal	MCPsignal~	dCache_1	34	273	240	4.2e-28	Bacteria; Firmicutes; Clostridia; Clostridiales; Clostridiaceae; Clostridium.
A0A1S9C0X7_9FIRM	658	Epulopiscium sp. AS2M-Bin002	dCache_1~MCPsignal	MCPsignal~	dCache_1	35	271	237	3.8e-24	Bacteria; Firmicutes; Clostridia; Clostridiales; Epulopiscium.
A0A1S9C711_9FIRM	656	Epulopiscium sp. AS2M-Bin002	dCache_1~MCPsignal	MCPsignal~	dCache_1	35	269	235	7.9e-22	Bacteria; Firmicutes; Clostridia; Clostridiales; Epulopiscium.
A0A1S9C7L5_9FIRM	656	Epulopiscium sp. AS2M-Bin001	dCache_1~MCPsignal	MCPsignal~	dCache_1	25	270	246	1.9e-22	Bacteria; Firmicutes; Clostridia; Clostridiales; Epulopiscium.
A0A1S9C8W9_9FIRM	547	Epulopiscium sp. AS2M-Bin002	dCache_1~MCPsignal	MCPsignal~	dCache_1	1	164	164	2.2e-12	Bacteria; Firmicutes; Clostridia; Clostridiales; Epulopiscium.
A0A1S9CEH8_9FIRM	659	Epulopiscium sp. Nele67-Bin005	dCache_1~MCPsignal	MCPsignal~	dCache_1	37	273	237	1.4e-19	Bacteria; Firmicutes; Clostridia; Clostridiales; Epulopiscium.
A0A1S9CFH0_9FIRM	665	Epulopiscium sp. Nele67-Bin005	dCache_1~MCPsignal	MCPsignal~	dCache_1	41	279	239	2.9e-22	Bacteria; Firmicutes; Clostridia; Clostridiales; Epulopiscium.
A0A1S9CFH5_9FIRM	665	Epulopiscium sp. Nele67-Bin005	dCache_1~MCPsignal	MCPsignal~	dCache_1	43	278	236	8.5e-17	Bacteria; Firmicutes; Clostridia; Clostridiales; Epulopiscium.
A0A1S9CH32_9FIRM	660	Epulopiscium sp. Nele67-Bin005	dCache_1~MCPsignal	MCPsignal~	dCache_1	38	275	238	1.7e-24	Bacteria; Firmicutes; Clostridia; Clostridiales; Epulopiscium.
A0A1S9CIP8_9FIRM	658	Epulopiscium sp. Nele67-Bin005	dCache_1~MCPsignal	MCPsignal~	dCache_1	36	272	237	1.6e-16	Bacteria; Firmicutes; Clostridia; Clostridiales; Epulopiscium.
A0A1S9CKT6_9FIRM	655	Epulopiscium sp. AS2M-Bin002	dCache_1~MCPsignal	MCPsignal~	dCache_1	6	270	265	1.4e-23	Bacteria; Firmicutes; Clostridia; Clostridiales; Epulopiscium.
A0A1S9CLH4_9FIRM	636	Epulopiscium sp. AS2M-Bin002	dCache_1~MCPsignal	MCPsignal~	dCache_1	51	270	220	1.2e-20	Bacteria; Firmicutes; Clostridia; Clostridiales; Epulopiscium.
A0A1S9CP47_9FIRM	660	Epulopiscium sp. Nele67-Bin004	dCache_1~MCPsignal	MCPsignal~	dCache_1	38	273	236	2.5e-19	Bacteria; Firmicutes; Clostridia; Clostridiales; Epulopiscium.
A0A1S9CRL7_9FIRM	307	Epulopiscium sp. Nele67-Bin004	dCache_1	No_output	dCache_1	42	277	236	2.6e-11	Bacteria; Firmicutes; Clostridia; Clostridiales; Epulopiscium.
A0A1S9CSX6_9FIRM	657	Epulopiscium sp. Nele67-Bin004	dCache_1~MCPsignal	MCPsignal~	dCache_1	31	271	241	6.5e-23	Bacteria; Firmicutes; Clostridia; Clostridiales; Epulopiscium.
A0A1S9I3M1_9CLOT	668	Clostridium tepidum	dCache_1~MCPsignal	MCPsignal~	dCache_1	33	270	238	3.3e-24	Bacteria; Firmicutes; Clostridia; Clostridiales; Clostridiaceae; Clostridium.
A0A1S9IHL7_9CLOT	663	Clostridium tepidum	dCache_1~MCPsignal	MCPsignal~	dCache_1	32	268	237	9e-30	Bacteria; Firmicutes; Clostridia; Clostridiales; Clostridiaceae; Clostridium.
A0A1T1AUE8_RHOFE	578	Rhodoferax fermentans	dCache_1~HAMP~GGDEF	GGDEF~	dCache_1	81	329	249	5.5e-15	Bacteria; Proteobacteria; Betaproteobacteria; Burkholderiales; Comamonadaceae; Rhodoferax.
A0A1T1HBL3_OCELI	582	Oceanospirillum linum	dCache_1~HAMP~GGDEF	GGDEF~	dCache_1	46	335	290	6.5e-17	Bacteria; Proteobacteria; Gammaproteobacteria; Oceanospirillales; Oceanospirillaceae; Oceanospirillum.
A0A1T1HCF6_OCELI	629	Oceanospirillum linum	dCache_1~HAMP~MCPsignal	MCPsignal~	dCache_1	37	261	225	1.6e-24	Bacteria; Proteobacteria; Gammaproteobacteria; Oceanospirillales; Oceanospirillaceae; Oceanospirillum.
A0A1T1HU69_9PSED	629	Pseudomonas sp. MF4836	dCache_1~HAMP~MCPsignal	MCPsignal~	dCache_1	36	261	226	6.2e-28	Bacteria; Proteobacteria; Gammaproteobacteria; Pseudomonadales; Pseudomonadaceae; Pseudomonas.
A0A1T2XCI7_9BACL	1154	Paenibacillus selenitireducens	dCache_1~PAS_9~HisKA~HATPase_c~Response_reg~Hpt	HisKA~HATPase_c~Response_reg~Hpt~	dCache_1	48	294	247	4.4e-32	Bacteria; Firmicutes; Bacilli; Bacillales; Paenibacillaceae; Paenibacillus.
A0A1T4KC33_VIBCI	622	Vibrio cincinnatiensis DSM 19608	dCache_1~HAMP~MCPsignal	MCPsignal~	dCache_1	29	254	226	1.8e-26	Bacteria; Proteobacteria; Gammaproteobacteria; Vibrionales; Vibrionaceae; Vibrio.
A0A1T4LIU5_9GAMM	629	Oceanospirillum multiglobuliferum	dCache_1~HAMP~MCPsignal	MCPsignal~	dCache_1	37	261	225	7.8e-21	Bacteria; Proteobacteria; Gammaproteobacteria; Oceanospirillales; Oceanospirillaceae; Oceanospirillum.
A0A1T4LYH7_VIBCI	627	Vibrio cincinnatiensis DSM 19608	dCache_1~HAMP~MCPsignal	MCPsignal~	dCache_1	34	259	226	4.4e-26	Bacteria; Proteobacteria; Gammaproteobacteria; Vibrionales; Vibrionaceae; Vibrio.
A0A1T4MIA8_VIBCI	623	Vibrio cincinnatiensis DSM 19608	dCache_1~HAMP~MCPsignal	MCPsignal~	dCache_1	32	255	224	8.9e-27	Bacteria; Proteobacteria; Gammaproteobacteria; Vibrionales; Vibrionaceae; Vibrio.
A0A1T4PCJ5_9GAMM	626	Oceanospirillum multiglobuliferum	dCache_1~HAMP~MCPsignal	MCPsignal~	dCache_1	32	258	227	1.5e-24	Bacteria; Proteobacteria; Gammaproteobacteria; Oceanospirillales; Oceanospirillaceae; Oceanospirillum.
A0A1T4Q6R1_VIBCI	630	Vibrio cincinnatiensis DSM 19608	dCache_1~HAMP~MCPsignal	MCPsignal~	dCache_1	35	258	224	1.1e-26	Bacteria; Proteobacteria; Gammaproteobacteria; Vibrionales; Vibrionaceae; Vibrio.
A0A1T4R6A9_9FIRM	722	Carboxydocella sporoproducens DSM 16521	dCache_1~HAMP~MCPsignal	MCPsignal~	dCache_1	37	268	232	5.5e-35	Bacteria; Firmicutes; Clostridia; Clostridiales; Clostridiales Family XVI. Incertae Sedis; Carboxydocella.
A0A1T4U3V3_9GAMM	624	Enterovibrio nigricans DSM 22720	dCache_1~HAMP~MCPsignal	MCPsignal~	dCache_1	16	256	241	9.2e-20	Bacteria; Proteobacteria; Gammaproteobacteria; Vibrionales; Vibrionaceae; Enterovibrio.
A0A1T4WW67_9CLOT	666	Caloramator quimbayensis	dCache_1~MCPsignal	MCPsignal~	dCache_1	31	268	238	3.4e-32	Bacteria; Firmicutes; Clostridia; Clostridiales; Clostridiaceae; Caloramator.
A0A1T5AC72_9PROT	707	Arcobacter marinus	dCache_1~MCPsignal	MCPsignal~	dCache_1	35	264	230	9.2e-21	Bacteria; Proteobacteria; Epsilonproteobacteria; Campylobacterales; Campylobacteraceae; Arcobacter.
A0A1T5B7F6_9BACI	652	Lysinibacillus sp. AC-3	dCache_1~HAMP~MCPsignal	MCPsignal~	dCache_1	37	258	222	9.1e-24	Bacteria; Firmicutes; Bacilli; Bacillales; Bacillaceae; Lysinibacillus.
A0A1T5B859_9BACI	653	Lysinibacillus sp. AC-3	dCache_1~HAMP~MCPsignal	MCPsignal~	dCache_1	36	259	224	2e-27	Bacteria; Firmicutes; Bacilli; Bacillales; Bacillaceae; Lysinibacillus.
A0A1T5BEF7_9FIRM	669	Lachnospiraceae bacterium	dCache_1~HAMP~MCPsignal	MCPsignal~	dCache_1	42	273	232	7.1e-20	Bacteria; Firmicutes; Clostridia; Clostridiales; Lachnospiraceae.
A0A1T5BG79_9PROT	672	Arcobacter marinus	dCache_1~HATPase_c	HATPase_c~	dCache_1	40	265	226	1.8e-20	Bacteria; Proteobacteria; Epsilonproteobacteria; Campylobacterales; Campylobacteraceae; Arcobacter.
A0A1T5D0S8_9PROT	707	Arcobacter marinus	dCache_1~MCPsignal	MCPsignal~	dCache_1	35	263	229	3.4e-22	Bacteria; Proteobacteria; Epsilonproteobacteria; Campylobacterales; Campylobacteraceae; Arcobacter.
A0A1T5E849_9FIRM	678	Lachnospiraceae bacterium	dCache_1~HAMP~MCPsignal	MCPsignal~	dCache_1	43	283	241	1e-17	Bacteria; Firmicutes; Clostridia; Clostridiales; Lachnospiraceae.
A0A1T5EFM8_9FIRM	640	Lachnospiraceae bacterium	dCache_1~HD~Response_reg	HD-GYP~Response_reg~	dCache_1	35	266	232	1.9e-14	Bacteria; Firmicutes; Clostridia; Clostridiales; Lachnospiraceae.
A0A1T5FTT8_9FIRM	693	Lachnospiraceae bacterium	dCache_1~MCPsignal	MCPsignal~	dCache_1	59	298	240	6.8e-21	Bacteria; Firmicutes; Clostridia; Clostridiales; Lachnospiraceae.
A0A1U7JK26_9RHOB	659	Nesiotobacter exalbescens	dCache_1~HAMP~MCPsignal	MCPsignal~	dCache_1	47	272	226	6.7e-26	Bacteria; Proteobacteria; Alphaproteobacteria; Rhodobacterales; Rhodobacteraceae; Nesiotobacter.
A0A1U7MAQ3_9FIRM	655	Sporomusa sphaeroides DSM 2875	dCache_1~HAMP~MCPsignal	MCPsignal~	dCache_1	32	261	230	2.7e-29	Bacteria; Firmicutes; Negativicutes; Selenomonadales; Sporomusaceae; Sporomusa.
A0A1U7MB99_9FIRM	659	Sporomusa sphaeroides DSM 2875	dCache_1~HAMP~MCPsignal	MCPsignal~	dCache_1	32	265	234	4.6e-29	Bacteria; Firmicutes; Negativicutes; Selenomonadales; Sporomusaceae; Sporomusa.
A0A1U7MCP0_9FIRM	689	Sporomusa sphaeroides DSM 2875	dCache_1~HAMP~MCPsignal	MCPsignal~	dCache_1	48	294	247	5.1e-28	Bacteria; Firmicutes; Negativicutes; Selenomonadales; Sporomusaceae; Sporomusa.
A0A1U9JRJ9_9NEIS	623	Aquaspirillum sp. LM1	dCache_1~HAMP~MCPsignal	MCPsignal~	dCache_1	40	255	216	1.8e-19	Bacteria; Proteobacteria; Betaproteobacteria; Neisseriales; Chromobacteriaceae; Aquaspirillum.
A0A1U9REL9_9GAMM	619	Halomonas sp. 'Soap Lake #7'	dCache_1~HAMP~MCPsignal	MCPsignal~	dCache_1	38	260	223	2.3e-22	Bacteria; Proteobacteria; Gammaproteobacteria; Oceanospirillales; Halomonadaceae; Halomonas.
A0A1U9RGM7_9GAMM	618	Halomonas sp. 'Soap Lake #7'	dCache_1~HAMP~MCPsignal	MCPsignal~	dCache_1	24	259	236	6.7e-21	Bacteria; Proteobacteria; Gammaproteobacteria; Oceanospirillales; Halomonadaceae; Halomonas.
A0A1V0L510_9BACL	655	Sporosarcina sp. P33	dCache_1~HAMP~MCPsignal	MCPsignal~	dCache_1	34	261	228	6.4e-31	Bacteria; Firmicutes; Bacilli; Bacillales; Planococcaceae; Sporosarcina.
A0A1V2LW40_9FIRM	656	Epulopiscium sp. SCG-B11WGA-EpuloA1	dCache_1~MCPsignal	MCPsignal~	dCache_1	25	271	247	4.2e-22	Bacteria; Firmicutes; Clostridia; Clostridiales; Epulopiscium.
A0A1V2LWF6_9FIRM	658	Epulopiscium sp. SCG-B11WGA-EpuloA1	dCache_1~MCPsignal	MCPsignal~	dCache_1	35	271	237	7.6e-25	Bacteria; Firmicutes; Clostridia; Clostridiales; Epulopiscium.
A0A1V2LY79_9FIRM	656	Epulopiscium sp. SCG-B11WGA-EpuloA1	dCache_1~MCPsignal	MCPsignal~	dCache_1	25	269	245	1.5e-21	Bacteria; Firmicutes; Clostridia; Clostridiales; Epulopiscium.
A0A1V2LYA6_9FIRM	669	Epulopiscium sp. SCG-B11WGA-EpuloA1	dCache_1~MCPsignal	MCPsignal~	dCache_1	58	284	227	1.1e-22	Bacteria; Firmicutes; Clostridia; Clostridiales; Epulopiscium.
A0A1V2M1N9_9FIRM	659	Epulopiscium sp. SCG-B11WGA-EpuloA1	dCache_1~MCPsignal	MCPsignal~	dCache_1	37	275	239	4e-20	Bacteria; Firmicutes; Clostridia; Clostridiales; Epulopiscium.
A0A1V2M7E5_9FIRM	660	Epulopiscium sp. SCG-C07WGA-EpuloA2	dCache_1~MCPsignal	MCPsignal~	dCache_1	36	273	238	1.1e-21	Bacteria; Firmicutes; Clostridia; Clostridiales; Epulopiscium.
A0A1V2M8X7_9FIRM	657	Epulopiscium sp. SCG-C07WGA-EpuloA2	dCache_1~MCPsignal	MCPsignal~	dCache_1	36	271	236	1.6e-18	Bacteria; Firmicutes; Clostridia; Clostridiales; Epulopiscium.
A0A1V2MC68_9FIRM	657	Epulopiscium sp. SCG-B10WGA-EpuloA2	dCache_1~MCPsignal	MCPsignal~	dCache_1	38	271	234	2.6e-15	Bacteria; Firmicutes; Clostridia; Clostridiales; Epulopiscium.
A0A1V2YB93_9FIRM	658	Epulopiscium sp. Nuni2H_MBin003	dCache_1~MCPsignal	MCPsignal~	dCache_1	36	273	238	8.7e-26	Bacteria; Firmicutes; Clostridia; Clostridiales; Epulopiscium.
A0A1V2YBP7_9FIRM	658	Epulopiscium sp. Nuni2H_MBin003	dCache_1~MCPsignal	MCPsignal~	dCache_1	29	273	245	4.2e-19	Bacteria; Firmicutes; Clostridia; Clostridiales; Epulopiscium.
A0A1V2YDP5_9FIRM	660	Epulopiscium sp. Nuni2H_MBin001	dCache_1~MCPsignal	MCPsignal~	dCache_1	36	275	240	4.2e-25	Bacteria; Firmicutes; Clostridia; Clostridiales; Epulopiscium.
A0A1V2YDV9_9FIRM	654	Epulopiscium sp. Nuni2H_MBin001	dCache_1~MCPsignal	MCPsignal~	dCache_1	35	268	234	7.7e-22	Bacteria; Firmicutes; Clostridia; Clostridiales; Epulopiscium.
A0A1V2YE04_9FIRM	654	Epulopiscium sp. Nuni2H_MBin001	dCache_1~MCPsignal	MCPsignal~	dCache_1	34	268	235	3.5e-27	Bacteria; Firmicutes; Clostridia; Clostridiales; Epulopiscium.
A0A1V2YGI5_9FIRM	658	Epulopiscium sp. Nuni2H_MBin001	dCache_1~MCPsignal	MCPsignal~	dCache_1	37	273	237	4.3e-25	Bacteria; Firmicutes; Clostridia; Clostridiales; Epulopiscium.
A0A1V2YHH4_9FIRM	660	Epulopiscium sp. Nuni2H_MBin003	dCache_1~MCPsignal	MCPsignal~	dCache_1	36	273	238	6.3e-24	Bacteria; Firmicutes; Clostridia; Clostridiales; Epulopiscium.
A0A1V2YKC6_9FIRM	657	Epulopiscium sp. Nuni2H_MBin001	dCache_1~MCPsignal	MCPsignal~	dCache_1	37	272	236	3.6e-20	Bacteria; Firmicutes; Clostridia; Clostridiales; Epulopiscium.
A0A1V2Z2K9_9ENTR	594	Leclercia adecarboxylata	dCache_1~HAMP~MCPsignal	MCPsignal~	dCache_1	22	254	233	1e-19	Bacteria; Proteobacteria; Gammaproteobacteria; Enterobacterales; Enterobacteriaceae; Leclercia.
A0A1V3HQU2_9GAMM	625	Salinivibrio sp. IB872	dCache_1~HAMP~MCPsignal	MCPsignal~	dCache_1	35	257	223	2.9e-25	Bacteria; Proteobacteria; Gammaproteobacteria; Vibrionales; Vibrionaceae; Salinivibrio.
A0A1V3HUH9_9GAMM	636	Salinivibrio sp. IB872	dCache_1~HAMP~MCPsignal	MCPsignal~	dCache_1	33	267	235	9.1e-18	Bacteria; Proteobacteria; Gammaproteobacteria; Vibrionales; Vibrionaceae; Salinivibrio.
A0A1V3I583_9GAMM	626	Salinivibrio sp. IB872	dCache_1~HAMP~MCPsignal	MCPsignal~	dCache_1	27	258	232	2.4e-25	Bacteria; Proteobacteria; Gammaproteobacteria; Vibrionales; Vibrionaceae; Salinivibrio.
A0A1V3I6A9_9GAMM	652	Salinivibrio sp. IB872	dCache_1~HAMP~MCPsignal	MCPsignal~	dCache_1	37	279	243	3.3e-22	Bacteria; Proteobacteria; Gammaproteobacteria; Vibrionales; Vibrionaceae; Salinivibrio.
A0A1V4CAL4_9BURK	613	Hydrogenophaga sp. H7	dCache_1~HAMP~MCPsignal	MCPsignal~	dCache_1	50	272	223	2.1e-15	Bacteria; Proteobacteria; Betaproteobacteria; Burkholderiales; Comamonadaceae; Hydrogenophaga.
A0A1V4I505_9FIRM	668	[Clostridium] thermoalcaliphilum	dCache_1~HAMP~MCPsignal	MCPsignal~	dCache_1	42	273	232	7.5e-27	Bacteria; Firmicutes; Clostridia; Clostridiales; Peptostreptococcaceae.
A0A1V4I834_9CLOT	667	Clostridium chromiireducens	dCache_1~HAMP~MCPsignal	MCPsignal~	dCache_1	37	273	237	3.8e-27	Bacteria; Firmicutes; Clostridia; Clostridiales; Clostridiaceae; Clostridium.
A0A1V4LNM2_9PSED	629	Pseudomonas sp. VI4.1	dCache_1~HAMP~MCPsignal	MCPsignal~	dCache_1	36	261	226	1.9e-27	Bacteria; Proteobacteria; Gammaproteobacteria; Pseudomonadales; Pseudomonadaceae; Pseudomonas.
A0A1V4SJZ0_CLOHU	662	Clostridium hungatei	dCache_1~HAMP~MCPsignal	MCPsignal~	dCache_1	32	266	235	7.3e-32	Bacteria; Firmicutes; Clostridia; Clostridiales; Ruminococcaceae; Ruminiclostridium.
A0A1W1HAS2_9DELT	714	Desulfamplus magnetovallimortis	dCache_1~PAS_9~HATPase_c	HATPase_c~	dCache_1	33	268	236	7.8e-25	Bacteria; Proteobacteria; Deltaproteobacteria; Desulfobacterales; Desulfobacteraceae; Desulfamplus.
A0A1W1UVE6_DESTI	683	Desulfonispora thiosulfatigenes DSM 11270	dCache_1~HAMP~MCPsignal	MCPsignal~	dCache_1	41	288	248	2.1e-32	Bacteria; Firmicutes; Clostridia; Clostridiales; Peptococcaceae; Desulfonispora.
A0A1W1V1S0_DESTI	683	Desulfonispora thiosulfatigenes DSM 11270	dCache_1~HAMP~MCPsignal	MCPsignal~	dCache_1	41	285	245	3.9e-28	Bacteria; Firmicutes; Clostridia; Clostridiales; Peptococcaceae; Desulfonispora.
A0A1W1V2G9_DESTI	679	Desulfonispora thiosulfatigenes DSM 11270	dCache_1~HAMP~MCPsignal	MCPsignal~	dCache_1	36	284	249	3e-22	Bacteria; Firmicutes; Clostridia; Clostridiales; Peptococcaceae; Desulfonispora.
A0A1W1VTF7_DESTI	680	Desulfonispora thiosulfatigenes DSM 11270	dCache_1~HAMP~MCPsignal	MCPsignal~	dCache_1	41	285	245	5.8e-30	Bacteria; Firmicutes; Clostridia; Clostridiales; Peptococcaceae; Desulfonispora.
A0A1W1X765_9CLOT	665	Clostridium acidisoli DSM 12555	dCache_1~HAMP~MCPsignal	MCPsignal~	dCache_1	40	271	232	6.3e-34	Bacteria; Firmicutes; Clostridia; Clostridiales; Clostridiaceae; Clostridium.
A0A1W1X7H4_9CLOT	667	Clostridium acidisoli DSM 12555	dCache_1~MCPsignal	MCPsignal~	dCache_1	33	269	237	3.7e-25	Bacteria; Firmicutes; Clostridia; Clostridiales; Clostridiaceae; Clostridium.
A0A1W1XE84_9NEIS	626	Andreprevotia lacus DSM 23236	dCache_1~HAMP~MCPsignal	MCPsignal~	dCache_1	33	258	226	6.9e-21	Bacteria; Proteobacteria; Betaproteobacteria; Neisseriales; Chromobacteriaceae; Andreprevotia.
A0A1W1ZWA1_9FIRM	659	Sporomusa malonica	dCache_1~HAMP~MCPsignal	MCPsignal~	dCache_1	33	265	233	4.1e-26	Bacteria; Firmicutes; Negativicutes; Selenomonadales; Sporomusaceae; Sporomusa.
A0A1W2D2X1_9DELT	729	Desulfobacterium vacuolatum DSM 3385	dCache_1~PAS_9~HATPase_c	HATPase_c~	dCache_1	47	277	231	5e-24	Bacteria; Proteobacteria; Deltaproteobacteria; Desulfobacterales; Desulfobacteraceae; Desulfobacterium.
A0A1W2D320_9RHIZ	705	Rhizobium sp. RU36D	dCache_1~HAMP~MCPsignal	MCPsignal~	dCache_1	43	268	226	4.6e-28	Bacteria; Proteobacteria; Alphaproteobacteria; Rhizobiales; Rhizobiaceae; Rhizobium/Agrobacterium group; Rhizobium.
A0A1W6B9Z5_9GAMM	595	Pantoea alhagi	dCache_1~HAMP~MCPsignal	MCPsignal~	dCache_1	12	255	244	4.3e-20	Bacteria; Proteobacteria; Gammaproteobacteria; Enterobacterales; Erwiniaceae; Pantoea.
A0A1X1CX46_9GAMM	266	Pantoea gaviniae	dCache_1	No_output	dCache_1	9	197	189	3.6e-17	Bacteria; Proteobacteria; Gammaproteobacteria; Enterobacterales; Erwiniaceae; Pantoea.
A0A1X1MZI0_9VIBR	621	Vibrio sp. qd031	dCache_1~HAMP~MCPsignal	MCPsignal~	dCache_1	32	253	222	5.4e-27	Bacteria; Proteobacteria; Gammaproteobacteria; Vibrionales; Vibrionaceae; Vibrio.
A0A1X1Q7K6_9FIRM	650	Anaerovibrio sp. JC8	dCache_1~HAMP~MCPsignal	MCPsignal~	dCache_1	23	255	233	7e-15	Bacteria; Firmicutes; Negativicutes; Selenomonadales; Selenomonadaceae; Anaerovibrio.
A0A1X7HEP2_9BACL	429	Paenibacillus uliginis N3/975	dCache_1~HAMP	No_output	dCache_1	34	265	232	5.1e-28	Bacteria; Firmicutes; Bacilli; Bacillales; Paenibacillaceae; Paenibacillus.
A0A1X7HGA7_9BACL	428	Paenibacillus uliginis N3/975	dCache_1~HAMP	No_output	dCache_1	32	264	233	6.2e-24	Bacteria; Firmicutes; Bacilli; Bacillales; Paenibacillaceae; Paenibacillus.
A0A1X7HVI5_9BACL	661	Paenibacillus uliginis N3/975	dCache_1~HAMP~MCPsignal	MCPsignal~	dCache_1	32	264	233	8.6e-17	Bacteria; Firmicutes; Bacilli; Bacillales; Paenibacillaceae; Paenibacillus.
A0A1X7J5D7_9BACT	677	Dethiosulfovibrio salsuginis	dCache_1~MCPsignal	MCPsignal~	dCache_1	31	271	241	6.4e-16	Bacteria; Synergistetes; Synergistia; Synergistales; Synergistaceae; Dethiosulfovibrio.
A0A1X7KDV8_9BACL	657	Paenibacillus aquistagni	dCache_1~HAMP~MCPsignal	MCPsignal~	dCache_1	39	258	220	3.3e-18	Bacteria; Firmicutes; Bacilli; Bacillales; Paenibacillaceae; Paenibacillus.
A0A1X7LC46_9BACT	682	Dethiosulfovibrio salsuginis	dCache_1~MCPsignal	MCPsignal~	dCache_1	34	286	253	4e-17	Bacteria; Synergistetes; Synergistia; Synergistales; Synergistaceae; Dethiosulfovibrio.
A0A1X7N1V0_9LACT	702	Carnobacterium iners	dCache_1~MCPsignal	MCPsignal~	dCache_1	44	271	228	2.4e-24	Bacteria; Firmicutes; Bacilli; Lactobacillales; Carnobacteriaceae; Carnobacterium.
A0A1Y0HLE6_9PROT	680	Sulfurospirillum sp. SL2-1	dCache_1~HATPase_c	HATPase_c~	dCache_1	39	268	230	1.6e-25	Bacteria; Proteobacteria; Epsilonproteobacteria; Campylobacterales; Campylobacteraceae; Sulfurospirillum.
A0A1Y0HLS6_9PROT	626	Sulfurospirillum sp. SL2-1	dCache_1~HAMP~MCPsignal	MCPsignal~	dCache_1	30	258	229	1.8e-23	Bacteria; Proteobacteria; Epsilonproteobacteria; Campylobacterales; Campylobacteraceae; Sulfurospirillum.
A0A1Y0HPA7_9PROT	632	Sulfurospirillum sp. SL2-1	dCache_1~HAMP~MCPsignal	MCPsignal~	dCache_1	34	264	231	4.7e-26	Bacteria; Proteobacteria; Epsilonproteobacteria; Campylobacterales; Campylobacteraceae; Sulfurospirillum.
A0A1Y0KUZ3_9PSED	625	Pseudomonas sp. M30-35	dCache_1~HAMP~MCPsignal	MCPsignal~	dCache_1	36	257	222	5.5e-28	Bacteria; Proteobacteria; Gammaproteobacteria; Pseudomonadales; Pseudomonadaceae; Pseudomonas.
A0A1Y0N2P8_9BURK	709	Curvibacter sp. AEP1-3	dCache_1~HAMP~MCPsignal	MCPsignal~	dCache_1	33	262	230	1.8e-18	Bacteria; Proteobacteria; Betaproteobacteria; Burkholderiales; Comamonadaceae; Curvibacter.
A0A1Y3U9G7_9ACTN	1062	Collinsella sp. An7	dCache_1~HisKA~HATPase_c~Response_reg	HisKA~HATPase_c~Response_reg~	dCache_1	37	306	270	2.2e-11	Bacteria; Actinobacteria; Coriobacteriia; Coriobacteriales; Coriobacteriaceae; Collinsella.
A0A1Y4AJF3_9ACTN	927	Collinsella sp. An307	dCache_1~HisKA~HATPase_c~Response_reg	HisKA~HATPase_c~Response_reg~	dCache_1	63	311	249	7.1e-14	Bacteria; Actinobacteria; Coriobacteriia; Coriobacteriales; Coriobacteriaceae; Collinsella.
A0A1Y4K9C8_9ACTN	853	Olsenella sp. An188	dCache_1~HisKA~HATPase_c~Response_reg	HisKA~HATPase_c~Response_reg~	dCache_1	40	273	234	2.9e-12	Bacteria; Actinobacteria; Coriobacteriia; Coriobacteriales; Atopobiaceae; Olsenella.
A0A1Y4RYI4_9FIRM	838	Flavonifractor sp. An135	dCache_1~HisKA~HATPase_c~Response_reg	HisKA~HATPase_c~Response_reg~	dCache_1	33	272	240	1e-10	Bacteria; Firmicutes; Clostridia; Clostridiales; Flavonifractor.
A0A1Y5K486_9GAMM	629	Pseudoalteromonas sp. A601	dCache_1~HAMP~MCPsignal	MCPsignal~	dCache_1	36	261	226	5.6e-29	Bacteria; Proteobacteria; Gammaproteobacteria; Alteromonadales; Pseudoalteromonadaceae; Pseudoalteromonas.
A0A1Y6EFU9_9GAMM	629	Idiomarina planktonica	dCache_1~HAMP~MCPsignal	MCPsignal~	dCache_1	36	261	226	1.6e-28	Bacteria; Proteobacteria; Gammaproteobacteria; Alteromonadales; Idiomarinaceae; Idiomarina.
A0A1Y6IS37_9VIBR	622	Vibrio mangrovi	dCache_1~HAMP~MCPsignal	MCPsignal~	dCache_1	32	254	223	3.9e-32	Bacteria; Proteobacteria; Gammaproteobacteria; Vibrionales; Vibrionaceae; Vibrio.
A0A1Z4H9K3_9CYAN	929	Calothrix sp. NIES-2100	dCache_1~HAMP~PAS_4~PAS_4~HisKA_3~HATPase_c	HisKA~HATPase_c~	dCache_1	44	337	294	8e-17	Bacteria; Cyanobacteria; Nostocales; Rivulariaceae; Calothrix.
A0A1Z4HDY6_9CYAN	823	Calothrix sp. NIES-2100	dCache_1~HAMP~Guanylate_cyc	Guanylate_cyc~	dCache_1	77	368	292	4.7e-25	Bacteria; Cyanobacteria; Nostocales; Rivulariaceae; Calothrix.
A0A209DN98_9BACL	658	Saccharibacillus sp. O16	dCache_1~HAMP~MCPsignal	MCPsignal~	dCache_1	33	263	231	1.3e-33	Bacteria; Firmicutes; Bacilli; Bacillales; Paenibacillaceae; Saccharibacillus.
A0A218QVL8_9CYAN	928	Tolypothrix sp. NIES-4075	dCache_1~HAMP~PAS_4~PAS_4~HisKA_3~HATPase_c	HisKA~HATPase_c~	dCache_1	46	337	292	7.6e-17	Bacteria; Cyanobacteria; Nostocales; Tolypothrichaceae; Tolypothrix.
A0A221A9X2_9BURK	599	Burkholderia sp. AD24	dCache_1~HAMP~MCPsignal	MCPsignal~	dCache_1	16	258	243	7.4e-24	Bacteria; Proteobacteria; Betaproteobacteria; Burkholderiales; Burkholderiaceae; Burkholderia.
A0A221KCS0_VITFI	577	Vitreoscilla filiformis	dCache_1~HAMP~GGDEF	GGDEF~	dCache_1	44	331	288	4.4e-12	Bacteria; Proteobacteria; Betaproteobacteria; Neisseriales; Neisseriaceae; Vitreoscilla.
A0A222F1G2_9RHOB	652	Labrenzia sp. VG12	dCache_1~HAMP~MCPsignal	MCPsignal~	dCache_1	42	265	224	4.5e-25	Bacteria; Proteobacteria; Alphaproteobacteria; Rhodobacterales; Rhodobacteraceae; Labrenzia.
A0A222FF06_9GAMM	647	Bacterioplanes sanyensis	dCache_1~HAMP~MCPsignal	MCPsignal~	dCache_1	28	279	252	1.6e-18	Bacteria; Proteobacteria; Gammaproteobacteria; Oceanospirillales; Oceanospirillaceae; Bacterioplanes.
A0A222FF09_9GAMM	647	Bacterioplanes sanyensis	dCache_1~HAMP~MCPsignal	MCPsignal~	dCache_1	30	279	250	3.1e-17	Bacteria; Proteobacteria; Gammaproteobacteria; Oceanospirillales; Oceanospirillaceae; Bacterioplanes.
A0A222FGL8_9GAMM	659	Bacterioplanes sanyensis	dCache_1~HAMP~MCPsignal	MCPsignal~	dCache_1	78	291	214	6.5e-21	Bacteria; Proteobacteria; Gammaproteobacteria; Oceanospirillales; Oceanospirillaceae; Bacterioplanes.
A0A222MW05_9PROT	661	Campylobacter avium LMG 24591	dCache_1~MCPsignal	MCPsignal~	dCache_1	34	270	237	3e-15	Bacteria; Proteobacteria; Epsilonproteobacteria; Campylobacterales; Campylobacteraceae; Campylobacter.
A0A222MZ70_9PROT	664	Campylobacter avium LMG 24591	dCache_1~MCPsignal	MCPsignal~	dCache_1	36	265	230	8.6e-17	Bacteria; Proteobacteria; Epsilonproteobacteria; Campylobacterales; Campylobacteraceae; Campylobacter.
A0A231N144_9GAMM	627	Zobellella denitrificans	dCache_1~HAMP~MCPsignal	MCPsignal~	dCache_1	32	259	228	1.3e-23	Bacteria; Proteobacteria; Gammaproteobacteria; Aeromonadales; Aeromonadaceae; Zobellella.
A0A231N2K8_9GAMM	626	Zobellella denitrificans	dCache_1~HAMP~MCPsignal	MCPsignal~	dCache_1	32	258	227	5.9e-24	Bacteria; Proteobacteria; Gammaproteobacteria; Aeromonadales; Aeromonadaceae; Zobellella.
A0A231RFI6_9BACL	716	Cohnella sp. CIP 111063	dCache_1~HAMP~MCPsignal	MCPsignal~	dCache_1	116	335	220	9.3e-27	Bacteria; Firmicutes; Bacilli; Bacillales; Paenibacillaceae; Cohnella.
A0A235HPT4_9NOSO	925	Nostoc sp. 'Peltigera membranacea cyanobiont' 213	dCache_1~HAMP~PAS~PAS_4~HisKA_3~HATPase_c	HisKA~HATPase_c~	dCache_1	44	337	294	2.1e-15	Bacteria; Cyanobacteria; Nostocales; Nostocaceae; Nostoc.
A0A239A838_9PSED	624	Pseudomonas japonica	dCache_1~HAMP~MCPsignal	MCPsignal~	dCache_1	36	256	221	1.2e-25	Bacteria; Proteobacteria; Gammaproteobacteria; Pseudomonadales; Pseudomonadaceae; Pseudomonas.
A0A239FQW2_9FIRM	619	Anaerovirgula multivorans	dCache_1~HAMP~HD	HD-GYP~	dCache_1	44	287	244	2e-29	Bacteria; Firmicutes; Clostridia; Clostridiales; Anaerovirgula.
A0A239HKI9_9FIRM	458	Anaerovirgula multivorans	dCache_1	No_output	dCache_1	28	272	245	5.7e-19	Bacteria; Firmicutes; Clostridia; Clostridiales; Anaerovirgula.
A0A239ZYP6_CLOCO	257	Clostridium cochlearium	dCache_1	No_output	dCache_1	33	254	222	2.5e-24	Bacteria; Firmicutes; Clostridia; Clostridiales; Clostridiaceae; Clostridium.
A0A240A9C8_CLOCO	663	Clostridium cochlearium	dCache_1~MCPsignal	MCPsignal~	dCache_1	35	266	232	5.6e-30	Bacteria; Firmicutes; Clostridia; Clostridiales; Clostridiaceae; Clostridium.
A0A240UPB2_9GAMM	613	Kushneria marisflavi	dCache_1~HAMP~MCPsignal	MCPsignal~	dCache_1	43	266	224	3.1e-24	Bacteria; Proteobacteria; Gammaproteobacteria; Oceanospirillales; Halomonadaceae; Kushneria.
A0A240UPB8_9GAMM	606	Kushneria marisflavi	dCache_1~HAMP~MCPsignal	MCPsignal~	dCache_1	36	259	224	1.2e-24	Bacteria; Proteobacteria; Gammaproteobacteria; Oceanospirillales; Halomonadaceae; Kushneria.
A0A241R667_9GAMM	630	Idiomarina piscisalsi	dCache_1~HAMP~MCPsignal	MCPsignal~	dCache_1	37	261	225	2.1e-24	Bacteria; Proteobacteria; Gammaproteobacteria; Alteromonadales; Idiomarinaceae; Idiomarina.
A0A244CMR7_9GAMM	625	Pseudoalteromonas ulvae	dCache_1~HAMP~MCPsignal	MCPsignal~	dCache_1	32	257	226	8.7e-27	Bacteria; Proteobacteria; Gammaproteobacteria; Alteromonadales; Pseudoalteromonadaceae; Pseudoalteromonas.
A0A244CR73_9GAMM	629	Pseudoalteromonas ulvae	dCache_1~HAMP~MCPsignal	MCPsignal~	dCache_1	33	261	229	1.5e-26	Bacteria; Proteobacteria; Gammaproteobacteria; Alteromonadales; Pseudoalteromonadaceae; Pseudoalteromonas.
A0A244CUV4_9GAMM	622	Pseudoalteromonas ulvae	dCache_1~HAMP~MCPsignal	MCPsignal~	dCache_1	32	254	223	4.8e-23	Bacteria; Proteobacteria; Gammaproteobacteria; Alteromonadales; Pseudoalteromonadaceae; Pseudoalteromonas.
A0A246FY47_9PSED	629	Pseudomonas sp. K2I15	dCache_1~HAMP~MCPsignal	MCPsignal~	dCache_1	36	261	226	1.6e-32	Bacteria; Proteobacteria; Gammaproteobacteria; Pseudomonadales; Pseudomonadaceae; Pseudomonas.
A0A246JF57_9BURK	696	Roseateles aquatilis	dCache_1~HAMP~MCPsignal	MCPsignal~	dCache_1	35	259	225	8.4e-21	Bacteria; Proteobacteria; Betaproteobacteria; Burkholderiales; Roseateles.
A0A246WW38_9BURK	666	Herbaspirillum robiniae	dCache_1~HAMP~MCPsignal	MCPsignal~	dCache_1	34	253	220	3.5e-22	Bacteria; Proteobacteria; Betaproteobacteria; Burkholderiales; Oxalobacteraceae; Herbaspirillum.
A0A248TFD5_9BACI	670	Bacillus kochii	dCache_1~HAMP~MCPsignal	MCPsignal~	dCache_1	52	275	224	5.5e-29	Bacteria; Firmicutes; Bacilli; Bacillales; Bacillaceae; Bacillus.
A0A248VJI2_9BURK	599	Paraburkholderia aromaticivorans	dCache_1~HAMP~MCPsignal	MCPsignal~	dCache_1	23	258	236	4.8e-24	Bacteria; Proteobacteria; Betaproteobacteria; Burkholderiales; Burkholderiaceae; Paraburkholderia.
A0A251X5L9_9GAMM	726	Thioflexothrix psekupsii	dCache_1~HAMP~HisKA~HATPase_c	HisKA~HATPase_c~	dCache_1	43	330	288	1e-25	Bacteria; Proteobacteria; Gammaproteobacteria; Thiotrichales; Thioflexothrix.
A0A252EDH4_9NOSO	785	Nostoc sp. T09	dCache_1~HAMP~Guanylate_cyc	Guanylate_cyc~	dCache_1	32	323	292	1.8e-23	Bacteria; Cyanobacteria; Nostocales; Nostocaceae; Nostoc.
A0A254N5X9_9BURK	590	Pelomonas puraquae	dCache_1~HAMP~GGDEF	GGDEF~	dCache_1	49	335	287	7.9e-10	Bacteria; Proteobacteria; Betaproteobacteria; Burkholderiales; Comamonadaceae; Pelomonas.
A0A254THC7_9BURK	571	Noviherbaspirillum denitrificans	dCache_1~HAMP~GGDEF	GGDEF~	dCache_1	88	325	238	1.4e-18	Bacteria; Proteobacteria; Betaproteobacteria; Burkholderiales; Oxalobacteraceae; Noviherbaspirillum.
A0A254TJZ3_9BURK	631	Noviherbaspirillum denitrificans	dCache_1~HAMP~MCPsignal	MCPsignal~	dCache_1	5	236	232	2.9e-23	Bacteria; Proteobacteria; Betaproteobacteria; Burkholderiales; Oxalobacteraceae; Noviherbaspirillum.
A0A254VGA8_9BURK	649	Xenophilus sp. AP218F	dCache_1~HAMP~MCPsignal	MCPsignal~	dCache_1	58	281	224	1e-25	Bacteria; Proteobacteria; Betaproteobacteria; Burkholderiales; Comamonadaceae; Xenophilus.
A0A254VJT3_9BURK	629	Xenophilus sp. AP218F	dCache_1~HAMP~MCPsignal	MCPsignal~	dCache_1	33	261	229	4.6e-18	Bacteria; Proteobacteria; Betaproteobacteria; Burkholderiales; Comamonadaceae; Xenophilus.
A0A254VNU9_9BURK	625	Xenophilus sp. AP218F	dCache_1~HAMP~MCPsignal	MCPsignal~	dCache_1	33	257	225	4.1e-27	Bacteria; Proteobacteria; Betaproteobacteria; Burkholderiales; Comamonadaceae; Xenophilus.
A0A255HVX1_9BURK	626	Janthinobacterium sp. PC23-8	dCache_1~HAMP~MCPsignal	MCPsignal~	dCache_1	25	260	236	2e-18	Bacteria; Proteobacteria; Betaproteobacteria; Burkholderiales; Oxalobacteraceae; Janthinobacterium.
A0A256BFI6_9CYAN	1371	Pseudanabaena sp. SR411	dCache_1~HAMP~PAS_3~PAS_4~GAF~HisKA~HATPase_c~Response_reg	HisKA~HATPase_c~Response_reg~	dCache_1	52	349	298	2e-21	Bacteria; Cyanobacteria; Synechococcales; Pseudanabaenaceae; Pseudanabaena.
A0A257CD71_9BURK	618	Burkholderiales bacterium PBB6	dCache_1~HAMP~MCPsignal	MCPsignal~	dCache_1	36	258	223	1.3e-15	Bacteria; Proteobacteria; Betaproteobacteria; Burkholderiales.
A0A257CDL2_9BURK	578	Burkholderiales bacterium PBB6	dCache_1~HAMP~GGDEF	GGDEF~	dCache_1	43	335	293	8.6e-14	Bacteria; Proteobacteria; Betaproteobacteria; Burkholderiales.
A0A257FL61_9BURK	632	Burkholderiales bacterium PBB2	dCache_1~MCPsignal	MCPsignal~	dCache_1	37	259	223	1.5e-19	Bacteria; Proteobacteria; Betaproteobacteria; Burkholderiales.
A0A257IU26_9BURK	259	Burkholderiales bacterium PBB5	dCache_1	No_output	dCache_1	71	253	183	8.1e-13	Bacteria; Proteobacteria; Betaproteobacteria; Burkholderiales.
A0A257LP11_9BURK	567	Burkholderiales bacterium PBB5	dCache_1~HAMP~MCPsignal	MCPsignal~	dCache_1	36	259	224	1.8e-20	Bacteria; Proteobacteria; Betaproteobacteria; Burkholderiales.
A0A259U551_9FIRM	659	Sporomusa acidovorans DSM 3132	dCache_1~HAMP~MCPsignal	MCPsignal~	dCache_1	32	265	234	5.8e-33	Bacteria; Firmicutes; Negativicutes; Selenomonadales; Sporomusaceae; Sporomusa.
A0A261GLW9_9GAMM	626	Hahella sp. CCB-MM4	dCache_1~HAMP~MCPsignal	MCPsignal~	dCache_1	34	258	225	3.5e-25	Bacteria; Proteobacteria; Gammaproteobacteria; Oceanospirillales; Hahellaceae; Hahella.
A0A261QGU6_9BACI	654	Bacillaceae bacterium SAS-127	dCache_1~HAMP~MCPsignal	MCPsignal~	dCache_1	35	260	226	1.8e-23	Bacteria; Firmicutes; Bacilli; Bacillales; Bacillaceae; unclassified Bacillaceae.
A0A261QJR0_9BACI	664	Bacillaceae bacterium SAS-127	dCache_1~HAMP~MCPsignal	MCPsignal~	dCache_1	33	269	237	5e-28	Bacteria; Firmicutes; Bacilli; Bacillales; Bacillaceae; unclassified Bacillaceae.
A0A261T906_9BORD	622	Bordetella genomosp. 5	dCache_1~HAMP~MCPsignal	MCPsignal~	dCache_1	34	258	225	8.2e-21	Bacteria; Proteobacteria; Betaproteobacteria; Burkholderiales; Alcaligenaceae; Bordetella.
A0A265Q8L6_9FIRM	866	Tissierella sp. P1	dCache_1~GGDEF~HD	GGDEF~HD-GYP~	dCache_1	32	263	232	7.8e-31	Bacteria; Firmicutes; Tissierellia; Tissierellales; Tissierellaceae; Tissierella.
A0A265QC91_9FIRM	667	Tissierella sp. P1	dCache_1~HAMP~MCPsignal	MCPsignal~	dCache_1	32	269	238	3.2e-21	Bacteria; Firmicutes; Tissierellia; Tissierellales; Tissierellaceae; Tissierella.
A0A267MCA5_9CLOT	676	Anaeromicrobium sediminis	dCache_1~HAMP~MCPsignal	MCPsignal~	dCache_1	45	282	238	2.5e-31	Bacteria; Firmicutes; Clostridia; Clostridiales; Clostridiaceae; Anaeromicrobium.
A0A267MCE5_9CLOT	666	Anaeromicrobium sediminis	dCache_1~HAMP~MCPsignal	MCPsignal~	dCache_1	36	272	237	3.7e-35	Bacteria; Firmicutes; Clostridia; Clostridiales; Clostridiaceae; Anaeromicrobium.
A0A267MCP3_9CLOT	603	Anaeromicrobium sediminis	dCache_1~HAMP~HD_5	HD-GYP~	dCache_1	34	279	246	1.4e-31	Bacteria; Firmicutes; Clostridia; Clostridiales; Clostridiaceae; Anaeromicrobium.
A0A267MEL5_9CLOT	665	Anaeromicrobium sediminis	dCache_1~HAMP~MCPsignal	MCPsignal~	dCache_1	36	271	236	2.3e-32	Bacteria; Firmicutes; Clostridia; Clostridiales; Clostridiaceae; Anaeromicrobium.
A0A267MFN9_9CLOT	761	Anaeromicrobium sediminis	dCache_1~GGDEF~EAL	GGDEF~EAL~	dCache_1	56	309	254	1.4e-20	Bacteria; Firmicutes; Clostridia; Clostridiales; Clostridiaceae; Anaeromicrobium.
A0A267MLG2_9CLOT	662	Anaeromicrobium sediminis	dCache_1~HAMP~MCPsignal	MCPsignal~	dCache_1	34	268	235	1.7e-34	Bacteria; Firmicutes; Clostridia; Clostridiales; Clostridiaceae; Anaeromicrobium.
A0A267MLT9_9CLOT	348	Anaeromicrobium sediminis	dCache_1	No_output	dCache_1	40	259	220	6.8e-31	Bacteria; Firmicutes; Clostridia; Clostridiales; Clostridiaceae; Anaeromicrobium.
A0A268EAN4_9BACI	658	Bacillus sp. 7586-K	dCache_1~HAMP~MCPsignal	MCPsignal~	dCache_1	35	264	230	1e-26	Bacteria; Firmicutes; Bacilli; Bacillales; Bacillaceae; Bacillus.
A0A268IEP5_9BACI	660	Bacillus sp. 7504-2	dCache_1~HAMP~MCPsignal	MCPsignal~	dCache_1	42	266	225	1.1e-21	Bacteria; Firmicutes; Bacilli; Bacillales; Bacillaceae; Bacillus.
A0A268J0N8_9BACL	691	Paenibacillus sp. 7884-2	dCache_1~MCPsignal	MCPsignal~	dCache_1	50	296	247	1.6e-29	Bacteria; Firmicutes; Bacilli; Bacillales; Paenibacillaceae; Paenibacillus.
A0A269PKJ3_9GAMM	629	Pseudoalteromonas sp. NBT06-2	dCache_1~HAMP~MCPsignal	MCPsignal~	dCache_1	33	261	229	3.1e-23	Bacteria; Proteobacteria; Gammaproteobacteria; Alteromonadales; Pseudoalteromonadaceae; Pseudoalteromonas.
A0A270PK72_9PSED	629	Pseudomonas sp. ERMR1:02	dCache_1~HAMP~MCPsignal	MCPsignal~	dCache_1	36	261	226	1.3e-30	Bacteria; Proteobacteria; Gammaproteobacteria; Pseudomonadales; Pseudomonadaceae; Pseudomonas.
A0A272EX39_9RHOO	711	Candidatus Dactylopiibacterium carminicum	dCache_1~HAMP~MCPsignal	MCPsignal~	dCache_1	118	350	233	3.7e-16	Bacteria; Proteobacteria; Betaproteobacteria; Rhodocyclales; Rhodocyclaceae; Candidatus Dactylopiibacterium.
A0A285BF06_9FIRM	658	Thermoanaerobacterium sp. RBIITD	dCache_1~HAMP~MCPsignal	MCPsignal~	dCache_1	38	263	226	2.7e-31	Bacteria; Firmicutes; Clostridia; Thermoanaerobacterales; Thermoanaerobacterales Family III. Incertae Sedis; Thermoanaerobacterium.
A0A285KWW7_9ENTR	594	Enterobacter sp. CC120223-11	dCache_1~HAMP~MCPsignal	MCPsignal~	dCache_1	11	254	244	1.1e-19	Bacteria; Proteobacteria; Gammaproteobacteria; Enterobacterales; Enterobacteriaceae; Enterobacter.
A0A285PMU8_9RHIZ	657	Cohaesibacter gelatinilyticus	dCache_1~HAMP~MCPsignal	MCPsignal~	dCache_1	45	270	226	2e-27	Bacteria; Proteobacteria; Alphaproteobacteria; Rhizobiales; Cohaesibacteraceae.
A0A285Q0J6_9ALTE	628	Marinobacter sp. LV10R510-11A	dCache_1~HAMP~MCPsignal	MCPsignal~	dCache_1	34	259	226	1.4e-32	Bacteria; Proteobacteria; Gammaproteobacteria; Alteromonadales; Alteromonadaceae; Marinobacter.
A0A285SDU3_9BACI	663	Lysinibacillus xyleni	dCache_1~HAMP~MCPsignal	MCPsignal~	dCache_1	35	269	235	1.2e-29	Bacteria; Firmicutes; Bacilli; Bacillales; Bacillaceae; Lysinibacillus.
A0A285UG37_9BACI	820	Lysinibacillus acetophenoni	dCache_1~HAMP~GGDEF~EAL	GGDEF~EAL~	dCache_1	35	264	230	4.6e-19	Bacteria; Firmicutes; Bacilli; Bacillales; Bacillaceae; Lysinibacillus.
A0A286GZ25_9PROT	789	Caenispirillum bisanense	dCache_1~HAMP~MCPsignal~Hemerythrin	MCPsignal~Hemerythrin~	dCache_1	31	258	228	1.2e-20	Bacteria; Proteobacteria; Alphaproteobacteria; Rhodospirillales; Rhodospirillaceae; Caenispirillum.
A0A286IDH0_9RHIZ	721	Hoeflea halophila	dCache_1~HAMP~MCPsignal	MCPsignal~	dCache_1	58	283	226	4.6e-25	Bacteria; Proteobacteria; Alphaproteobacteria; Rhizobiales; Phyllobacteriaceae; Hoeflea.
A0A291PCL4_9GAMM	624	Halomonas beimenensis	dCache_1~HAMP~MCPsignal	MCPsignal~	dCache_1	10	259	250	1.2e-19	Bacteria; Proteobacteria; Gammaproteobacteria; Oceanospirillales; Halomonadaceae; Halomonas.
A0A2A2DY15_9PSED	629	Pseudomonas sp. PICF141	dCache_1~HAMP~MCPsignal	MCPsignal~	dCache_1	36	261	226	4e-30	Bacteria; Proteobacteria; Gammaproteobacteria; Pseudomonadales; Pseudomonadaceae; Pseudomonas.
A0A2A2F9Z4_9GAMM	607	Halovibrio sp. YL5-2	dCache_1~HAMP~MCPsignal	MCPsignal~	dCache_1	14	239	226	1.6e-28	Bacteria; Proteobacteria; Gammaproteobacteria; Oceanospirillales; Halomonadaceae; Halovibrio.
A0A2A2I528_9ALTE	629	Tamilnaduibacter salinus	dCache_1~HAMP~MCPsignal	MCPsignal~	dCache_1	30	261	232	7.9e-26	Bacteria; Proteobacteria; Gammaproteobacteria; Alteromonadales; Alteromonadaceae; Tamilnaduibacter.
A0A2A5M0R9_9ALTE	628	Marinobacter sp. ANT_B65	dCache_1~HAMP~MCPsignal	MCPsignal~	dCache_1	34	259	226	2.6e-32	Bacteria; Proteobacteria; Gammaproteobacteria; Alteromonadales; Alteromonadaceae; Marinobacter.
A0A2A7MDP7_9CLOT	671	Clostridium neonatale	dCache_1~MCPsignal	MCPsignal~	dCache_1	46	282	237	5.2e-30	Bacteria; Firmicutes; Clostridia; Clostridiales; Clostridiaceae; Clostridium.
A0A2A7MEX6_9CLOT	650	Clostridium neonatale	dCache_1~HAMP~MCPsignal	MCPsignal~	dCache_1	41	255	215	1.8e-13	Bacteria; Firmicutes; Clostridia; Clostridiales; Clostridiaceae; Clostridium.
A0A2A7UTI0_COMTR	597	Comamonas terrigena	dCache_1~HAMP~GGDEF	GGDEF~	dCache_1	121	349	229	1.3e-14	Bacteria; Proteobacteria; Betaproteobacteria; Burkholderiales; Comamonadaceae; Comamonas.
A0A2A9G0Q8_9VIBR	647	Vibrio sp. ES.051	dCache_1~HAMP~MCPsignal	MCPsignal~	dCache_1	55	279	225	1.2e-29	Bacteria; Proteobacteria; Gammaproteobacteria; Vibrionales; Vibrionaceae; Vibrio.
A0A2A9G558_9VIBR	635	Vibrio sp. ES.051	dCache_1~HAMP~MCPsignal	MCPsignal~	dCache_1	35	266	232	2.9e-17	Bacteria; Proteobacteria; Gammaproteobacteria; Vibrionales; Vibrionaceae; Vibrio.
A0A2A9G5E7_9VIBR	631	Vibrio sp. ES.051	dCache_1~MCPsignal	MCPsignal~	dCache_1	34	263	230	1.1e-08	Bacteria; Proteobacteria; Gammaproteobacteria; Vibrionales; Vibrionaceae; Vibrio.
A0A2C1K655_9BACI	704	Bacillus sp. AFS040349	dCache_1~HAMP~MCPsignal	MCPsignal~	dCache_1	81	310	230	6.7e-25	Bacteria; Firmicutes; Bacilli; Bacillales; Bacillaceae; Bacillus.
A0A2C1L2W0_9BACI	651	Bacillus sp. AFS040349	dCache_1~HAMP~MCPsignal	MCPsignal~	dCache_1	30	257	228	1e-25	Bacteria; Firmicutes; Bacilli; Bacillales; Bacillaceae; Bacillus.
A0A2C6DM59_9GAMM	849	Budvicia aquatica	dCache_1~GGDEF~EAL	GGDEF~EAL~	dCache_1	39	330	292	1.6e-14	Bacteria; Proteobacteria; Gammaproteobacteria; Enterobacterales; Budviciaceae; Budvicia.
A0A2C6MN81_9VIBR	626	Vibrio sp. PID17_43	dCache_1~HAMP~MCPsignal	MCPsignal~	dCache_1	28	258	231	7.4e-25	Bacteria; Proteobacteria; Gammaproteobacteria; Vibrionales; Vibrionaceae; Vibrio.
A0A2D1SU37_9BACL	654	Solibacillus sp. R5-41	dCache_1~HAMP~MCPsignal	MCPsignal~	dCache_1	37	260	224	6.3e-25	Bacteria; Firmicutes; Bacilli; Bacillales; Planococcaceae; Solibacillus.
A0A2D1SU69_9BACL	664	Solibacillus sp. R5-41	dCache_1~HAMP~MCPsignal	MCPsignal~	dCache_1	34	270	237	6.2e-26	Bacteria; Firmicutes; Bacilli; Bacillales; Planococcaceae; Solibacillus.
A0A2E7P7Z1_9BURK	671	Herbaspirillum sp	dCache_1~HAMP~MCPsignal	MCPsignal~	dCache_1	33	253	221	1.8e-28	Bacteria; Proteobacteria; Betaproteobacteria; Burkholderiales; Oxalobacteraceae; Herbaspirillum.
A0A2G1DJF5_9PROT	707	Arcobacter molluscorum CECT 7696	dCache_1~MCPsignal	MCPsignal~	dCache_1	39	263	225	2.8e-24	Bacteria; Proteobacteria; Epsilonproteobacteria; Campylobacterales; Campylobacteraceae; Arcobacter.
A0A2G1VHJ1_9ALTE	628	Marinobacter guineae	dCache_1~HAMP~MCPsignal	MCPsignal~	dCache_1	31	259	229	6.7e-26	Bacteria; Proteobacteria; Gammaproteobacteria; Alteromonadales; Alteromonadaceae; Marinobacter.
A0A2G3E0P5_9FIRM	676	Agathobacter ruminis	dCache_1~MCPsignal	MCPsignal~	dCache_1	47	280	234	8.9e-18	Bacteria; Firmicutes; Clostridia; Clostridiales; Lachnospiraceae; Agathobacter.
A0A2G3J6B4_9NEIS	627	Iodobacter sp. BJB302	dCache_1~HAMP~MCPsignal	MCPsignal~	dCache_1	32	259	228	1.3e-23	Bacteria; Proteobacteria; Betaproteobacteria; Neisseriales; Chromobacteriaceae; Iodobacter.
A0A2G3JB51_9NEIS	628	Iodobacter sp. BJB302	dCache_1~HAMP~MCPsignal	MCPsignal~	dCache_1	37	262	226	2.5e-20	Bacteria; Proteobacteria; Betaproteobacteria; Neisseriales; Chromobacteriaceae; Iodobacter.
A0A2G3JBD9_9NEIS	881	Iodobacter sp. BJB302	dCache_1~GGDEF~EAL	GGDEF~EAL~	dCache_1	134	353	220	5.5e-16	Bacteria; Proteobacteria; Betaproteobacteria; Neisseriales; Chromobacteriaceae; Iodobacter.
A0A2G3JD16_9NEIS	629	Iodobacter sp. BJB302	dCache_1~HAMP~MCPsignal	MCPsignal~	dCache_1	35	261	227	5.2e-18	Bacteria; Proteobacteria; Betaproteobacteria; Neisseriales; Chromobacteriaceae; Iodobacter.
A0A2G3JD30_9NEIS	627	Iodobacter sp. BJB302	dCache_1~HAMP~MCPsignal	MCPsignal~	dCache_1	35	259	225	9.6e-17	Bacteria; Proteobacteria; Betaproteobacteria; Neisseriales; Chromobacteriaceae; Iodobacter.
A0A2G3K504_9BURK	625	Chitinimonas sp. BJB300	dCache_1~HAMP~MCPsignal	MCPsignal~	dCache_1	32	257	226	1.9e-21	Bacteria; Proteobacteria; Betaproteobacteria; Burkholderiales; Burkholderiaceae; Chitinimonas.
A0A2G4EWD6_9CYAN	931	Tychonema bourrellyi FEM_GT703	dCache_1~HAMP~PAS_9~HisKA~HATPase_c	HisKA~HATPase_c~	dCache_1	56	346	291	7.4e-22	Bacteria; Cyanobacteria; Oscillatoriophycideae; Oscillatoriales; Microcoleaceae; Tychonema.
A0A2G4F5Q2_9CYAN	1314	Tychonema bourrellyi FEM_GT703	dCache_1~HAMP~PAS_9~PAS_9~PAS_9~HisKA~HATPase_c~Response_reg	HisKA~HATPase_c~Response_reg~	dCache_1	45	336	292	1.9e-22	Bacteria; Cyanobacteria; Oscillatoriophycideae; Oscillatoriales; Microcoleaceae; Tychonema.
A0A2H4VX64_9PSED	629	Pseudomonas sp. Lz4W	dCache_1~HAMP~MCPsignal	MCPsignal~	dCache_1	36	261	226	1.2e-30	Bacteria; Proteobacteria; Gammaproteobacteria; Pseudomonadales; Pseudomonadaceae; Pseudomonas.
A0KN47_AERHH	625	Aeromonas hydrophila subsp. hydrophila (strain ATCC 7966 / DSM 30187 / JCM 1027 / KCTC 2358 / NCIMB 9240)	dCache_1~HAMP~MCPsignal	MCPsignal~	dCache_1	29	257	229	6.1e-26	Bacteria; Proteobacteria; Gammaproteobacteria; Aeromonadales; Aeromonadaceae; Aeromonas.
A0KNB3_AERHH	468	Aeromonas hydrophila subsp. hydrophila (strain ATCC 7966 / DSM 30187 / JCM 1027 / KCTC 2358 / NCIMB 9240)	dCache_1~GGDEF	GGDEF~	dCache_1	3	225	223	4.4e-19	Bacteria; Proteobacteria; Gammaproteobacteria; Aeromonadales; Aeromonadaceae; Aeromonas.
A0KNK5_AERHH	623	Aeromonas hydrophila subsp. hydrophila (strain ATCC 7966 / DSM 30187 / JCM 1027 / KCTC 2358 / NCIMB 9240)	dCache_1~HAMP~MCPsignal	MCPsignal~	dCache_1	36	255	220	3.4e-12	Bacteria; Proteobacteria; Gammaproteobacteria; Aeromonadales; Aeromonadaceae; Aeromonas.
A0KQ72_AERHH	536	Aeromonas hydrophila subsp. hydrophila (strain ATCC 7966 / DSM 30187 / JCM 1027 / KCTC 2358 / NCIMB 9240)	dCache_1~GGDEF	GGDEF~	dCache_1	38	270	233	7.7e-19	Bacteria; Proteobacteria; Gammaproteobacteria; Aeromonadales; Aeromonadaceae; Aeromonas.
A0YVQ5_LYNSP	670	Lyngbya sp. (strain PCC 8106) (Lyngbya aestuarii (strain CCY9616))	dCache_1~HAMP~Guanylate_cyc	Guanylate_cyc~	dCache_1	44	338	295	2e-16	Bacteria; Cyanobacteria; Oscillatoriophycideae; Oscillatoriales; Oscillatoriaceae; Lyngbya.
A1TJ90_ACIAC	618	Acidovorax citrulli (strain AAC00-1) (Acidovorax avenae subsp. citrulli)	dCache_1~HAMP~MCPsignal	MCPsignal~	dCache_1	35	256	222	3e-20	Bacteria; Proteobacteria; Betaproteobacteria; Burkholderiales; Comamonadaceae; Acidovorax.
A3Q9G1_SHELP	632	Shewanella loihica (strain ATCC BAA-1088 / PV-4)	dCache_1~HAMP~MCPsignal	MCPsignal~	dCache_1	30	263	234	1.1e-13	Bacteria; Proteobacteria; Gammaproteobacteria; Alteromonadales; Shewanellaceae; Shewanella.
A3WIU8_9GAMM	630	Idiomarina baltica OS145	dCache_1~HAMP~MCPsignal	MCPsignal~	dCache_1	33	261	229	1.2e-27	Bacteria; Proteobacteria; Gammaproteobacteria; Alteromonadales; Idiomarinaceae; Idiomarina.
A4BI81_9GAMM	615	Reinekea blandensis MED297	dCache_1~HAMP~MCPsignal	MCPsignal~	dCache_1	29	247	219	1.1e-19	Bacteria; Proteobacteria; Gammaproteobacteria; Oceanospirillales; Saccharospirillaceae; Reinekea.
A4C3Z6_9GAMM	629	Pseudoalteromonas tunicata D2	dCache_1~HAMP~MCPsignal	MCPsignal~	dCache_1	34	261	228	1.6e-25	Bacteria; Proteobacteria; Gammaproteobacteria; Alteromonadales; Pseudoalteromonadaceae; Pseudoalteromonas.
A4CAB4_9GAMM	588	Pseudoalteromonas tunicata D2	dCache_1~HAMP~MCPsignal	MCPsignal~	dCache_1	2	220	219	2.9e-17	Bacteria; Proteobacteria; Gammaproteobacteria; Alteromonadales; Pseudoalteromonadaceae; Pseudoalteromonas.
A4CCT0_9GAMM	624	Pseudoalteromonas tunicata D2	dCache_1~HAMP~MCPsignal	MCPsignal~	dCache_1	34	256	223	6.7e-23	Bacteria; Proteobacteria; Gammaproteobacteria; Alteromonadales; Pseudoalteromonadaceae; Pseudoalteromonas.
A4ILQ8_GEOTN	658	Geobacillus thermodenitrificans (strain NG80-2)	dCache_1~HAMP~MCPsignal	MCPsignal~	dCache_1	36	263	228	2.3e-28	Bacteria; Firmicutes; Bacilli; Bacillales; Bacillaceae; Geobacillus.
A4JNK9_BURVG	599	Burkholderia vietnamiensis (strain G4 / LMG 22486) (Burkholderia cepacia (strain R1808))	dCache_1~HAMP~MCPsignal	MCPsignal~	dCache_1	15	258	244	2.4e-24	Bacteria; Proteobacteria; Betaproteobacteria; Burkholderiales; Burkholderiaceae; Burkholderia; Burkholderia cepacia complex.
A4VHX0_PSEU5	625	Pseudomonas stutzeri (strain A1501)	dCache_1~HAMP~MCPsignal	MCPsignal~	dCache_1	36	257	222	5e-24	Bacteria; Proteobacteria; Gammaproteobacteria; Pseudomonadales; Pseudomonadaceae; Pseudomonas.
A4WBB7_ENT38	594	Enterobacter sp. (strain 638)	dCache_1~HAMP~MCPsignal	MCPsignal~	dCache_1	22	254	233	4.5e-19	Bacteria; Proteobacteria; Gammaproteobacteria; Enterobacterales; Enterobacteriaceae; Enterobacter.
A4XU98_PSEMY	627	Pseudomonas mendocina (strain ymp)	dCache_1~HAMP~MCPsignal	MCPsignal~	dCache_1	32	259	228	4.9e-27	Bacteria; Proteobacteria; Gammaproteobacteria; Pseudomonadales; Pseudomonadaceae; Pseudomonas.
A4XXJ6_PSEMY	625	Pseudomonas mendocina (strain ymp)	dCache_1~HAMP~MCPsignal	MCPsignal~	dCache_1	36	257	222	1.5e-28	Bacteria; Proteobacteria; Gammaproteobacteria; Pseudomonadales; Pseudomonadaceae; Pseudomonas.
A4Y272_SHEPC	623	Shewanella putrefaciens (strain CN-32 / ATCC BAA-453)	dCache_1~HAMP~MCPsignal	MCPsignal~	dCache_1	35	255	221	2.8e-18	Bacteria; Proteobacteria; Gammaproteobacteria; Alteromonadales; Shewanellaceae; Shewanella.
A4Y7A9_SHEPC	622	Shewanella putrefaciens (strain CN-32 / ATCC BAA-453)	dCache_1~HAMP~MCPsignal	MCPsignal~	dCache_1	32	254	223	1.5e-24	Bacteria; Proteobacteria; Gammaproteobacteria; Alteromonadales; Shewanellaceae; Shewanella.
A5HZ97_CLOBH	663	Clostridium botulinum (strain Hall / ATCC 3502 / NCTC 13319 / Type A)	dCache_1~MCPsignal	MCPsignal~	dCache_1	36	267	232	2.3e-33	Bacteria; Firmicutes; Clostridia; Clostridiales; Clostridiaceae; Clostridium.
A5I2D4_CLOBH	668	Clostridium botulinum (strain Hall / ATCC 3502 / NCTC 13319 / Type A)	dCache_1~MCPsignal	MCPsignal~	dCache_1	31	270	240	1.8e-23	Bacteria; Firmicutes; Clostridia; Clostridiales; Clostridiaceae; Clostridium.
A5I6U2_CLOBH	668	Clostridium botulinum (strain Hall / ATCC 3502 / NCTC 13319 / Type A)	dCache_1~MCPsignal	MCPsignal~	dCache_1	33	270	238	4.4e-23	Bacteria; Firmicutes; Clostridia; Clostridiales; Clostridiaceae; Clostridium.
A5N0U9_CLOK5	668	Clostridium kluyveri (strain ATCC 8527 / DSM 555 / NCIMB 10680)	dCache_1~HAMP~MCPsignal	MCPsignal~	dCache_1	41	273	233	1.7e-29	Bacteria; Firmicutes; Clostridia; Clostridiales; Clostridiaceae; Clostridium.
A5N103_CLOK5	658	Clostridium kluyveri (strain ATCC 8527 / DSM 555 / NCIMB 10680)	dCache_1~HAMP~MCPsignal	MCPsignal~	dCache_1	38	263	226	4.9e-26	Bacteria; Firmicutes; Clostridia; Clostridiales; Clostridiaceae; Clostridium.
A5N657_CLOK5	669	Clostridium kluyveri (strain ATCC 8527 / DSM 555 / NCIMB 10680)	dCache_1~MCPsignal	MCPsignal~	dCache_1	33	269	237	1.6e-26	Bacteria; Firmicutes; Clostridia; Clostridiales; Clostridiaceae; Clostridium.
A5N7Q3_CLOK5	664	Clostridium kluyveri (strain ATCC 8527 / DSM 555 / NCIMB 10680)	dCache_1~HAMP~MCPsignal	MCPsignal~	dCache_1	33	265	233	7.1e-23	Bacteria; Firmicutes; Clostridia; Clostridiales; Clostridiaceae; Clostridium.
A6CZ01_9VIBR	623	Vibrio shilonii AK1	dCache_1~HAMP~MCPsignal	MCPsignal~	dCache_1	32	255	224	3.4e-28	Bacteria; Proteobacteria; Gammaproteobacteria; Vibrionales; Vibrionaceae; Vibrio.
A6D502_9VIBR	627	Vibrio shilonii AK1	dCache_1~HAMP~MCPsignal	MCPsignal~	dCache_1	20	259	240	5.2e-25	Bacteria; Proteobacteria; Gammaproteobacteria; Vibrionales; Vibrionaceae; Vibrio.
A6DHT2_9BACT	745	Lentisphaera araneosa HTCC2155	Pkinase~dCache_1	Pkinase~	dCache_1	414	734	321	2.8e-09	Bacteria; Lentisphaerae; Lentisphaeria; Lentisphaerales; Lentisphaeraceae; Lentisphaera.
A6EVV0_9ALTE	628	Marinobacter algicola DG893	dCache_1~HAMP~MCPsignal	MCPsignal~	dCache_1	32	259	228	1.5e-27	Bacteria; Proteobacteria; Gammaproteobacteria; Alteromonadales; Alteromonadaceae; Marinobacter.
A6LJU3_THEM4	662	Thermosipho melanesiensis (strain DSM 12029 / CIP 104789 / BI429)	dCache_1~HAMP~MCPsignal	MCPsignal~	dCache_1	43	268	226	1.8e-33	Bacteria; Thermotogae; Thermotogales; Fervidobacteriaceae; Thermosipho.
A6LMA7_THEM4	553	Thermosipho melanesiensis (strain DSM 12029 / CIP 104789 / BI429)	dCache_1~HD	HD-GYP~	dCache_1	36	253	218	5.5e-14	Bacteria; Thermotogae; Thermotogales; Fervidobacteriaceae; Thermosipho.
A6LYL7_CLOB8	670	Clostridium beijerinckii (strain ATCC 51743 / NCIMB 8052) (Clostridium acetobutylicum)	dCache_1~MCPsignal	MCPsignal~	dCache_1	36	270	235	4e-27	Bacteria; Firmicutes; Clostridia; Clostridiales; Clostridiaceae; Clostridium.
A6M344_CLOB8	668	Clostridium beijerinckii (strain ATCC 51743 / NCIMB 8052) (Clostridium acetobutylicum)	dCache_1~HAMP~MCPsignal	MCPsignal~	dCache_1	37	273	237	4.7e-30	Bacteria; Firmicutes; Clostridia; Clostridiales; Clostridiaceae; Clostridium.
A6TWZ1_ALKMQ	661	Alkaliphilus metalliredigens (strain QYMF)	dCache_1~HAMP~MCPsignal	MCPsignal~	dCache_1	34	267	234	1e-33	Bacteria; Firmicutes; Clostridia; Clostridiales; Clostridiaceae; Alkaliphilus.
A6VRJ3_MARMS	671	Marinomonas sp. (strain MWYL1)	dCache_1~HAMP~MCPsignal	MCPsignal~	dCache_1	51	300	250	1.9e-18	Bacteria; Proteobacteria; Gammaproteobacteria; Oceanospirillales; Oceanospirillaceae; Marinomonas.
A7GVT3_CAMC5	626	Campylobacter curvus (strain 525.92)	dCache_1~HAMP~MCPsignal	MCPsignal~	dCache_1	29	256	228	3.9e-28	Bacteria; Proteobacteria; Epsilonproteobacteria; Campylobacterales; Campylobacteraceae; Campylobacter.
A7GWD2_CAMC5	667	Campylobacter curvus (strain 525.92)	dCache_1~PAS_9~HATPase_c	HATPase_c~	dCache_1	35	261	227	2.3e-17	Bacteria; Proteobacteria; Epsilonproteobacteria; Campylobacterales; Campylobacteraceae; Campylobacter.
A7MKB2_CROS8	595	Cronobacter sakazakii (strain ATCC BAA-894) (Enterobacter sakazakii)	dCache_1~HAMP~MCPsignal	MCPsignal~	dCache_1	20	255	236	9.8e-20	Bacteria; Proteobacteria; Gammaproteobacteria; Enterobacterales; Enterobacteriaceae; Cronobacter.
A7MWX6_VIBCB	627	Vibrio campbellii (strain ATCC BAA-1116 / BB120)	dCache_1~HAMP~MCPsignal	MCPsignal~	dCache_1	35	259	225	1.6e-30	Bacteria; Proteobacteria; Gammaproteobacteria; Vibrionales; Vibrionaceae; Vibrio.
A7MX68_VIBCB	626	Vibrio campbellii (strain ATCC BAA-1116 / BB120)	dCache_1~HAMP~MCPsignal	MCPsignal~	dCache_1	24	258	235	7.9e-24	Bacteria; Proteobacteria; Gammaproteobacteria; Vibrionales; Vibrionaceae; Vibrio.
A7N6F4_VIBCB	623	Vibrio campbellii (strain ATCC BAA-1116 / BB120)	dCache_1~HAMP~MCPsignal	MCPsignal~	dCache_1	19	255	237	1.2e-27	Bacteria; Proteobacteria; Gammaproteobacteria; Vibrionales; Vibrionaceae; Vibrio.
A8AG14_CITK8	594	Citrobacter koseri (strain ATCC BAA-895 / CDC 4225-83 / SGSC4696)	dCache_1~HAMP~MCPsignal	MCPsignal~	dCache_1	18	254	237	3.9e-18	Bacteria; Proteobacteria; Gammaproteobacteria; Enterobacterales; Enterobacteriaceae; Citrobacter.
A8EVM3_ARCB4	707	Arcobacter butzleri (strain RM4018)	dCache_1~MCPsignal	MCPsignal~	dCache_1	39	263	225	1.4e-24	Bacteria; Proteobacteria; Epsilonproteobacteria; Campylobacterales; Campylobacteraceae; Arcobacter.
A8FZ08_SHESH	622	Shewanella sediminis (strain HAW-EB3)	dCache_1~HAMP~MCPsignal	MCPsignal~	dCache_1	30	254	225	2.1e-28	Bacteria; Proteobacteria; Gammaproteobacteria; Alteromonadales; Shewanellaceae; Shewanella.
A8G147_SHESH	647	Shewanella sediminis (strain HAW-EB3)	dCache_1~HAMP~MCPsignal	MCPsignal~	dCache_1	47	278	232	6.4e-16	Bacteria; Proteobacteria; Gammaproteobacteria; Alteromonadales; Shewanellaceae; Shewanella.
A8H317_SHEPA	623	Shewanella pealeana (strain ATCC 700345 / ANG-SQ1)	dCache_1~HAMP~MCPsignal	MCPsignal~	dCache_1	37	255	219	3.5e-15	Bacteria; Proteobacteria; Gammaproteobacteria; Alteromonadales; Shewanellaceae; Shewanella.
A8H8B7_SHEPA	626	Shewanella pealeana (strain ATCC 700345 / ANG-SQ1)	dCache_1~HAMP~MCPsignal	MCPsignal~	dCache_1	17	258	242	1e-19	Bacteria; Proteobacteria; Gammaproteobacteria; Alteromonadales; Shewanellaceae; Shewanella.
A8H8B8_SHEPA	626	Shewanella pealeana (strain ATCC 700345 / ANG-SQ1)	dCache_1~HAMP~MCPsignal	MCPsignal~	dCache_1	23	258	236	9e-20	Bacteria; Proteobacteria; Gammaproteobacteria; Alteromonadales; Shewanellaceae; Shewanella.
A8MJC0_ALKOO	679	Alkaliphilus oremlandii (strain OhILAs) (Clostridium oremlandii (strain OhILAs))	dCache_1~HAMP~MCPsignal	MCPsignal~	dCache_1	33	284	252	7.7e-25	Bacteria; Firmicutes; Clostridia; Clostridiales; Clostridiaceae; Alkaliphilus.
A8MK08_ALKOO	666	Alkaliphilus oremlandii (strain OhILAs) (Clostridium oremlandii (strain OhILAs))	dCache_1~MCPsignal	MCPsignal~	dCache_1	26	268	243	8e-19	Bacteria; Firmicutes; Clostridia; Clostridiales; Clostridiaceae; Alkaliphilus.
A8MKZ6_ALKOO	663	Alkaliphilus oremlandii (strain OhILAs) (Clostridium oremlandii (strain OhILAs))	dCache_1~HAMP~MCPsignal	MCPsignal~	dCache_1	34	269	236	1.1e-33	Bacteria; Firmicutes; Clostridia; Clostridiales; Clostridiaceae; Alkaliphilus.
A8T248_9VIBR	627	Vibrio sp. AND4	dCache_1~HAMP~MCPsignal	MCPsignal~	dCache_1	35	259	225	9.9e-29	Bacteria; Proteobacteria; Gammaproteobacteria; Vibrionales; Vibrionaceae; Vibrio.
A8T2Q4_9VIBR	623	Vibrio sp. AND4	dCache_1~HAMP~MCPsignal	MCPsignal~	dCache_1	21	255	235	4.3e-29	Bacteria; Proteobacteria; Gammaproteobacteria; Vibrionales; Vibrionaceae; Vibrio.
A9C2G9_DELAS	606	Delftia acidovorans (strain DSM 14801 / SPH-1)	dCache_1~HAMP~MCPsignal	MCPsignal~	dCache_1	27	256	230	2.2e-19	Bacteria; Proteobacteria; Betaproteobacteria; Burkholderiales; Comamonadaceae; Delftia.
A9DLR1_9GAMM	204	Shewanella benthica KT99	dCache_1	No_output	dCache_1	1	196	196	1e-20	Bacteria; Proteobacteria; Gammaproteobacteria; Alteromonadales; Shewanellaceae; Shewanella.
A9KPZ5_LACP7	674	Lachnoclostridium phytofermentans (strain ATCC 700394 / DSM 18823 / ISDg) (Clostridium phytofermentans)	dCache_1~HAMP~MCPsignal	MCPsignal~	dCache_1	46	280	235	5e-18	Bacteria; Firmicutes; Clostridia; Clostridiales; Lachnospiraceae.
B0KCC0_THEP3	659	Thermoanaerobacter pseudethanolicus (strain ATCC 33223 / 39E) (Clostridium thermohydrosulfuricum)	dCache_1~HAMP~MCPsignal	MCPsignal~	dCache_1	33	264	232	5.7e-33	Bacteria; Firmicutes; Clostridia; Thermoanaerobacterales; Thermoanaerobacteraceae; Thermoanaerobacter.
B0PAB0_9FIRM	709	Anaerotruncus colihominis DSM 17241	dCache_1~HAMP~MCPsignal	MCPsignal~	dCache_1	52	294	243	7.6e-25	Bacteria; Firmicutes; Clostridia; Clostridiales; Ruminococcaceae; Anaerotruncus.
B1KE21_SHEWM	627	Shewanella woodyi (strain ATCC 51908 / MS32)	dCache_1~HAMP~MCPsignal	MCPsignal~	dCache_1	32	259	228	6.3e-24	Bacteria; Proteobacteria; Gammaproteobacteria; Alteromonadales; Shewanellaceae; Shewanella.
B1KN56_SHEWM	623	Shewanella woodyi (strain ATCC 51908 / MS32)	dCache_1~HAMP~MCPsignal	MCPsignal~	dCache_1	35	255	221	7e-15	Bacteria; Proteobacteria; Gammaproteobacteria; Alteromonadales; Shewanellaceae; Shewanella.
B1TB66_9BURK	599	Burkholderia ambifaria MEX-5	dCache_1~HAMP~MCPsignal	MCPsignal~	dCache_1	15	258	244	1.7e-26	Bacteria; Proteobacteria; Betaproteobacteria; Burkholderiales; Burkholderiaceae; Burkholderia; Burkholderia cepacia complex.
B1YHS5_EXIS2	659	Exiguobacterium sibiricum (strain DSM 17290 / JCM 13490 / 255-15)	dCache_1~HAMP~MCPsignal	MCPsignal~	dCache_1	36	265	230	6.2e-22	Bacteria; Firmicutes; Bacilli; Bacillales; Bacillales Family XII. Incertae Sedis; Exiguobacterium.
B2A641_NATTJ	658	Natranaerobius thermophilus (strain ATCC BAA-1301 / DSM 18059 / JW/NM-WN-LF)	dCache_1~MCPsignal	MCPsignal~	dCache_1	34	257	224	1.2e-26	Bacteria; Firmicutes; Clostridia; Natranaerobiales; Natranaerobiaceae; Natranaerobius.
B2AFY5_CUPTR	599	Cupriavidus taiwanensis (strain DSM 17343 / BCRC 17206 / CIP 107171 / LMG 19424 / R1) (Ralstonia taiwanensis (strain LMG 19424))	dCache_1~HAMP~MCPsignal	MCPsignal~	dCache_1	18	258	241	9e-23	Bacteria; Proteobacteria; Betaproteobacteria; Burkholderiales; Burkholderiaceae; Cupriavidus.
B2SY33_PARPJ	599	Paraburkholderia phytofirmans (strain DSM 17436 / LMG 22146 / PsJN) (Burkholderia phytofirmans)	dCache_1~HAMP~MCPsignal	MCPsignal~	dCache_1	14	258	245	3.1e-25	Bacteria; Proteobacteria; Betaproteobacteria; Burkholderiales; Burkholderiaceae; Paraburkholderia.
B4EJJ3_BURCJ	599	Burkholderia cenocepacia (strain ATCC BAA-245 / DSM 16553 / LMG 16656 / NCTC 13227 / J2315 / CF5610) (Burkholderia cepacia (strain J2315))	dCache_1~HAMP~MCPsignal	MCPsignal~	dCache_1	15	258	244	2.8e-27	Bacteria; Proteobacteria; Betaproteobacteria; Burkholderiales; Burkholderiaceae; Burkholderia; Burkholderia cepacia complex.
B5Y6A5_COPPD	665	Coprothermobacter proteolyticus (strain ATCC 35245 / DSM 5265 / BT)	dCache_1~HAMP~MCPsignal	MCPsignal~	dCache_1	33	269	237	4.5e-20	Bacteria; Firmicutes; Clostridia; Thermoanaerobacterales; Thermodesulfobiaceae; Coprothermobacter.
B6EHI4_ALISL	624	Aliivibrio salmonicida (strain LFI1238) (Vibrio salmonicida (strain LFI1238))	dCache_1~HAMP~MCPsignal	MCPsignal~	dCache_1	27	256	230	3.8e-28	Bacteria; Proteobacteria; Gammaproteobacteria; Vibrionales; Vibrionaceae; Aliivibrio.
B6YX77_THEON	747	Thermococcus onnurineus (strain NA1)	dCache_1~HAMP~MCPsignal	MCPsignal~	dCache_1	44	291	248	9e-37	Archaea; Euryarchaeota; Thermococci; Thermococcales; Thermococcaceae; Thermococcus.
B7GIF5_ANOFW	659	Anoxybacillus flavithermus (strain DSM 21510 / WK1)	dCache_1~HAMP~MCPsignal	MCPsignal~	dCache_1	34	265	232	2.8e-34	Bacteria; Firmicutes; Bacilli; Bacillales; Bacillaceae; Anoxybacillus.
B7IDR3_THEAB	551	Thermosipho africanus (strain TCF52B)	dCache_1~HD	HD-GYP~	dCache_1	45	238	194	8.8e-12	Bacteria; Thermotogae; Thermotogales; Fervidobacteriaceae; Thermosipho.
B7IG11_THEAB	663	Thermosipho africanus (strain TCF52B)	dCache_1~HAMP~MCPsignal	MCPsignal~	dCache_1	43	269	227	4.5e-31	Bacteria; Thermotogae; Thermotogales; Fervidobacteriaceae; Thermosipho.
B7K0C9_CYAP8	608	Cyanothece sp. (strain PCC 8801) (Synechococcus sp. (strain PCC 8801 / RF-1))	dCache_1~HAMP~PAS_9	No_output	dCache_1	34	336	303	9.1e-17	Bacteria; Cyanobacteria; Oscillatoriophycideae; Oscillatoriales; Cyanothecaceae; Cyanothece.
B7VGP0_VIBTL	627	Vibrio tasmaniensis (strain LGP32) (Vibrio splendidus (strain Mel32))	dCache_1~HAMP~MCPsignal	MCPsignal~	dCache_1	34	259	226	5.4e-27	Bacteria; Proteobacteria; Gammaproteobacteria; Vibrionales; Vibrionaceae; Vibrio.
B7VHS0_VIBTL	626	Vibrio tasmaniensis (strain LGP32) (Vibrio splendidus (strain Mel32))	dCache_1~HAMP~MCPsignal	MCPsignal~	dCache_1	30	258	229	3.5e-23	Bacteria; Proteobacteria; Gammaproteobacteria; Vibrionales; Vibrionaceae; Vibrio.
B7VQR4_VIBTL	623	Vibrio tasmaniensis (strain LGP32) (Vibrio splendidus (strain Mel32))	dCache_1~HAMP~MCPsignal	MCPsignal~	dCache_1	32	255	224	4.6e-28	Bacteria; Proteobacteria; Gammaproteobacteria; Vibrionales; Vibrionaceae; Vibrio.
B7VRX0_VIBTL	628	Vibrio tasmaniensis (strain LGP32) (Vibrio splendidus (strain Mel32))	dCache_1~HAMP~MCPsignal	MCPsignal~	dCache_1	37	260	224	8.8e-21	Bacteria; Proteobacteria; Gammaproteobacteria; Vibrionales; Vibrionaceae; Vibrio.
B9D5C3_CAMRE	656	Campylobacter rectus RM3267	dCache_1~MCPsignal	MCPsignal~	dCache_1	33	268	236	1.7e-24	Bacteria; Proteobacteria; Epsilonproteobacteria; Campylobacterales; Campylobacteraceae; Campylobacter.
B9JSK5_AGRVS	695	Agrobacterium vitis (strain S4 / ATCC BAA-846) (Rhizobium vitis (strain S4))	dCache_1~HAMP~MCPsignal	MCPsignal~	dCache_1	36	262	227	4e-24	Bacteria; Proteobacteria; Alphaproteobacteria; Rhizobiales; Rhizobiaceae; Rhizobium/Agrobacterium group; Agrobacterium.
B9KDK8_CAMLR	678	Campylobacter lari (strain RM2100 / D67 / ATCC BAA-1060)	dCache_1~MCPsignal	MCPsignal~	dCache_1	43	289	247	1.6e-16	Bacteria; Proteobacteria; Epsilonproteobacteria; Campylobacterales; Campylobacteraceae; Campylobacter.
B9KFA6_CAMLR	656	Campylobacter lari (strain RM2100 / D67 / ATCC BAA-1060)	dCache_1~MCPsignal	MCPsignal~	dCache_1	32	274	243	5.2e-19	Bacteria; Proteobacteria; Epsilonproteobacteria; Campylobacterales; Campylobacteraceae; Campylobacter.
B9QXT0_LABAD	664	Labrenzia alexandrii (strain DSM 17067 / NCIMB 14079 / DFL-11) (Stappia alexandrii)	dCache_1~HAMP~MCPsignal	MCPsignal~	dCache_1	32	277	246	7.6e-25	Bacteria; Proteobacteria; Alphaproteobacteria; Rhodobacterales; Rhodobacteraceae; Labrenzia.
C0QVB5_BRAHW	561	Brachyspira hyodysenteriae (strain ATCC 49526 / WA1)	dCache_1~MCPsignal	MCPsignal~	dCache_1	2	219	218	8.3e-13	Bacteria; Spirochaetes; Brachyspirales; Brachyspiraceae; Brachyspira.
C0QW76_BRAHW	572	Brachyspira hyodysenteriae (strain ATCC 49526 / WA1)	dCache_1~MCPsignal	MCPsignal~	dCache_1	9	230	222	8.9e-20	Bacteria; Spirochaetes; Brachyspirales; Brachyspiraceae; Brachyspira.
C0QWV4_BRAHW	605	Brachyspira hyodysenteriae (strain ATCC 49526 / WA1)	dCache_1~MCPsignal	MCPsignal~	dCache_1	40	259	220	9.8e-13	Bacteria; Spirochaetes; Brachyspirales; Brachyspiraceae; Brachyspira.
C0QWV5_BRAHW	606	Brachyspira hyodysenteriae (strain ATCC 49526 / WA1)	dCache_1~MCPsignal	MCPsignal~	dCache_1	32	261	230	7.2e-14	Bacteria; Spirochaetes; Brachyspirales; Brachyspiraceae; Brachyspira.
C0QY48_BRAHW	605	Brachyspira hyodysenteriae (strain ATCC 49526 / WA1)	dCache_1~MCPsignal	MCPsignal~	dCache_1	33	259	227	8.2e-17	Bacteria; Spirochaetes; Brachyspirales; Brachyspiraceae; Brachyspira.
C0QY87_BRAHW	583	Brachyspira hyodysenteriae (strain ATCC 49526 / WA1)	dCache_1~MCPsignal	MCPsignal~	dCache_1	15	242	228	1.8e-17	Bacteria; Spirochaetes; Brachyspirales; Brachyspiraceae; Brachyspira.
C0QYT0_BRAHW	610	Brachyspira hyodysenteriae (strain ATCC 49526 / WA1)	dCache_1~MCPsignal	MCPsignal~	dCache_1	40	268	229	1.3e-17	Bacteria; Spirochaetes; Brachyspirales; Brachyspiraceae; Brachyspira.
C0R0Z3_BRAHW	599	Brachyspira hyodysenteriae (strain ATCC 49526 / WA1)	dCache_1~MCPsignal	MCPsignal~	dCache_1	8	255	248	3.1e-15	Bacteria; Spirochaetes; Brachyspirales; Brachyspiraceae; Brachyspira.
C0R1X4_BRAHW	604	Brachyspira hyodysenteriae (strain ATCC 49526 / WA1)	dCache_1~MCPsignal	MCPsignal~	dCache_1	37	263	227	3.8e-23	Bacteria; Spirochaetes; Brachyspirales; Brachyspiraceae; Brachyspira.
C0Z650_BREBN	655	Brevibacillus brevis (strain 47 / JCM 6285 / NBRC 100599)	dCache_1~HAMP~MCPsignal	MCPsignal~	dCache_1	31	261	231	1.6e-22	Bacteria; Firmicutes; Bacilli; Bacillales; Paenibacillaceae; Brevibacillus.
C0ZIQ8_BREBN	658	Brevibacillus brevis (strain 47 / JCM 6285 / NBRC 100599)	dCache_1~HAMP~MCPsignal	MCPsignal~	dCache_1	32	259	228	6.8e-19	Bacteria; Firmicutes; Bacilli; Bacillales; Paenibacillaceae; Brevibacillus.
C0ZKG2_BREBN	677	Brevibacillus brevis (strain 47 / JCM 6285 / NBRC 100599)	dCache_1~HAMP~MCPsignal	MCPsignal~	dCache_1	26	272	247	2.4e-28	Bacteria; Firmicutes; Bacilli; Bacillales; Paenibacillaceae; Brevibacillus.
C1D5I7_LARHH	628	Laribacter hongkongensis (strain HLHK9)	dCache_1~HAMP~MCPsignal	MCPsignal~	dCache_1	33	260	228	3.8e-29	Bacteria; Proteobacteria; Betaproteobacteria; Neisseriales; Chromobacteriaceae; Laribacter.
C3JYU9_PSEFS	629	Pseudomonas fluorescens (strain SBW25)	dCache_1~HAMP~MCPsignal	MCPsignal~	dCache_1	36	261	226	1.5e-27	Bacteria; Proteobacteria; Gammaproteobacteria; Pseudomonadales; Pseudomonadaceae; Pseudomonas.
C3MHG0_SINFN	699	Sinorhizobium fredii (strain NBRC 101917 / NGR234)	dCache_1~HAMP~MCPsignal	MCPsignal~	dCache_1	37	260	224	8.6e-27	Bacteria; Proteobacteria; Alphaproteobacteria; Rhizobiales; Rhizobiaceae; Sinorhizobium/Ensifer group; Sinorhizobium.
C4IDB2_CLOBU	668	Clostridium butyricum E4 str. BoNT E BL5262	dCache_1~MCPsignal	MCPsignal~	dCache_1	45	273	229	2.4e-26	Bacteria; Firmicutes; Clostridia; Clostridiales; Clostridiaceae; Clostridium.
C4IKR6_CLOBU	657	Clostridium butyricum E4 str. BoNT E BL5262	dCache_1~MCPsignal	MCPsignal~	dCache_1	36	262	227	2e-24	Bacteria; Firmicutes; Clostridia; Clostridiales; Clostridiaceae; Clostridium.
C4L1F7_EXISA	657	Exiguobacterium sp. (strain ATCC BAA-1283 / AT1b)	dCache_1~HAMP~MCPsignal	MCPsignal~	dCache_1	38	263	226	8.7e-25	Bacteria; Firmicutes; Bacilli; Bacillales; Bacillales Family XII. Incertae Sedis; Exiguobacterium.
C4SBC6_YERMO	595	Yersinia mollaretii ATCC 43969	dCache_1~HAMP~MCPsignal	MCPsignal~	dCache_1	17	255	239	2.4e-25	Bacteria; Proteobacteria; Gammaproteobacteria; Enterobacterales; Yersiniaceae; Yersinia.
C5AI96_BURGB	599	Burkholderia glumae (strain BGR1)	dCache_1~HAMP~MCPsignal	MCPsignal~	dCache_1	33	258	226	8.9e-23	Bacteria; Proteobacteria; Betaproteobacteria; Burkholderiales; Burkholderiaceae; Burkholderia.
C5BA26_EDWI9	596	Edwardsiella ictaluri (strain 93-146)	dCache_1~HAMP~MCPsignal	MCPsignal~	dCache_1	24	255	232	3.3e-14	Bacteria; Proteobacteria; Gammaproteobacteria; Enterobacterales; Hafniaceae; Edwardsiella.
C5D801_GEOSW	657	Geobacillus sp. (strain WCH70)	dCache_1~HAMP~MCPsignal	MCPsignal~	dCache_1	34	263	230	5.4e-33	Bacteria; Firmicutes; Bacilli; Bacillales; Bacillaceae; Geobacillus.
C5EHK4_9FIRM	689	Clostridiales bacterium 1_7_47FAA	dCache_1~GGDEF~HD_5	GGDEF~HD-GYP~	dCache_1	47	276	230	9.2e-20	Bacteria; Firmicutes; Clostridia; Clostridiales.
C6CBT5_DICP7	596	Dickeya paradisiaca (strain Ech703) (Dickeya dadantii (strain Ech703))	dCache_1~HAMP~MCPsignal	MCPsignal~	dCache_1	3	256	254	1.4e-22	Bacteria; Proteobacteria; Gammaproteobacteria; Enterobacterales; Pectobacteriaceae; Dickeya.
C6PTT5_9CLOT	669	Clostridium carboxidivorans P7	dCache_1~MCPsignal	MCPsignal~	dCache_1	33	267	235	5.2e-19	Bacteria; Firmicutes; Clostridia; Clostridiales; Clostridiaceae; Clostridium.
C6PUM7_9CLOT	671	Clostridium carboxidivorans P7	dCache_1~MCPsignal	MCPsignal~	dCache_1	39	270	232	1.7e-28	Bacteria; Firmicutes; Clostridia; Clostridiales; Clostridiaceae; Clostridium.
C6PUQ0_9CLOT	351	Clostridium carboxidivorans P7	dCache_1	No_output	dCache_1	36	269	234	1e-34	Bacteria; Firmicutes; Clostridia; Clostridiales; Clostridiaceae; Clostridium.
C6PYI5_9CLOT	659	Clostridium carboxidivorans P7	dCache_1~HAMP~MCPsignal	MCPsignal~	dCache_1	45	263	219	3.6e-23	Bacteria; Firmicutes; Clostridia; Clostridiales; Clostridiaceae; Clostridium.
C6Q257_9CLOT	666	Clostridium carboxidivorans P7	dCache_1~HAMP~MCPsignal	MCPsignal~	dCache_1	43	270	228	3.4e-33	Bacteria; Firmicutes; Clostridia; Clostridiales; Clostridiaceae; Clostridium.
C6Q277_9CLOT	664	Clostridium carboxidivorans P7	dCache_1~MCPsignal	MCPsignal~	dCache_1	36	265	230	3.7e-26	Bacteria; Firmicutes; Clostridia; Clostridiales; Clostridiaceae; Clostridium.
C6Q2I8_9CLOT	721	Clostridium carboxidivorans P7	dCache_1~MCPsignal	MCPsignal~	dCache_1	88	325	238	2.2e-35	Bacteria; Firmicutes; Clostridia; Clostridiales; Clostridiaceae; Clostridium.
C6RHR3_9PROT	660	Campylobacter showae RM3277	dCache_1~PAS_9~HATPase_c	HATPase_c~	dCache_1	32	257	226	4.2e-17	Bacteria; Proteobacteria; Epsilonproteobacteria; Campylobacterales; Campylobacteraceae; Campylobacter.
C7RM71_ACCPU	573	Accumulibacter phosphatis (strain UW-1)	dCache_1~HAMP~GGDEF	GGDEF~	dCache_1	51	318	268	4.4e-12	Bacteria; Proteobacteria; Betaproteobacteria; Candidatus Accumulibacter.
C9A909_ENTCA	669	Enterococcus casseliflavus EC20	dCache_1~MCPsignal	MCPsignal~	dCache_1	16	258	243	6.6e-20	Bacteria; Firmicutes; Bacilli; Lactobacillales; Enterococcaceae; Enterococcus.
C9P390_VIBME	623	Vibrio metschnikovii CIP 69.14	dCache_1~HAMP~MCPsignal	MCPsignal~	dCache_1	32	255	224	2.2e-29	Bacteria; Proteobacteria; Gammaproteobacteria; Vibrionales; Vibrionaceae; Vibrio.
C9P679_VIBME	626	Vibrio metschnikovii CIP 69.14	dCache_1~HAMP~MCPsignal	MCPsignal~	dCache_1	34	257	224	6.5e-23	Bacteria; Proteobacteria; Gammaproteobacteria; Vibrionales; Vibrionaceae; Vibrio.
C9P8P0_VIBME	527	Vibrio metschnikovii CIP 69.14	dCache_1~HAMP~MCPsignal	MCPsignal~	dCache_1	4	159	156	1.3e-16	Bacteria; Proteobacteria; Gammaproteobacteria; Vibrionales; Vibrionaceae; Vibrio.
C9QHK7_VIBOR	622	Vibrio orientalis CIP 102891 = ATCC 33934	dCache_1~HAMP~MCPsignal	MCPsignal~	dCache_1	29	254	226	3.1e-27	Bacteria; Proteobacteria; Gammaproteobacteria; Vibrionales; Vibrionaceae; Vibrio; Vibrio oreintalis group.
C9QL70_VIBOR	627	Vibrio orientalis CIP 102891 = ATCC 33934	dCache_1~HAMP~MCPsignal	MCPsignal~	dCache_1	34	259	226	1.5e-27	Bacteria; Proteobacteria; Gammaproteobacteria; Vibrionales; Vibrionaceae; Vibrio; Vibrio oreintalis group.
C9QLI7_VIBOR	623	Vibrio orientalis CIP 102891 = ATCC 33934	dCache_1~HAMP~MCPsignal	MCPsignal~	dCache_1	25	255	231	2.4e-25	Bacteria; Proteobacteria; Gammaproteobacteria; Vibrionales; Vibrionaceae; Vibrio; Vibrio oreintalis group.
C9QNC1_VIBOR	626	Vibrio orientalis CIP 102891 = ATCC 33934	dCache_1~HAMP~MCPsignal	MCPsignal~	dCache_1	28	258	231	2.8e-22	Bacteria; Proteobacteria; Gammaproteobacteria; Vibrionales; Vibrionaceae; Vibrio; Vibrio oreintalis group.
D0J5U3_COMT2	581	Comamonas testosteroni (strain CNB-2)	dCache_1~HAMP~GGDEF	GGDEF~	dCache_1	109	334	226	1.6e-16	Bacteria; Proteobacteria; Betaproteobacteria; Burkholderiales; Comamonadaceae; Comamonas.
D0YWQ5_PHODD	627	Photobacterium damselae subsp. damselae CIP 102761	dCache_1~HAMP~MCPsignal	MCPsignal~	dCache_1	27	259	233	1.7e-25	Bacteria; Proteobacteria; Gammaproteobacteria; Vibrionales; Vibrionaceae; Photobacterium.
D0Z0I0_PHODD	626	Photobacterium damselae subsp. damselae CIP 102761	dCache_1~HAMP~MCPsignal	MCPsignal~	dCache_1	34	258	225	1.6e-28	Bacteria; Proteobacteria; Gammaproteobacteria; Vibrionales; Vibrionaceae; Photobacterium.
D1B0Z9_SULD5	682	Sulfurospirillum deleyianum (strain ATCC 51133 / DSM 6946 / 5175)	dCache_1~PAS_10~HATPase_c	HATPase_c~	dCache_1	40	266	227	3e-24	Bacteria; Proteobacteria; Epsilonproteobacteria; Campylobacterales; Campylobacteraceae; Sulfurospirillum.
D1B180_SULD5	627	Sulfurospirillum deleyianum (strain ATCC 51133 / DSM 6946 / 5175)	dCache_1~HAMP~MCPsignal	MCPsignal~	dCache_1	32	259	228	1.1e-28	Bacteria; Proteobacteria; Epsilonproteobacteria; Campylobacterales; Campylobacteraceae; Sulfurospirillum.
D1B1X8_SULD5	633	Sulfurospirillum deleyianum (strain ATCC 51133 / DSM 6946 / 5175)	dCache_1~HAMP~MCPsignal	MCPsignal~	dCache_1	34	265	232	6.3e-27	Bacteria; Proteobacteria; Epsilonproteobacteria; Campylobacterales; Campylobacteraceae; Sulfurospirillum.
D1B8E3_THEAS	677	Thermanaerovibrio acidaminovorans (strain ATCC 49978 / DSM 6589 / Su883) (Selenomonas acidaminovorans)	dCache_1~HAMP~MCPsignal	MCPsignal~	dCache_1	31	273	243	1.1e-26	Bacteria; Synergistetes; Synergistia; Synergistales; Synergistaceae; Thermanaerovibrio.
D1B8F7_THEAS	690	Thermanaerovibrio acidaminovorans (strain ATCC 49978 / DSM 6589 / Su883) (Selenomonas acidaminovorans)	dCache_1~MCPsignal	MCPsignal~	dCache_1	34	279	246	6.6e-26	Bacteria; Synergistetes; Synergistia; Synergistales; Synergistaceae; Thermanaerovibrio.
D1B939_THEAS	690	Thermanaerovibrio acidaminovorans (strain ATCC 49978 / DSM 6589 / Su883) (Selenomonas acidaminovorans)	dCache_1~MCPsignal	MCPsignal~	dCache_1	34	279	246	2.5e-26	Bacteria; Synergistetes; Synergistia; Synergistales; Synergistaceae; Thermanaerovibrio.
D2Z6D9_9BACT	678	Dethiosulfovibrio peptidovorans DSM 11002	dCache_1~MCPsignal	MCPsignal~	dCache_1	31	271	241	4.4e-19	Bacteria; Synergistetes; Synergistia; Synergistales; Synergistaceae; Dethiosulfovibrio.
D2Z7N1_9BACT	680	Dethiosulfovibrio peptidovorans DSM 11002	dCache_1~HAMP~MCPsignal	MCPsignal~	dCache_1	31	289	259	3.3e-21	Bacteria; Synergistetes; Synergistia; Synergistales; Synergistaceae; Dethiosulfovibrio.
D3FQ85_BACPE	579	Bacillus pseudofirmus (strain OF4)	dCache_1~HAMP~MCPsignal	MCPsignal~	dCache_1	33	268	236	7e-28	Bacteria; Firmicutes; Bacilli; Bacillales; Bacillaceae; Bacillus.
D3NSM7_AZOS1	650	Azospirillum sp. (strain B510)	dCache_1~HAMP~MCPsignal	MCPsignal~	dCache_1	46	262	217	1.6e-21	Bacteria; Proteobacteria; Alphaproteobacteria; Rhodospirillales; Rhodospirillaceae; Azospirillum.
D4IVY5_BUTFI	676	Butyrivibrio fibrisolvens 16/4	dCache_1~HAMP~MCPsignal	MCPsignal~	dCache_1	38	275	238	9.3e-11	Bacteria; Firmicutes; Clostridia; Clostridiales; Lachnospiraceae; Butyrivibrio.
D4M7C6_9BACT	680	Fretibacterium fastidiosum	dCache_1~HAMP~MCPsignal	MCPsignal~	dCache_1	35	275	241	5.4e-25	Bacteria; Synergistetes; Synergistia; Synergistales; Synergistaceae; Fretibacterium.
D4S3Z9_9FIRM	663	Selenomonas noxia ATCC 43541	dCache_1~HAMP~MCPsignal	MCPsignal~	dCache_1	37	265	229	8.4e-31	Bacteria; Firmicutes; Negativicutes; Selenomonadales; Selenomonadaceae; Selenomonas.
D5A0E1_ARTPN	663	Arthrospira platensis (strain NIES-39 / IAM M-135) (Spirulina platensis)	dCache_1~HAMP~Guanylate_cyc	Guanylate_cyc~	dCache_1	48	342	295	5.6e-19	Bacteria; Cyanobacteria; Oscillatoriophycideae; Oscillatoriales; Microcoleaceae; Arthrospira.
D5DYT8_BACMQ	672	Bacillus megaterium (strain ATCC 12872 / QMB1551)	dCache_1~HAMP~MCPsignal	MCPsignal~	dCache_1	33	277	245	6e-31	Bacteria; Firmicutes; Bacilli; Bacillales; Bacillaceae; Bacillus.
D5U400_BRAM5	601	Brachyspira murdochii (strain ATCC 51284 / DSM 12563 / 56-150) (Serpulina murdochii)	dCache_1~MCPsignal	MCPsignal~	dCache_1	40	259	220	5.1e-18	Bacteria; Spirochaetes; Brachyspirales; Brachyspiraceae; Brachyspira.
D5U9S7_BRAM5	598	Brachyspira murdochii (strain ATCC 51284 / DSM 12563 / 56-150) (Serpulina murdochii)	dCache_1~MCPsignal	MCPsignal~	dCache_1	32	259	228	1.3e-20	Bacteria; Spirochaetes; Brachyspirales; Brachyspiraceae; Brachyspira.
D5V2S2_ARCNC	703	Arcobacter nitrofigilis (strain ATCC 33309 / DSM 7299 / LMG 7604 / NCTC 12251 / CI) (Campylobacter nitrofigilis)	dCache_1~MCPsignal	MCPsignal~	dCache_1	39	259	221	4.2e-22	Bacteria; Proteobacteria; Epsilonproteobacteria; Campylobacterales; Campylobacteraceae; Arcobacter.
D6Y1D6_BACIE	665	Bacillus selenitireducens (strain ATCC 700615 / DSM 15326 / MLS10)	dCache_1~HAMP~MCPsignal	MCPsignal~	dCache_1	34	271	238	3.8e-26	Bacteria; Firmicutes; Bacilli; Bacillales; Sporolactobacillaceae; unclassified Sporolactobacillaceae.
D8FWP9_9CYAN	912	[Oscillatoria] sp. PCC 6506	dCache_1~HAMP~PAS_4~PAS_4~Guanylate_cyc	Guanylate_cyc~	dCache_1	49	340	292	2.4e-25	Bacteria; Cyanobacteria; Oscillatoriophycideae; Oscillatoriales; Microcoleaceae; Kamptonema.
D8IAB0_BRAP9	598	Brachyspira pilosicoli (strain ATCC BAA-1826 / 95/1000)	dCache_1~MCPsignal	MCPsignal~	dCache_1	43	259	217	1.6e-15	Bacteria; Spirochaetes; Brachyspirales; Brachyspiraceae; Brachyspira.
D8IAP0_BRAP9	598	Brachyspira pilosicoli (strain ATCC BAA-1826 / 95/1000)	dCache_1~MCPsignal	MCPsignal~	dCache_1	32	253	222	1.8e-16	Bacteria; Spirochaetes; Brachyspirales; Brachyspiraceae; Brachyspira.
D8IAV9_BRAP9	610	Brachyspira pilosicoli (strain ATCC BAA-1826 / 95/1000)	dCache_1~MCPsignal	MCPsignal~	dCache_1	36	267	232	4.1e-15	Bacteria; Spirochaetes; Brachyspirales; Brachyspiraceae; Brachyspira.
D8J173_HERSS	684	Herbaspirillum seropedicae (strain SmR1)	dCache_1~HAMP~MCPsignal	MCPsignal~	dCache_1	34	253	220	2.6e-26	Bacteria; Proteobacteria; Betaproteobacteria; Burkholderiales; Oxalobacteraceae; Herbaspirillum.
D9R1X2_CLOSW	671	Clostridium saccharolyticum (strain ATCC 35040 / DSM 2544 / NRCC 2533 / WM1)	dCache_1~HAMP~MCPsignal	MCPsignal~	dCache_1	38	284	247	4.5e-27	Bacteria; Firmicutes; Clostridia; Clostridiales; Lachnospiraceae.
D9SRW9_CLOC7	669	Clostridium cellulovorans (strain ATCC 35296 / DSM 3052 / OCM 3 / 743B)	dCache_1~HAMP~MCPsignal	MCPsignal~	dCache_1	43	275	233	7.6e-30	Bacteria; Firmicutes; Clostridia; Clostridiales; Clostridiaceae; Clostridium.
D9TTR7_THETC	658	Thermoanaerobacterium thermosaccharolyticum (strain ATCC 7956 / DSM 571 / NCIB 9385 / NCA 3814) (Clostridium thermosaccharolyticum)	dCache_1~HAMP~MCPsignal	MCPsignal~	dCache_1	36	263	228	2.4e-32	Bacteria; Firmicutes; Clostridia; Thermoanaerobacterales; Thermoanaerobacterales Family III. Incertae Sedis; Thermoanaerobacterium.
E0RVK4_BUTPB	624	Butyrivibrio proteoclasticus (strain ATCC 51982 / DSM 14932 / B316) (Clostridium proteoclasticum)	dCache_1~GGDEF	GGDEF~	dCache_1	49	279	231	2e-18	Bacteria; Firmicutes; Clostridia; Clostridiales; Lachnospiraceae; Butyrivibrio.
E0S123_BUTPB	815	Butyrivibrio proteoclasticus (strain ATCC 51982 / DSM 14932 / B316) (Clostridium proteoclasticum)	dCache_1~HD	HD-GYP~	dCache_1	339	575	237	1.3e-18	Bacteria; Firmicutes; Clostridia; Clostridiales; Lachnospiraceae; Butyrivibrio.
E0SD21_DICD3	596	Dickeya dadantii (strain 3937) (Erwinia chrysanthemi (strain 3937))	dCache_1~HAMP~MCPsignal	MCPsignal~	dCache_1	2	256	255	1.9e-21	Bacteria; Proteobacteria; Gammaproteobacteria; Enterobacterales; Pectobacteriaceae; Dickeya.
E1SVT3_FERBD	624	Ferrimonas balearica (strain DSM 9799 / CCM 4581 / PAT)	dCache_1~HAMP~MCPsignal	MCPsignal~	dCache_1	28	256	229	2e-22	Bacteria; Proteobacteria; Gammaproteobacteria; Alteromonadales; Ferrimonadaceae; Ferrimonas.
E1TCR7_BURSG	600	Burkholderia sp. (strain CCGE1003)	dCache_1~HAMP~MCPsignal	MCPsignal~	dCache_1	18	259	242	9.8e-22	Bacteria; Proteobacteria; Betaproteobacteria; Burkholderiales; Burkholderiaceae; Burkholderia.
E1VBT3_HALED	624	Halomonas elongata (strain ATCC 33173 / DSM 2581 / NBRC 15536 / NCIMB 2198 / 1H9)	dCache_1~HAMP~MCPsignal	MCPsignal~	dCache_1	37	258	222	3.5e-24	Bacteria; Proteobacteria; Gammaproteobacteria; Oceanospirillales; Halomonadaceae; Halomonas.
E3BFA6_9VIBR	622	Vibrio caribbeanicus ATCC BAA-2122	dCache_1~HAMP~MCPsignal	MCPsignal~	dCache_1	23	254	232	8e-28	Bacteria; Proteobacteria; Gammaproteobacteria; Vibrionales; Vibrionaceae; Vibrio.
E3BFQ0_9VIBR	627	Vibrio caribbeanicus ATCC BAA-2122	dCache_1~HAMP~MCPsignal	MCPsignal~	dCache_1	34	259	226	2.8e-27	Bacteria; Proteobacteria; Gammaproteobacteria; Vibrionales; Vibrionaceae; Vibrio.
E3BG33_9VIBR	623	Vibrio caribbeanicus ATCC BAA-2122	dCache_1~HAMP~MCPsignal	MCPsignal~	dCache_1	33	255	223	1e-26	Bacteria; Proteobacteria; Gammaproteobacteria; Vibrionales; Vibrionaceae; Vibrio.
E3BL54_9VIBR	599	Vibrio caribbeanicus ATCC BAA-2122	dCache_1~HAMP~MCPsignal	MCPsignal~	dCache_1	3	229	227	1e-17	Bacteria; Proteobacteria; Gammaproteobacteria; Vibrionales; Vibrionaceae; Vibrio.
E3CWL7_9BACT	690	Aminomonas paucivorans DSM 12260	dCache_1~HAMP~MCPsignal	MCPsignal~	dCache_1	31	271	241	8e-25	Bacteria; Synergistetes; Synergistia; Synergistales; Synergistaceae; Aminomonas.
E3CXJ9_9BACT	693	Aminomonas paucivorans DSM 12260	dCache_1~MCPsignal	MCPsignal~	dCache_1	34	278	245	2.1e-23	Bacteria; Synergistetes; Synergistia; Synergistales; Synergistaceae; Aminomonas.
E3CYY2_9BACT	682	Aminomonas paucivorans DSM 12260	dCache_1~HAMP~MCPsignal	MCPsignal~	dCache_1	31	276	246	8.2e-25	Bacteria; Synergistetes; Synergistia; Synergistales; Synergistaceae; Aminomonas.
E3CZE7_9BACT	677	Aminomonas paucivorans DSM 12260	dCache_1~HAMP~MCPsignal	MCPsignal~	dCache_1	33	272	240	4.1e-25	Bacteria; Synergistetes; Synergistia; Synergistales; Synergistaceae; Aminomonas.
E3CZG3_9BACT	678	Aminomonas paucivorans DSM 12260	dCache_1~HAMP~MCPsignal	MCPsignal~	dCache_1	31	273	243	1e-27	Bacteria; Synergistetes; Synergistia; Synergistales; Synergistaceae; Aminomonas.
E3CZR5_9BACT	690	Aminomonas paucivorans DSM 12260	dCache_1~MCPsignal	MCPsignal~	dCache_1	31	264	234	3.1e-19	Bacteria; Synergistetes; Synergistia; Synergistales; Synergistaceae; Aminomonas.
E3D158_9BACT	789	Aminomonas paucivorans DSM 12260	dCache_1~GAF_2~HD_5	HD-GYP~	dCache_1	31	276	246	4.1e-18	Bacteria; Synergistetes; Synergistia; Synergistales; Synergistaceae; Aminomonas.
E3E6G5_PAEPS	657	Paenibacillus polymyxa (strain SC2) (Bacillus polymyxa)	dCache_1~HAMP~MCPsignal	MCPsignal~	dCache_1	29	263	235	7.7e-34	Bacteria; Firmicutes; Bacilli; Bacillales; Paenibacillaceae; Paenibacillus.
E3G559_ENTLS	594	Enterobacter lignolyticus (strain SCF1)	dCache_1~HAMP~MCPsignal	MCPsignal~	dCache_1	19	254	236	1.8e-19	Bacteria; Proteobacteria; Gammaproteobacteria; Enterobacterales; Enterobacteriaceae; Pluralibacter.
E3PR33_ACESD	688	Acetoanaerobium sticklandii (strain ATCC 12662 / DSM 519 / JCM 1433 / NCIMB 10654) (Clostridium sticklandii)	dCache_1~PAS_9~GGDEF	GGDEF~	dCache_1	45	272	228	3.2e-23	Bacteria; Firmicutes; Clostridia; Clostridiales; Peptostreptococcaceae; Acetoanaerobium.
E3PUA3_ACESD	667	Acetoanaerobium sticklandii (strain ATCC 12662 / DSM 519 / JCM 1433 / NCIMB 10654) (Clostridium sticklandii)	dCache_1~HAMP~MCPsignal	MCPsignal~	dCache_1	34	272	239	4.6e-30	Bacteria; Firmicutes; Clostridia; Clostridiales; Peptostreptococcaceae; Acetoanaerobium.
E3PVG7_ACESD	552	Acetoanaerobium sticklandii (strain ATCC 12662 / DSM 519 / JCM 1433 / NCIMB 10654) (Clostridium sticklandii)	dCache_1~HAMP~HD	HD-GYP~	dCache_1	42	272	231	1.8e-20	Bacteria; Firmicutes; Clostridia; Clostridiales; Peptostreptococcaceae; Acetoanaerobium.
E3PXB9_ACESD	674	Acetoanaerobium sticklandii (strain ATCC 12662 / DSM 519 / JCM 1433 / NCIMB 10654) (Clostridium sticklandii)	dCache_1~HAMP~MCPsignal	MCPsignal~	dCache_1	46	280	235	1.7e-15	Bacteria; Firmicutes; Clostridia; Clostridiales; Peptostreptococcaceae; Acetoanaerobium.
E3PXU3_ACESD	676	Acetoanaerobium sticklandii (strain ATCC 12662 / DSM 519 / JCM 1433 / NCIMB 10654) (Clostridium sticklandii)	dCache_1~HAMP~MCPsignal	MCPsignal~	dCache_1	38	282	245	8.1e-28	Bacteria; Firmicutes; Clostridia; Clostridiales; Peptostreptococcaceae; Acetoanaerobium.
E5WGE3_9BACI	665	Bacillus sp. 2_A_57_CT2	dCache_1~HAMP~MCPsignal	MCPsignal~	dCache_1	40	270	231	8.2e-22	Bacteria; Firmicutes; Bacilli; Bacillales; Bacillaceae; Bacillus.
E6UGM6_RUMA7	1233	Ruminococcus albus (strain ATCC 27210 / DSM 20455 / JCM 14654 / NCDO 2250 / 7)	dCache_1~HisKA~HATPase_c~Response_reg	HisKA~HATPase_c~Response_reg~	dCache_1	418	651	234	1.9e-16	Bacteria; Firmicutes; Clostridia; Clostridiales; Ruminococcaceae; Ruminococcus.
E6UGM6_RUMA7	1233	Ruminococcus albus (strain ATCC 27210 / DSM 20455 / JCM 14654 / NCDO 2250 / 7)	dCache_1~HisKA~HATPase_c~Response_reg	HisKA~HATPase_c~Response_reg~	dCache_1	34	258	225	2.6e-15	Bacteria; Firmicutes; Clostridia; Clostridiales; Ruminococcaceae; Ruminococcus.
E7A996_HELFC	629	Helicobacter felis (strain ATCC 49179 / NCTC 12436 / CS1)	dCache_1~HAMP~MCPsignal	MCPsignal~	dCache_1	32	261	230	1.3e-25	Bacteria; Proteobacteria; Epsilonproteobacteria; Campylobacterales; Helicobacteraceae; Helicobacter.
E7AA88_HELFC	638	Helicobacter felis (strain ATCC 49179 / NCTC 12436 / CS1)	dCache_1~HAMP~MCPsignal	MCPsignal~	dCache_1	40	270	231	5.7e-20	Bacteria; Proteobacteria; Epsilonproteobacteria; Campylobacterales; Helicobacteraceae; Helicobacter.
E7AAJ3_HELFC	646	Helicobacter felis (strain ATCC 49179 / NCTC 12436 / CS1)	dCache_1~HAMP~MCPsignal	MCPsignal~	dCache_1	48	274	227	8.4e-17	Bacteria; Proteobacteria; Epsilonproteobacteria; Campylobacterales; Helicobacteraceae; Helicobacter.
E7N4U4_9FIRM	658	Selenomonas artemidis F0399	dCache_1~HAMP~MCPsignal	MCPsignal~	dCache_1	31	260	230	2.6e-26	Bacteria; Firmicutes; Negativicutes; Selenomonadales; Selenomonadaceae; Selenomonas.
E7N4U6_9FIRM	666	Selenomonas artemidis F0399	dCache_1~HAMP~MCPsignal	MCPsignal~	dCache_1	37	268	232	2.3e-27	Bacteria; Firmicutes; Negativicutes; Selenomonadales; Selenomonadaceae; Selenomonas.
E8LQT4_9VIBR	626	Vibrio brasiliensis LMG 20546	dCache_1~HAMP~MCPsignal	MCPsignal~	dCache_1	28	258	231	5.2e-24	Bacteria; Proteobacteria; Gammaproteobacteria; Vibrionales; Vibrionaceae; Vibrio; Vibrio oreintalis group.
E8LS23_9VIBR	623	Vibrio brasiliensis LMG 20546	dCache_1~HAMP~MCPsignal	MCPsignal~	dCache_1	22	255	234	5.7e-25	Bacteria; Proteobacteria; Gammaproteobacteria; Vibrionales; Vibrionaceae; Vibrio; Vibrio oreintalis group.
E8LV64_9VIBR	622	Vibrio brasiliensis LMG 20546	dCache_1~HAMP~MCPsignal	MCPsignal~	dCache_1	32	254	223	7.6e-26	Bacteria; Proteobacteria; Gammaproteobacteria; Vibrionales; Vibrionaceae; Vibrio; Vibrio oreintalis group.
E8LYV2_9VIBR	627	Vibrio brasiliensis LMG 20546	dCache_1~HAMP~MCPsignal	MCPsignal~	dCache_1	34	259	226	2.2e-27	Bacteria; Proteobacteria; Gammaproteobacteria; Vibrionales; Vibrionaceae; Vibrio; Vibrio oreintalis group.
E8M4I9_9VIBR	623	Vibrio sinaloensis DSM 21326	dCache_1~HAMP~MCPsignal	MCPsignal~	dCache_1	28	255	228	5.4e-27	Bacteria; Proteobacteria; Gammaproteobacteria; Vibrionales; Vibrionaceae; Vibrio; Vibrio oreintalis group.
E8M6Z1_9VIBR	627	Vibrio sinaloensis DSM 21326	dCache_1~HAMP~MCPsignal	MCPsignal~	dCache_1	34	259	226	6.9e-27	Bacteria; Proteobacteria; Gammaproteobacteria; Vibrionales; Vibrionaceae; Vibrio; Vibrio oreintalis group.
E8M8U8_9VIBR	626	Vibrio sinaloensis DSM 21326	dCache_1~HAMP~MCPsignal	MCPsignal~	dCache_1	24	258	235	1.6e-21	Bacteria; Proteobacteria; Gammaproteobacteria; Vibrionales; Vibrionaceae; Vibrio; Vibrio oreintalis group.
E8MBF9_9VIBR	622	Vibrio sinaloensis DSM 21326	dCache_1~HAMP~MCPsignal	MCPsignal~	dCache_1	23	254	232	1e-26	Bacteria; Proteobacteria; Gammaproteobacteria; Vibrionales; Vibrionaceae; Vibrio; Vibrio oreintalis group.
E8MDB3_9VIBR	624	Vibrio sinaloensis DSM 21326	dCache_1~HAMP~MCPsignal	MCPsignal~	dCache_1	36	255	220	1.1e-23	Bacteria; Proteobacteria; Gammaproteobacteria; Vibrionales; Vibrionaceae; Vibrio; Vibrio oreintalis group.
E8MDS6_9VIBR	591	Vibrio sinaloensis DSM 21326	dCache_1~HAMP~MCPsignal	MCPsignal~	dCache_1	2	222	221	4.4e-17	Bacteria; Proteobacteria; Gammaproteobacteria; Vibrionales; Vibrionaceae; Vibrio; Vibrio oreintalis group.
E8WNS5_GEOS8	632	Geobacter sp. (strain M18)	dCache_1~HAMP~MCPsignal	MCPsignal~	dCache_1	32	263	232	1.7e-27	Bacteria; Proteobacteria; Deltaproteobacteria; Desulfuromonadales; Geobacteraceae; Geobacter.
E9SDH4_RUMAL	1233	Ruminococcus albus 8	dCache_1~HisKA~HATPase_c~Response_reg	HisKA~HATPase_c~Response_reg~	dCache_1	419	651	233	6.7e-14	Bacteria; Firmicutes; Clostridia; Clostridiales; Ruminococcaceae; Ruminococcus.
E9SDH4_RUMAL	1233	Ruminococcus albus 8	dCache_1~HisKA~HATPase_c~Response_reg	HisKA~HATPase_c~Response_reg~	dCache_1	31	258	228	4.2e-12	Bacteria; Firmicutes; Clostridia; Clostridiales; Ruminococcaceae; Ruminococcus.
F0G5K9_9BURK	441	Burkholderia sp. TJI49	dCache_1~HAMP	No_output	dCache_1	15	258	244	2.3e-28	Bacteria; Proteobacteria; Betaproteobacteria; Burkholderiales; Burkholderiaceae; Burkholderia.
F0LNQ6_VIBFN	626	Vibrio furnissii (strain DSM 14383 / NCTC 11218)	dCache_1~HAMP~MCPsignal	MCPsignal~	dCache_1	24	258	235	1.5e-23	Bacteria; Proteobacteria; Gammaproteobacteria; Vibrionales; Vibrionaceae; Vibrio.
F0LT28_VIBFN	627	Vibrio furnissii (strain DSM 14383 / NCTC 11218)	dCache_1~HAMP~MCPsignal	MCPsignal~	dCache_1	33	259	227	1.4e-26	Bacteria; Proteobacteria; Gammaproteobacteria; Vibrionales; Vibrionaceae; Vibrio.
F0LUZ6_VIBFN	623	Vibrio furnissii (strain DSM 14383 / NCTC 11218)	dCache_1~HAMP~MCPsignal	MCPsignal~	dCache_1	32	255	224	1.7e-27	Bacteria; Proteobacteria; Gammaproteobacteria; Vibrionales; Vibrionaceae; Vibrio.
F2F0U3_SOLSS	662	Solibacillus silvestris (strain StLB046) (Bacillus silvestris)	dCache_1~HAMP~MCPsignal	MCPsignal~	dCache_1	34	268	235	6.5e-29	Bacteria; Firmicutes; Bacilli; Bacillales; Planococcaceae; Solibacillus.
F2JM16_CELLD	678	Cellulosilyticum lentocellum (strain ATCC 49066 / DSM 5427 / NCIMB 11756 / RHM5) (Clostridium lentocellum)	dCache_1~HAMP~MCPsignal	MCPsignal~	dCache_1	46	282	237	9.3e-18	Bacteria; Firmicutes; Clostridia; Clostridiales; Lachnospiraceae; Cellulosilyticum.
F2JTL4_MARM1	621	Marinomonas mediterranea (strain ATCC 700492 / JCM 21426 / NBRC 103028 / MMB-1)	dCache_1~HAMP~MCPsignal	MCPsignal~	dCache_1	32	253	222	1.5e-21	Bacteria; Proteobacteria; Gammaproteobacteria; Oceanospirillales; Oceanospirillaceae; Marinomonas.
F2LM13_BURGS	599	Burkholderia gladioli (strain BSR3)	dCache_1~HAMP~MCPsignal	MCPsignal~	dCache_1	35	258	224	4.6e-25	Bacteria; Proteobacteria; Betaproteobacteria; Burkholderiales; Burkholderiaceae; Burkholderia.
F2NRZ5_TRES6	531	Treponema succinifaciens (strain ATCC 33096 / DSM 2489 / 6091)	dCache_1	No_output	dCache_1	31	272	242	3e-16	Bacteria; Spirochaetes; Spirochaetales; Spirochaetaceae; Treponema.
F4EZL3_SELS3	654	Selenomonas sputigena (strain ATCC 35185 / DSM 20758 / VPI D19B-28)	dCache_1~HAMP~MCPsignal	MCPsignal~	dCache_1	33	258	226	6.4e-26	Bacteria; Firmicutes; Negativicutes; Selenomonadales; Selenomonadaceae; Selenomonas.
F4G977_ALIDK	607	Alicycliphilus denitrificans (strain DSM 14773 / CIP 107495 / K601)	dCache_1~HAMP~MCPsignal	MCPsignal~	dCache_1	37	256	220	7.7e-18	Bacteria; Proteobacteria; Betaproteobacteria; Burkholderiales; Comamonadaceae; Alicycliphilus.
F4LWR0_TEPAE	665	Tepidanaerobacter acetatoxydans (strain DSM 21804 / JCM 16047 / Re1)	dCache_1~HAMP~MCPsignal	MCPsignal~	dCache_1	32	268	237	1.8e-30	Bacteria; Firmicutes; Clostridia; Thermoanaerobacterales; Thermoanaerobacteraceae; Tepidanaerobacter.
F5L8D1_9BACI	657	Caldalkalibacillus thermarum TA2.A1	dCache_1~HAMP~MCPsignal	MCPsignal~	dCache_1	35	263	229	8.5e-35	Bacteria; Firmicutes; Bacilli; Bacillales; Bacillaceae; Caldalkalibacillus.
F5LPM5_9BACL	603	Paenibacillus sp. HGF7	dCache_1~HAMP~MCPsignal	MCPsignal~	dCache_1	51	285	235	7.1e-09	Bacteria; Firmicutes; Bacilli; Bacillales; Paenibacillaceae; Paenibacillus.
F5YA91_TREAZ	694	Treponema azotonutricium (strain ATCC BAA-888 / DSM 13862 / ZAS-9)	dCache_1~HAMP~MCPsignal	MCPsignal~	dCache_1	33	269	237	5.2e-27	Bacteria; Spirochaetes; Spirochaetales; Spirochaetaceae; Treponema.
F5YMV8_TREPZ	1029	Treponema primitia (strain ATCC BAA-887 / DSM 12427 / ZAS-2)	dCache_1~HisKA~HATPase_c~Response_reg~Hpt	HisKA~HATPase_c~Response_reg~Hpt~	dCache_1	36	276	241	4.1e-13	Bacteria; Spirochaetes; Spirochaetales; Spirochaetaceae; Treponema.
F5YQK2_TREPZ	698	Treponema primitia (strain ATCC BAA-887 / DSM 12427 / ZAS-2)	dCache_1~MCPsignal	MCPsignal~	dCache_1	34	272	239	6.3e-26	Bacteria; Spirochaetes; Spirochaetales; Spirochaetaceae; Treponema.
F5YRH5_TREPZ	1073	Treponema primitia (strain ATCC BAA-887 / DSM 12427 / ZAS-2)	dCache_1~HisKA~HATPase_c~Response_reg~Hpt	HisKA~HATPase_c~Response_reg~Hpt~	dCache_1	36	288	253	1.5e-15	Bacteria; Spirochaetes; Spirochaetales; Spirochaetaceae; Treponema.
F5YRH9_TREPZ	1082	Treponema primitia (strain ATCC BAA-887 / DSM 12427 / ZAS-2)	dCache_1~HisKA~HATPase_c~Response_reg~Hpt	HisKA~HATPase_c~Response_reg~Hpt~	dCache_1	35	299	265	4.6e-17	Bacteria; Spirochaetes; Spirochaetales; Spirochaetaceae; Treponema.
F6AAK9_PSEF1	631	Pseudomonas fulva (strain 12-X)	dCache_1~HAMP~MCPsignal	MCPsignal~	dCache_1	36	263	228	3.7e-30	Bacteria; Proteobacteria; Gammaproteobacteria; Pseudomonadales; Pseudomonadaceae; Pseudomonas.
F7KCD7_9FIRM	695	Lachnospiraceae bacterium 3_1_57FAA_CT1	dCache_1~GGDEF~HD_5	GGDEF~HD-GYP~	dCache_1	43	269	227	2.3e-17	Bacteria; Firmicutes; Clostridia; Clostridiales; Lachnospiraceae.
F7RU00_9GAMM	630	Shewanella sp. HN-41	dCache_1~HAMP~MCPsignal	MCPsignal~	dCache_1	42	262	221	1.3e-17	Bacteria; Proteobacteria; Gammaproteobacteria; Alteromonadales; Shewanellaceae; Shewanella.
F7YII1_VIBA7	627	Vibrio anguillarum (strain ATCC 68554 / 775) (Listonella anguillarum)	dCache_1~HAMP~MCPsignal	MCPsignal~	dCache_1	34	259	226	1.6e-28	Bacteria; Proteobacteria; Gammaproteobacteria; Vibrionales; Vibrionaceae; Vibrio.
F7YIU0_VIBA7	626	Vibrio anguillarum (strain ATCC 68554 / 775) (Listonella anguillarum)	dCache_1~HAMP~MCPsignal	MCPsignal~	dCache_1	28	258	231	1.1e-23	Bacteria; Proteobacteria; Gammaproteobacteria; Vibrionales; Vibrionaceae; Vibrio.
F7YJJ1_VIBA7	629	Vibrio anguillarum (strain ATCC 68554 / 775) (Listonella anguillarum)	dCache_1~HAMP~MCPsignal	MCPsignal~	dCache_1	23	261	239	9.1e-21	Bacteria; Proteobacteria; Gammaproteobacteria; Vibrionales; Vibrionaceae; Vibrio.
F7YN24_VIBA7	623	Vibrio anguillarum (strain ATCC 68554 / 775) (Listonella anguillarum)	dCache_1~HAMP~MCPsignal	MCPsignal~	dCache_1	29	255	227	9.3e-27	Bacteria; Proteobacteria; Gammaproteobacteria; Vibrionales; Vibrionaceae; Vibrio.
F7YSA7_VIBA7	535	Vibrio anguillarum (strain ATCC 68554 / 775) (Listonella anguillarum)	dCache_1~HAMP~MCPsignal	MCPsignal~	dCache_1	34	267	234	5.4e-16	Bacteria; Proteobacteria; Gammaproteobacteria; Vibrionales; Vibrionaceae; Vibrio.
F7YSD0_VIBA7	628	Vibrio anguillarum (strain ATCC 68554 / 775) (Listonella anguillarum)	dCache_1~HAMP~MCPsignal	MCPsignal~	dCache_1	35	260	226	1.4e-26	Bacteria; Proteobacteria; Gammaproteobacteria; Vibrionales; Vibrionaceae; Vibrio.
F7YUY0_9THEM	663	Pseudothermotoga thermarum DSM 5069	dCache_1~HAMP~MCPsignal	MCPsignal~	dCache_1	34	267	234	2.7e-28	Bacteria; Thermotogae; Thermotogales; Thermotogaceae; Pseudothermotoga.
F8AGS9_PYRYC	739	Pyrococcus yayanosii (strain CH1 / JCM 16557)	dCache_1~HAMP~MCPsignal	MCPsignal~	dCache_1	51	283	233	3.9e-34	Archaea; Euryarchaeota; Thermococci; Thermococcales; Thermococcaceae; Pyrococcus.
F8F0H1_TRECH	612	Treponema caldarium (strain ATCC 51460 / DSM 7334 / H1) (Spirochaeta caldaria)	dCache_1~HAMP~MCPsignal	MCPsignal~	dCache_1	38	272	235	1.1e-24	Bacteria; Spirochaetes; Spirochaetales; Spirochaetaceae; Treponema.
F8KRI6_HELBC	634	Helicobacter bizzozeronii (strain CIII-1)	dCache_1~MCPsignal	MCPsignal~	dCache_1	31	260	230	2.2e-23	Bacteria; Proteobacteria; Epsilonproteobacteria; Campylobacterales; Helicobacteraceae; Helicobacter.
F8KRK8_HELBC	179	Helicobacter bizzozeronii (strain CIII-1)	dCache_1	No_output	dCache_1	24	179	156	1.1e-10	Bacteria; Proteobacteria; Epsilonproteobacteria; Campylobacterales; Helicobacteraceae; Helicobacter.
F9DQ20_9BACL	648	Sporosarcina newyorkensis 2681	dCache_1~HAMP~MCPsignal	MCPsignal~	dCache_1	23	254	232	1.6e-25	Bacteria; Firmicutes; Bacilli; Bacillales; Planococcaceae; Sporosarcina.
F9R714_VIBSN	626	Vibrio sp. (strain N418)	dCache_1~HAMP~MCPsignal	MCPsignal~	dCache_1	25	258	234	1.7e-18	Bacteria; Proteobacteria; Gammaproteobacteria; Vibrionales; Vibrionaceae; Vibrio.
F9RC22_VIBSN	627	Vibrio sp. (strain N418)	dCache_1~HAMP~MCPsignal	MCPsignal~	dCache_1	34	259	226	3.8e-24	Bacteria; Proteobacteria; Gammaproteobacteria; Vibrionales; Vibrionaceae; Vibrio.
F9RI18_VIBSN	623	Vibrio sp. (strain N418)	dCache_1~HAMP~MCPsignal	MCPsignal~	dCache_1	31	255	225	1.9e-28	Bacteria; Proteobacteria; Gammaproteobacteria; Vibrionales; Vibrionaceae; Vibrio.
F9T715_9VIBR	622	Vibrio tubiashii ATCC 19109	dCache_1~HAMP~MCPsignal	MCPsignal~	dCache_1	30	254	225	3.2e-25	Bacteria; Proteobacteria; Gammaproteobacteria; Vibrionales; Vibrionaceae; Vibrio; Vibrio oreintalis group.
F9T8W4_9VIBR	630	Vibrio tubiashii ATCC 19109	dCache_1~HAMP~MCPsignal	MCPsignal~	dCache_1	35	260	226	8.5e-20	Bacteria; Proteobacteria; Gammaproteobacteria; Vibrionales; Vibrionaceae; Vibrio; Vibrio oreintalis group.
F9TAC1_9VIBR	623	Vibrio tubiashii ATCC 19109	dCache_1~HAMP~MCPsignal	MCPsignal~	dCache_1	24	255	232	2.2e-25	Bacteria; Proteobacteria; Gammaproteobacteria; Vibrionales; Vibrionaceae; Vibrio; Vibrio oreintalis group.
F9TB86_9VIBR	626	Vibrio tubiashii ATCC 19109	dCache_1~HAMP~MCPsignal	MCPsignal~	dCache_1	28	258	231	5.5e-21	Bacteria; Proteobacteria; Gammaproteobacteria; Vibrionales; Vibrionaceae; Vibrio; Vibrio oreintalis group.
F9TC23_9VIBR	636	Vibrio tubiashii ATCC 19109	dCache_1~HAMP~MCPsignal	MCPsignal~	dCache_1	39	267	229	6.2e-10	Bacteria; Proteobacteria; Gammaproteobacteria; Vibrionales; Vibrionaceae; Vibrio; Vibrio oreintalis group.
G2J2J9_PSEUL	615	Pseudogulbenkiania sp. (strain NH8B)	dCache_1~HAMP~MCPsignal	MCPsignal~	dCache_1	25	247	223	1.3e-21	Bacteria; Proteobacteria; Betaproteobacteria; Neisseriales; Chromobacteriaceae; Pseudogulbenkiania.
G2J304_PSEUL	625	Pseudogulbenkiania sp. (strain NH8B)	dCache_1~HAMP~MCPsignal	MCPsignal~	dCache_1	32	257	226	7.3e-21	Bacteria; Proteobacteria; Betaproteobacteria; Neisseriales; Chromobacteriaceae; Pseudogulbenkiania.
G2SR55_LACRR	691	Lactobacillus ruminis (strain ATCC 27782 / RF3)	dCache_1~MCPsignal	MCPsignal~	dCache_1	51	261	211	3.7e-11	Bacteria; Firmicutes; Bacilli; Lactobacillales; Lactobacillaceae; Lactobacillus.
G2TK95_BACCO	658	Bacillus coagulans 36D1	dCache_1~HAMP~MCPsignal	MCPsignal~	dCache_1	38	264	227	7.1e-27	Bacteria; Firmicutes; Bacilli; Bacillales; Bacillaceae; Bacillus.
G4F2N8_9GAMM	618	Halomonas sp. HAL1	dCache_1~HAMP~MCPsignal	MCPsignal~	dCache_1	37	260	224	4e-22	Bacteria; Proteobacteria; Gammaproteobacteria; Oceanospirillales; Halomonadaceae; Halomonas.
G4KRU1_OSCVS	667	Oscillibacter valericigenes (strain DSM 18026 / NBRC 101213 / Sjm18-20)	dCache_1~HAMP~MCPsignal	MCPsignal~	dCache_1	47	277	231	6.1e-18	Bacteria; Firmicutes; Clostridia; Clostridiales; Oscillospiraceae; Oscillibacter.
G5GN80_9FIRM	658	Selenomonas infelix ATCC 43532	dCache_1~HAMP~MCPsignal	MCPsignal~	dCache_1	31	260	230	4.2e-30	Bacteria; Firmicutes; Negativicutes; Selenomonadales; Selenomonadaceae; Selenomonas.
G5GP29_9FIRM	652	Selenomonas infelix ATCC 43532	dCache_1~HAMP~MCPsignal	MCPsignal~	dCache_1	27	254	228	4.2e-21	Bacteria; Firmicutes; Negativicutes; Selenomonadales; Selenomonadaceae; Selenomonas.
G7F3T9_9GAMM	629	Pseudoalteromonas sp. BSi20429	dCache_1~HAMP~MCPsignal	MCPsignal~	dCache_1	33	261	229	3.8e-25	Bacteria; Proteobacteria; Gammaproteobacteria; Alteromonadales; Pseudoalteromonadaceae; Pseudoalteromonas.
G7LNY2_9GAMM	596	Brenneria sp. EniD312	dCache_1~HAMP~MCPsignal	MCPsignal~	dCache_1	2	256	255	9.1e-20	Bacteria; Proteobacteria; Gammaproteobacteria; Enterobacterales; Pectobacteriaceae; Brenneria.
G7M4I5_9CLOT	674	Clostridium sp. DL-VIII	dCache_1~MCPsignal	MCPsignal~	dCache_1	35	272	238	1.1e-19	Bacteria; Firmicutes; Clostridia; Clostridiales; Clostridiaceae; Clostridium.
G7MAT8_9CLOT	668	Clostridium sp. DL-VIII	dCache_1~HAMP~MCPsignal	MCPsignal~	dCache_1	34	273	240	1.1e-26	Bacteria; Firmicutes; Clostridia; Clostridiales; Clostridiaceae; Clostridium.
G7V682_THELD	690	Thermovirga lienii (strain ATCC BAA-1197 / DSM 17291 / Cas60314)	dCache_1~MCPsignal	MCPsignal~	dCache_1	44	290	247	2.3e-28	Bacteria; Synergistetes; Synergistia; Synergistales; Synergistaceae; Thermovirga.
G7Z9A1_AZOL4	650	Azospirillum lipoferum (strain 4B)	dCache_1~HAMP~MCPsignal	MCPsignal~	dCache_1	39	262	224	3.8e-26	Bacteria; Proteobacteria; Alphaproteobacteria; Rhodospirillales; Rhodospirillaceae; Azospirillum.
G8LF76_ENTCL	594	Enterobacter cloacae EcWSU1	dCache_1~HAMP~MCPsignal	MCPsignal~	dCache_1	21	254	234	4.1e-19	Bacteria; Proteobacteria; Gammaproteobacteria; Enterobacterales; Enterobacteriaceae; Enterobacter; Enterobacter cloacae complex.
G8LYI1_CLOCD	690	Clostridium clariflavum (strain DSM 19732 / NBRC 101661 / EBR45)	dCache_1~MCPsignal	MCPsignal~	dCache_1	32	194	163	3.7e-11	Bacteria; Firmicutes; Clostridia; Clostridiales; Ruminococcaceae; Ruminiclostridium.
G9Z8R6_9ENTR	595	Yokenella regensburgei ATCC 43003	dCache_1~HAMP~MCPsignal	MCPsignal~	dCache_1	19	255	237	2.2e-20	Bacteria; Proteobacteria; Gammaproteobacteria; Enterobacterales; Enterobacteriaceae; Yokenella.
H0BT80_9BURK	616	Acidovorax sp. NO-1	dCache_1~HAMP~MCPsignal	MCPsignal~	dCache_1	18	260	243	1.9e-20	Bacteria; Proteobacteria; Betaproteobacteria; Burkholderiales; Comamonadaceae; Acidovorax.
H0J1N5_9GAMM	619	Halomonas sp. GFAJ-1	dCache_1~HAMP~MCPsignal	MCPsignal~	dCache_1	37	260	224	1.5e-23	Bacteria; Proteobacteria; Gammaproteobacteria; Oceanospirillales; Halomonadaceae; Halomonas.
H2FVA1_OCESG	626	Oceanimonas sp. (strain GK1)	dCache_1~HAMP~MCPsignal	MCPsignal~	dCache_1	35	258	224	1.2e-21	Bacteria; Proteobacteria; Gammaproteobacteria; Aeromonadales; Aeromonadaceae; Oceanimonas.
H2FXG0_OCESG	627	Oceanimonas sp. (strain GK1)	dCache_1~HAMP~MCPsignal	MCPsignal~	dCache_1	32	259	228	9.7e-27	Bacteria; Proteobacteria; Gammaproteobacteria; Aeromonadales; Aeromonadaceae; Oceanimonas.
H2IGH7_VIBSJ	627	Vibrio sp. (strain EJY3)	dCache_1~HAMP~MCPsignal	MCPsignal~	dCache_1	35	259	225	1.6e-26	Bacteria; Proteobacteria; Gammaproteobacteria; Vibrionales; Vibrionaceae; Vibrio.
H2INM5_VIBSJ	623	Vibrio sp. (strain EJY3)	dCache_1~HAMP~MCPsignal	MCPsignal~	dCache_1	32	255	224	2e-31	Bacteria; Proteobacteria; Gammaproteobacteria; Vibrionales; Vibrionaceae; Vibrio.
H2IZ38_RAHAC	595	Rahnella aquatilis (strain ATCC 33071 / DSM 4594 / JCM 1683 / NBRC 105701 / NCIMB 13365 / CIP 78.65)	dCache_1~HAMP~MCPsignal	MCPsignal~	dCache_1	26	255	230	6.3e-20	Bacteria; Proteobacteria; Gammaproteobacteria; Enterobacterales; Yersiniaceae; Rahnella.
H2J6M4_MARPK	661	Marinitoga piezophila (strain DSM 14283 / JCM 11233 / KA3)	dCache_1~HAMP~MCPsignal	MCPsignal~	dCache_1	33	266	234	2.2e-28	Bacteria; Thermotogae; Petrotogales; Petrotogaceae; Marinitoga.
H2J6M6_MARPK	661	Marinitoga piezophila (strain DSM 14283 / JCM 11233 / KA3)	dCache_1~HAMP~MCPsignal	MCPsignal~	dCache_1	33	266	234	4e-30	Bacteria; Thermotogae; Petrotogales; Petrotogaceae; Marinitoga.
H3SCE7_9BACL	658	Paenibacillus dendritiformis C454	dCache_1~HAMP~MCPsignal	MCPsignal~	dCache_1	41	265	225	3.7e-18	Bacteria; Firmicutes; Bacilli; Bacillales; Paenibacillaceae; Paenibacillus.
H4F2D6_9RHIZ	696	Rhizobium sp. PDO1-076	dCache_1~HAMP~MCPsignal	MCPsignal~	dCache_1	36	261	226	2e-26	Bacteria; Proteobacteria; Alphaproteobacteria; Rhizobiales; Rhizobiaceae; Rhizobium/Agrobacterium group; Rhizobium.
H5V997_HELBI	186	Helicobacter bizzozeronii CCUG 35545	dCache_1	No_output	dCache_1	22	183	162	3.8e-11	Bacteria; Proteobacteria; Epsilonproteobacteria; Campylobacterales; Helicobacteraceae; Helicobacter.
H5VF03_HELBI	634	Helicobacter bizzozeronii CCUG 35545	dCache_1~MCPsignal	MCPsignal~	dCache_1	31	260	230	4.7e-24	Bacteria; Proteobacteria; Epsilonproteobacteria; Campylobacterales; Helicobacteraceae; Helicobacter.
H5WP72_9BURK	624	Burkholderiales bacterium JOSHI_001	dCache_1~HAMP~GGDEF	GGDEF~	dCache_1	89	372	284	2.1e-18	Bacteria; Proteobacteria; Betaproteobacteria; Burkholderiales.
H6LEF4_ACEWD	943	Acetobacterium woodii (strain ATCC 29683 / DSM 1030 / JCM 2381 / KCTC 1655 / WB1)	dCache_1~HAMP~GGDEF~EAL	GGDEF~EAL~	dCache_1	39	282	244	1.3e-20	Bacteria; Firmicutes; Clostridia; Clostridiales; Eubacteriaceae; Acetobacterium.
H6LHZ6_ACEWD	1048	Acetobacterium woodii (strain ATCC 29683 / DSM 1030 / JCM 2381 / KCTC 1655 / WB1)	dCache_1~HAMP~HAMP~MCPsignal	MCPsignal~	dCache_1	61	308	248	2.3e-28	Bacteria; Firmicutes; Clostridia; Clostridiales; Eubacteriaceae; Acetobacterium.
H6SRC8_PARPM	540	Pararhodospirillum photometricum DSM 122	dCache_1~HAMP~MCPsignal	MCPsignal~	dCache_1	8	151	144	9.4e-19	Bacteria; Proteobacteria; Alphaproteobacteria; Rhodospirillales; Rhodospirillaceae; Pararhodospirillum.
H7EHX4_9SPIO	692	Treponema saccharophilum DSM 2985	dCache_1~HAMP~MCPsignal	MCPsignal~	dCache_1	32	268	237	1.4e-23	Bacteria; Spirochaetes; Spirochaetales; Spirochaetaceae; Treponema.
H7EIE6_9SPIO	695	Treponema saccharophilum DSM 2985	dCache_1~HAMP~MCPsignal	MCPsignal~	dCache_1	30	271	242	2.9e-28	Bacteria; Spirochaetes; Spirochaetales; Spirochaetaceae; Treponema.
H7EIQ1_9SPIO	691	Treponema saccharophilum DSM 2985	dCache_1~HAMP~MCPsignal	MCPsignal~	dCache_1	35	267	233	4.3e-19	Bacteria; Spirochaetes; Spirochaetales; Spirochaetaceae; Treponema.
H7EKH5_9SPIO	690	Treponema saccharophilum DSM 2985	dCache_1~HAMP~MCPsignal	MCPsignal~	dCache_1	34	264	231	9.7e-15	Bacteria; Spirochaetes; Spirochaetales; Spirochaetaceae; Treponema.
H7EM20_9SPIO	581	Treponema saccharophilum DSM 2985	dCache_1~MCPsignal	MCPsignal~	dCache_1	50	271	222	1.5e-17	Bacteria; Spirochaetes; Spirochaetales; Spirochaetaceae; Treponema.
H7EPN4_9SPIO	586	Treponema saccharophilum DSM 2985	dCache_1~MCPsignal	MCPsignal~	dCache_1	36	275	240	8e-17	Bacteria; Spirochaetes; Spirochaetales; Spirochaetaceae; Treponema.
H9UA26_FERPD	661	Fervidobacterium pennivorans (strain DSM 9078 / Ven5)	dCache_1~HAMP~MCPsignal	MCPsignal~	dCache_1	34	266	233	1.8e-32	Bacteria; Thermotogae; Thermotogales; Fervidobacteriaceae; Fervidobacterium.
I0ESN4_HELCM	627	Helicobacter cetorum (strain ATCC BAA-540 / MIT 99-5656)	dCache_1~MCPsignal	MCPsignal~	dCache_1	31	259	229	4.6e-15	Bacteria; Proteobacteria; Epsilonproteobacteria; Campylobacterales; Helicobacteraceae; Helicobacter.
I0GT47_SELRL	659	Selenomonas ruminantium subsp. lactilytica (strain NBRC 103574 / TAM6421)	dCache_1~HAMP~MCPsignal	MCPsignal~	dCache_1	31	264	234	1.1e-21	Bacteria; Firmicutes; Negativicutes; Selenomonadales; Selenomonadaceae; Selenomonas.
I0GTC5_SELRL	656	Selenomonas ruminantium subsp. lactilytica (strain NBRC 103574 / TAM6421)	dCache_1~HAMP~MCPsignal	MCPsignal~	dCache_1	31	261	231	3.1e-30	Bacteria; Firmicutes; Negativicutes; Selenomonadales; Selenomonadaceae; Selenomonas.
I0GUK8_SELRL	933	Selenomonas ruminantium subsp. lactilytica (strain NBRC 103574 / TAM6421)	dCache_1~HisKA~HATPase_c~Response_reg~Hpt	HisKA~HATPase_c~Response_reg~Hpt~	dCache_1	39	277	239	1.3e-11	Bacteria; Firmicutes; Negativicutes; Selenomonadales; Selenomonadaceae; Selenomonas.
I0HU97_RUBGI	601	Rubrivivax gelatinosus (strain NBRC 100245 / IL144)	dCache_1~HAMP~MCPsignal	MCPsignal~	dCache_1	38	260	223	1.2e-13	Bacteria; Proteobacteria; Betaproteobacteria; Burkholderiales; Rubrivivax.
I0X6F8_9SPIO	690	Treponema sp. JC4	dCache_1~HAMP~MCPsignal	MCPsignal~	dCache_1	26	266	241	2.3e-22	Bacteria; Spirochaetes; Spirochaetales; Spirochaetaceae; Treponema.
I0X7S3_9SPIO	690	Treponema sp. JC4	dCache_1~HAMP~MCPsignal	MCPsignal~	dCache_1	33	266	234	9.7e-23	Bacteria; Spirochaetes; Spirochaetales; Spirochaetaceae; Treponema.
I0XBX1_9SPIO	619	Treponema sp. JC4	dCache_1~GGDEF	GGDEF~	dCache_1	43	281	239	3.1e-12	Bacteria; Spirochaetes; Spirochaetales; Spirochaetaceae; Treponema.
I3VS23_THESW	658	Thermoanaerobacterium saccharolyticum (strain DSM 8691 / JW/SL-YS485)	dCache_1~HAMP~MCPsignal	MCPsignal~	dCache_1	34	263	230	6.5e-30	Bacteria; Firmicutes; Clostridia; Thermoanaerobacterales; Thermoanaerobacterales Family III. Incertae Sedis; Thermoanaerobacterium.
I3WZY0_RHIFR	699	Sinorhizobium fredii USDA 257	dCache_1~HAMP~MCPsignal	MCPsignal~	dCache_1	37	261	225	1.4e-27	Bacteria; Proteobacteria; Alphaproteobacteria; Rhizobiales; Rhizobiaceae; Sinorhizobium/Ensifer group; Sinorhizobium.
I4D131_DESAJ	660	Desulfosporosinus acidiphilus (strain DSM 22704 / JCM 16185 / SJ4)	dCache_1~HAMP~MCPsignal	MCPsignal~	dCache_1	34	266	233	1.5e-34	Bacteria; Firmicutes; Clostridia; Clostridiales; Peptococcaceae; Desulfosporosinus.
I4N9H4_9PSED	629	Pseudomonas sp. M47T1	dCache_1~HAMP~MCPsignal	MCPsignal~	dCache_1	36	261	226	1.1e-25	Bacteria; Proteobacteria; Gammaproteobacteria; Pseudomonadales; Pseudomonadaceae; Pseudomonas.
I7LKG3_9CLOT	660	Caloramator australicus RC3	dCache_1~HAMP~MCPsignal	MCPsignal~	dCache_1	38	265	228	9.6e-26	Bacteria; Firmicutes; Clostridia; Clostridiales; Clostridiaceae; Caloramator.
I9LF00_9FIRM	655	Pelosinus fermentans B4	dCache_1~HAMP~MCPsignal	MCPsignal~	dCache_1	31	260	230	3.7e-32	Bacteria; Firmicutes; Negativicutes; Selenomonadales; Sporomusaceae; Pelosinus.
J0K1Z1_9BURK	617	Acidovorax sp. CF316	dCache_1~HAMP~MCPsignal	MCPsignal~	dCache_1	19	260	242	4.5e-20	Bacteria; Proteobacteria; Betaproteobacteria; Burkholderiales; Comamonadaceae; Acidovorax.
J0X1C7_9CLOT	680	Clostridium sp. MSTE9	dCache_1~HAMP~MCPsignal	MCPsignal~	dCache_1	29	270	242	1.7e-29	Bacteria; Firmicutes; Clostridia; Clostridiales; Clostridiaceae; Clostridium.
J1H9Q3_9CLOT	691	Clostridium sp. MSTE9	dCache_1~HAMP~MCPsignal	MCPsignal~	dCache_1	42	287	246	4.3e-26	Bacteria; Firmicutes; Clostridia; Clostridiales; Clostridiaceae; Clostridium.
J2E9D1_9PSED	629	Pseudomonas chlororaphis subsp. aureofaciens 30-84	dCache_1~HAMP~MCPsignal	MCPsignal~	dCache_1	36	261	226	5.8e-26	Bacteria; Proteobacteria; Gammaproteobacteria; Pseudomonadales; Pseudomonadaceae; Pseudomonas.
J2LGB3_9BURK	662	Herbaspirillum sp. CF444	dCache_1~HAMP~MCPsignal	MCPsignal~	dCache_1	34	253	220	4.6e-21	Bacteria; Proteobacteria; Betaproteobacteria; Burkholderiales; Oxalobacteraceae; Herbaspirillum.
J3AWT0_9BACL	653	Brevibacillus sp. CF112	dCache_1~HAMP~MCPsignal	MCPsignal~	dCache_1	31	259	229	3.5e-28	Bacteria; Firmicutes; Bacilli; Bacillales; Paenibacillaceae; Brevibacillus.
J3B9U3_9BACL	980	Brevibacillus sp. CF112	dCache_1~HisKA~HATPase_c~Response_reg~Hpt	HisKA~HATPase_c~Response_reg~Hpt~	dCache_1	37	283	247	1.2e-28	Bacteria; Firmicutes; Bacilli; Bacillales; Paenibacillaceae; Brevibacillus.
J3BCA4_9PSED	629	Pseudomonas sp. GM60	dCache_1~HAMP~MCPsignal	MCPsignal~	dCache_1	36	261	226	2.9e-31	Bacteria; Proteobacteria; Gammaproteobacteria; Pseudomonadales; Pseudomonadaceae; Pseudomonas.
J4Q9L4_9FIRM	657	Selenomonas sp. FOBRC6	dCache_1~HAMP~MCPsignal	MCPsignal~	dCache_1	31	259	229	2.8e-30	Bacteria; Firmicutes; Negativicutes; Selenomonadales; Selenomonadaceae; Selenomonas.
J4WH69_9FIRM	682	Peptoanaerobacter stomatis	dCache_1~MCPsignal	MCPsignal~	dCache_1	58	286	229	7.8e-33	Bacteria; Firmicutes; Clostridia; Clostridiales; Peptostreptococcaceae; Peptoanaerobacter.
J7IVF1_DESMD	659	Desulfosporosinus meridiei (strain ATCC BAA-275 / DSM 13257 / NCIMB 13706 / S10)	dCache_1~HAMP~MCPsignal	MCPsignal~	dCache_1	28	265	238	2.6e-23	Bacteria; Firmicutes; Clostridia; Clostridiales; Peptococcaceae; Desulfosporosinus.
J8V8S4_PSEPU	624	Pseudomonas putida S11	dCache_1~HAMP~MCPsignal	MCPsignal~	dCache_1	36	256	221	2.1e-24	Bacteria; Proteobacteria; Gammaproteobacteria; Pseudomonadales; Pseudomonadaceae; Pseudomonas.
J9E0V9_9BACL	633	Alicyclobacillus hesperidum URH17-3-68	dCache_1~HAMP~MCPsignal	MCPsignal~	dCache_1	13	238	226	2.9e-20	Bacteria; Firmicutes; Bacilli; Bacillales; Alicyclobacillaceae; Alicyclobacillus.
K0AVQ5_CLOA9	666	Clostridium acidurici (strain ATCC 7906 / DSM 604 / BCRC 14475 / CIP 104303 / NCIMB 10678 / 9a) (Gottschalkia acidurici)	dCache_1~HAMP~MCPsignal	MCPsignal~	dCache_1	37	272	236	3.1e-33	Bacteria; Firmicutes; Tissierellia; Tissierellales; Gottschalkiaceae; Gottschalkia.
K0AX88_CLOA9	666	Clostridium acidurici (strain ATCC 7906 / DSM 604 / BCRC 14475 / CIP 104303 / NCIMB 10678 / 9a) (Gottschalkia acidurici)	dCache_1~HAMP~MCPsignal	MCPsignal~	dCache_1	37	269	233	2.6e-26	Bacteria; Firmicutes; Tissierellia; Tissierellales; Gottschalkiaceae; Gottschalkia.
K2KA75_9GAMM	630	Idiomarina xiamenensis 10-D-4	dCache_1~HAMP~MCPsignal	MCPsignal~	dCache_1	36	261	226	1.1e-29	Bacteria; Proteobacteria; Gammaproteobacteria; Alteromonadales; Idiomarinaceae; Idiomarina.
K2PEG6_9RHIZ	715	Agrobacterium albertimagni AOL15	dCache_1~HAMP~MCPsignal	MCPsignal~	dCache_1	55	280	226	1.7e-26	Bacteria; Proteobacteria; Alphaproteobacteria; Rhizobiales; Rhizobiaceae; Rhizobium/Agrobacterium group; Agrobacterium.
K4ZIB1_PAEAL	659	Paenibacillus alvei DSM 29	dCache_1~HAMP~MCPsignal	MCPsignal~	dCache_1	38	280	243	1.5e-17	Bacteria; Firmicutes; Bacilli; Bacillales; Paenibacillaceae; Paenibacillus.
K5AF34_PAEAL	663	Paenibacillus alvei DSM 29	dCache_1~HAMP~MCPsignal	MCPsignal~	dCache_1	25	269	245	2.3e-21	Bacteria; Firmicutes; Bacilli; Bacillales; Paenibacillaceae; Paenibacillus.
K5YEH3_9PSED	629	Pseudomonas sp. Chol1	dCache_1~HAMP~MCPsignal	MCPsignal~	dCache_1	36	261	226	2.4e-27	Bacteria; Proteobacteria; Gammaproteobacteria; Pseudomonadales; Pseudomonadaceae; Pseudomonas.
K6T5F7_9CLOT	479	Clostridium sp. Maddingley MBC34-26	dCache_1~HAMP	No_output	dCache_1	41	271	231	9.6e-27	Bacteria; Firmicutes; Clostridia; Clostridiales; Clostridiaceae; Clostridium.
K8GEU8_9CYAN	1645	Oscillatoriales cyanobacterium JSC-12	dCache_1~HAMP~PAS~GAF~GAF~PAS_3~PAS_8~HisKA~HATPase_c~Response_reg	HisKA~HATPase_c~Response_reg~	dCache_1	28	315	288	1.4e-20	Bacteria; Cyanobacteria; Oscillatoriophycideae; Oscillatoriales; unclassified Oscillatoriales.
K9CK53_9FIRM	662	Selenomonas sp. F0473	dCache_1~HAMP~MCPsignal	MCPsignal~	dCache_1	35	264	230	1.9e-29	Bacteria; Firmicutes; Negativicutes; Selenomonadales; Selenomonadaceae; Selenomonas.
K9D0R3_9FIRM	658	Selenomonas sp. F0473	dCache_1~HAMP~MCPsignal	MCPsignal~	dCache_1	31	260	230	2.4e-27	Bacteria; Firmicutes; Negativicutes; Selenomonadales; Selenomonadaceae; Selenomonas.
K9HPB2_9PROT	797	Caenispirillum salinarum AK4	dCache_1~HAMP~MCPsignal~Hemerythrin	MCPsignal~Hemerythrin~	dCache_1	36	261	226	8.5e-23	Bacteria; Proteobacteria; Alphaproteobacteria; Rhodospirillales; Rhodospirillaceae; Caenispirillum.
K9NI80_9PSED	627	Pseudomonas sp. UW4	dCache_1~HAMP~MCPsignal	MCPsignal~	dCache_1	32	259	228	4.2e-22	Bacteria; Proteobacteria; Gammaproteobacteria; Pseudomonadales; Pseudomonadaceae; Pseudomonas.
K9NN60_9PSED	629	Pseudomonas sp. UW4	dCache_1~HAMP~MCPsignal	MCPsignal~	dCache_1	36	261	226	1.7e-28	Bacteria; Proteobacteria; Gammaproteobacteria; Pseudomonadales; Pseudomonadaceae; Pseudomonas.
K9Q2P6_9CYAN	1126	Leptolyngbya sp. PCC 7376	dCache_1~HAMP~HisKA~HATPase_c~Response_reg~Guanylate_cyc	HisKA~HATPase_c~Response_reg~Guanylate_cyc~	dCache_1	41	334	294	2.6e-20	Bacteria; Cyanobacteria; Synechococcales; Leptolyngbyaceae; Leptolyngbya.
K9TME0_9CYAN	667	Oscillatoria acuminata PCC 6304	dCache_1~HAMP~Guanylate_cyc	Guanylate_cyc~	dCache_1	46	341	296	8e-25	Bacteria; Cyanobacteria; Oscillatoriophycideae; Oscillatoriales; Oscillatoriaceae; Oscillatoria.
K9VMC6_9CYAN	1315	Oscillatoria nigro-viridis PCC 7112	dCache_1~HAMP~PAS_4~PAS_9~PAS_9~HisKA~HATPase_c~Response_reg	HisKA~HATPase_c~Response_reg~	dCache_1	44	336	293	4.3e-26	Bacteria; Cyanobacteria; Oscillatoriophycideae; Oscillatoriales; Oscillatoriaceae; Oscillatoria.
L0NBP3_9RHIZ	696	Rhizobium sp. NT-26	dCache_1~HAMP~MCPsignal	MCPsignal~	dCache_1	36	258	223	8.7e-25	Bacteria; Proteobacteria; Alphaproteobacteria; Rhizobiales; Rhizobiaceae; Rhizobium/Agrobacterium group; Rhizobium.
L1LZC6_PSEPU	624	Pseudomonas putida CSV86	dCache_1~HAMP~MCPsignal	MCPsignal~	dCache_1	36	256	221	3.5e-23	Bacteria; Proteobacteria; Gammaproteobacteria; Pseudomonadales; Pseudomonadaceae; Pseudomonas.
L5NEA6_9BACI	675	Halobacillus sp. BAB-2008	dCache_1~HAMP~MCPsignal	MCPsignal~	dCache_1	49	280	232	3.2e-29	Bacteria; Firmicutes; Bacilli; Bacillales; Bacillaceae; Halobacillus.
L8D2I8_9GAMM	629	Pseudoalteromonas luteoviolacea B = ATCC 29581	dCache_1~HAMP~MCPsignal	MCPsignal~	dCache_1	33	261	229	5.4e-25	Bacteria; Proteobacteria; Gammaproteobacteria; Alteromonadales; Pseudoalteromonadaceae; Pseudoalteromonas.
L8D6E6_9GAMM	622	Pseudoalteromonas luteoviolacea B = ATCC 29581	dCache_1~HAMP~MCPsignal	MCPsignal~	dCache_1	32	254	223	1.1e-22	Bacteria; Proteobacteria; Gammaproteobacteria; Alteromonadales; Pseudoalteromonadaceae; Pseudoalteromonas.
L8J747_9GAMM	627	Photobacterium marinum	dCache_1~HAMP~MCPsignal	MCPsignal~	dCache_1	32	259	228	2.9e-26	Bacteria; Proteobacteria; Gammaproteobacteria; Vibrionales; Vibrionaceae; Photobacterium.
L8J9F0_9GAMM	636	Photobacterium marinum	dCache_1~HAMP~MCPsignal	MCPsignal~	dCache_1	24	267	244	4.6e-15	Bacteria; Proteobacteria; Gammaproteobacteria; Vibrionales; Vibrionaceae; Photobacterium.
L8JCT2_9GAMM	635	Photobacterium marinum	dCache_1~HAMP~MCPsignal	MCPsignal~	dCache_1	35	266	232	3.9e-16	Bacteria; Proteobacteria; Gammaproteobacteria; Vibrionales; Vibrionaceae; Photobacterium.
L8JD78_9GAMM	622	Photobacterium marinum	dCache_1~HAMP~MCPsignal	MCPsignal~	dCache_1	32	254	223	4.2e-25	Bacteria; Proteobacteria; Gammaproteobacteria; Vibrionales; Vibrionaceae; Photobacterium.
L8JE38_9GAMM	627	Photobacterium marinum	dCache_1~HAMP~MCPsignal	MCPsignal~	dCache_1	34	259	226	5.6e-28	Bacteria; Proteobacteria; Gammaproteobacteria; Vibrionales; Vibrionaceae; Photobacterium.
L8JH93_9GAMM	634	Photobacterium marinum	dCache_1~HAMP~MCPsignal	MCPsignal~	dCache_1	35	266	232	7.3e-12	Bacteria; Proteobacteria; Gammaproteobacteria; Vibrionales; Vibrionaceae; Photobacterium.
L8MBI7_PSEPS	625	Pseudomonas pseudoalcaligenes KF707 = NBRC 110670	dCache_1~HAMP~MCPsignal	MCPsignal~	dCache_1	36	257	222	8.3e-31	Bacteria; Proteobacteria; Gammaproteobacteria; Pseudomonadales; Pseudomonadaceae; Pseudomonas; Pseudomonas oleovorans/pseudoalcaligenes group.
L8N0R4_9CYAN	1355	Pseudanabaena biceps PCC 7429	dCache_1~HAMP~PAS_3~PAS_4~HisKA~HATPase_c~Response_reg	HisKA~HATPase_c~Response_reg~	dCache_1	43	332	290	2.8e-24	Bacteria; Cyanobacteria; Synechococcales; Pseudanabaenaceae; Pseudanabaena.
M1FHE4_9ALTE	608	Marinobacter sp. BSs20148	dCache_1~HAMP~MCPsignal	MCPsignal~	dCache_1	12	239	228	4e-29	Bacteria; Proteobacteria; Gammaproteobacteria; Alteromonadales; Alteromonadaceae; Marinobacter.
M1MQC1_9CLOT	672	Clostridium saccharoperbutylacetonicum N1-4(HMT)	dCache_1~MCPsignal	MCPsignal~	dCache_1	35	270	236	1.3e-20	Bacteria; Firmicutes; Clostridia; Clostridiales; Clostridiaceae; Clostridium.
M1MXV9_9CLOT	670	Clostridium saccharoperbutylacetonicum N1-4(HMT)	dCache_1~HAMP~MCPsignal	MCPsignal~	dCache_1	48	276	229	1.9e-31	Bacteria; Firmicutes; Clostridia; Clostridiales; Clostridiaceae; Clostridium.
M1MYU6_9CLOT	665	Clostridium saccharoperbutylacetonicum N1-4(HMT)	dCache_1~HAMP~MCPsignal	MCPsignal~	dCache_1	42	271	230	2.9e-29	Bacteria; Firmicutes; Clostridia; Clostridiales; Clostridiaceae; Clostridium.
M1N7I4_9CLOT	668	Clostridium saccharoperbutylacetonicum N1-4(HMT)	dCache_1~HAMP~MCPsignal	MCPsignal~	dCache_1	35	273	239	2.8e-29	Bacteria; Firmicutes; Clostridia; Clostridiales; Clostridiaceae; Clostridium.
M1ZB12_9FIRM	585	[Clostridium] ultunense Esp	dCache_1~HAMP~MCPsignal	MCPsignal~	dCache_1	5	201	197	7e-16	Bacteria; Firmicutes; Tissierellia; Tissierellales; Tissierellaceae.
M4U4Y8_9GAMM	636	Psychromonas sp. CNPT3	dCache_1~HAMP~MCPsignal	MCPsignal~	dCache_1	36	266	231	4.7e-16	Bacteria; Proteobacteria; Gammaproteobacteria; Alteromonadales; Psychromonadaceae; Psychromonas.
M4U6B4_9GAMM	637	Psychromonas sp. CNPT3	dCache_1~HAMP~MCPsignal	MCPsignal~	dCache_1	36	267	232	6e-20	Bacteria; Proteobacteria; Gammaproteobacteria; Alteromonadales; Psychromonadaceae; Psychromonas.
M4UJS8_9GAMM	636	Psychromonas sp. CNPT3	dCache_1~MCPsignal	MCPsignal~	dCache_1	36	266	231	7.2e-14	Bacteria; Proteobacteria; Gammaproteobacteria; Alteromonadales; Psychromonadaceae; Psychromonas.
M7DCK4_9ALTE	628	Marinobacter santoriniensis NKSG1	dCache_1~HAMP~MCPsignal	MCPsignal~	dCache_1	34	259	226	1.4e-31	Bacteria; Proteobacteria; Gammaproteobacteria; Alteromonadales; Alteromonadaceae; Marinobacter.
M8DAX1_9BACL	655	Brevibacillus borstelensis AK1	dCache_1~HAMP~MCPsignal	MCPsignal~	dCache_1	33	261	229	1.3e-26	Bacteria; Firmicutes; Bacilli; Bacillales; Paenibacillaceae; Brevibacillus.
MCPC_BACSU	655	Bacillus subtilis (strain 168)	dCache_1~HAMP~MCPsignal	MCPsignal~	dCache_1	36	261	226	1.4e-25	Bacteria; Firmicutes; Bacilli; Bacillales; Bacillaceae; Bacillus.
MCPG_PSEPK	624	Pseudomonas putida (strain ATCC 47054 / DSM 6125 / NCIMB 11950 / KT2440)	dCache_1~HAMP~MCPsignal	MCPsignal~	dCache_1	36	256	221	1.6e-25	Bacteria; Proteobacteria; Gammaproteobacteria; Pseudomonadales; Pseudomonadaceae; Pseudomonas.
N1ZAM7_9CLOT	678	Clostridium sp. ASF356	dCache_1~HAMP~MCPsignal	MCPsignal~	dCache_1	46	290	245	3.8e-22	Bacteria; Firmicutes; Clostridia; Clostridiales; Clostridiaceae; Clostridium.
N2AB86_9FIRM	683	Eubacterium plexicaudatum ASF492	dCache_1~HAMP~MCPsignal	MCPsignal~	dCache_1	45	297	253	7.8e-20	Bacteria; Firmicutes; Clostridia; Clostridiales; Eubacteriaceae; Eubacterium.
N2AIE2_9FIRM	682	Eubacterium plexicaudatum ASF492	dCache_1~HAMP~MCPsignal	MCPsignal~	dCache_1	52	294	243	8.6e-25	Bacteria; Firmicutes; Clostridia; Clostridiales; Eubacteriaceae; Eubacterium.
N2BD68_9FIRM	678	Eubacterium plexicaudatum ASF492	dCache_1~HAMP~MCPsignal	MCPsignal~	dCache_1	44	291	248	4.2e-24	Bacteria; Firmicutes; Clostridia; Clostridiales; Eubacteriaceae; Eubacterium.
N2IPC1_9PSED	629	Pseudomonas sp. HPB0071	dCache_1~HAMP~MCPsignal	MCPsignal~	dCache_1	36	261	226	2e-22	Bacteria; Proteobacteria; Gammaproteobacteria; Pseudomonadales; Pseudomonadaceae; Pseudomonas.
N2IWL9_9PSED	629	Pseudomonas sp. HPB0071	dCache_1~HAMP~MCPsignal	MCPsignal~	dCache_1	36	261	226	1.3e-24	Bacteria; Proteobacteria; Gammaproteobacteria; Pseudomonadales; Pseudomonadaceae; Pseudomonas.
N6XUM1_9RHOO	589	Thauera sp. 27	dCache_1~HAMP~GGDEF	GGDEF~	dCache_1	46	330	285	1.7e-11	Bacteria; Proteobacteria; Betaproteobacteria; Rhodocyclales; Zoogloeaceae; Thauera.
N6XWD9_9RHOO	624	Thauera sp. 27	dCache_1~HAMP~MCPsignal	MCPsignal~	dCache_1	34	256	223	1.1e-23	Bacteria; Proteobacteria; Betaproteobacteria; Rhodocyclales; Zoogloeaceae; Thauera.
N6Y1E2_9RHOO	577	Thauera linaloolentis 47Lol = DSM 12138	dCache_1~HAMP~GGDEF	GGDEF~	dCache_1	83	331	249	1.1e-14	Bacteria; Proteobacteria; Betaproteobacteria; Rhodocyclales; Zoogloeaceae; Thauera.
N6Y502_9RHOO	626	Thauera sp. 27	dCache_1~HAMP~MCPsignal	MCPsignal~	dCache_1	32	258	227	1.6e-21	Bacteria; Proteobacteria; Betaproteobacteria; Rhodocyclales; Zoogloeaceae; Thauera.
N6YGG0_9RHOO	578	Thauera sp. 63	dCache_1~HAMP~GGDEF	GGDEF~	dCache_1	86	331	246	2.3e-15	Bacteria; Proteobacteria; Betaproteobacteria; Rhodocyclales; Zoogloeaceae; Thauera.
O58227_PYRHO	739	Pyrococcus horikoshii (strain ATCC 700860 / DSM 12428 / JCM 9974 / NBRC 100139 / OT-3)	dCache_1~HAMP~MCPsignal	MCPsignal~	dCache_1	50	283	234	2.4e-38	Archaea; Euryarchaeota; Thermococci; Thermococcales; Thermococcaceae; Pyrococcus.
PCTA_PSEAE	629	Pseudomonas aeruginosa (strain ATCC 15692 / DSM 22644 / CIP 104116 / JCM 14847 / LMG 12228 / 1C / PRS 101 / PAO1)	dCache_1~HAMP~MCPsignal	MCPsignal~	dCache_1	36	261	226	2.1e-28	Bacteria; Proteobacteria; Gammaproteobacteria; Pseudomonadales; Pseudomonadaceae; Pseudomonas.
Q0B010_SYNWW	1023	Syntrophomonas wolfei subsp. wolfei (strain DSM 2245B / Goettingen)	dCache_1~HAMP~HATPase_c~CheX	HATPase_c~CheX~	dCache_1	35	275	241	1.1e-21	Bacteria; Firmicutes; Clostridia; Clostridiales; Syntrophomonadaceae; Syntrophomonas.
Q0KFL3_CUPNH	599	Cupriavidus necator (strain ATCC 17699 / H16 / DSM 428 / Stanier 337) (Ralstonia eutropha)	dCache_1~HAMP~MCPsignal	MCPsignal~	dCache_1	20	258	239	2e-22	Bacteria; Proteobacteria; Betaproteobacteria; Burkholderiales; Burkholderiaceae; Cupriavidus.
Q0WHH9_YERPE	595	Yersinia pestis	dCache_1~HAMP~MCPsignal	MCPsignal~	dCache_1	27	255	229	9.9e-23	Bacteria; Proteobacteria; Gammaproteobacteria; Enterobacterales; Yersiniaceae; Yersinia.
Q10Z12_TRIEI	1207	Trichodesmium erythraeum (strain IMS101)	dCache_1~HAMP~HisKA~HATPase_c~Response_reg~Guanylate_cyc	HisKA~HATPase_c~Response_reg~Guanylate_cyc~	dCache_1	62	352	291	7.7e-19	Bacteria; Cyanobacteria; Oscillatoriophycideae; Oscillatoriales; Microcoleaceae; Trichodesmium.
Q118H3_TRIEI	1130	Trichodesmium erythraeum (strain IMS101)	dCache_1~HAMP~HisKA~HATPase_c~Response_reg~Guanylate_cyc	HisKA~HATPase_c~Response_reg~Guanylate_cyc~	dCache_1	49	348	300	2e-14	Bacteria; Cyanobacteria; Oscillatoriophycideae; Oscillatoriales; Microcoleaceae; Trichodesmium.
Q13WJ0_PARXL	599	Paraburkholderia xenovorans (strain LB400)	dCache_1~HAMP~MCPsignal	MCPsignal~	dCache_1	18	258	241	7.5e-25	Bacteria; Proteobacteria; Betaproteobacteria; Burkholderiales; Burkholderiaceae; Paraburkholderia.
Q1IE56_PSEE4	624	Pseudomonas entomophila (strain L48)	dCache_1~HAMP~MCPsignal	MCPsignal~	dCache_1	36	256	221	7.9e-27	Bacteria; Proteobacteria; Gammaproteobacteria; Pseudomonadales; Pseudomonadaceae; Pseudomonas.
Q1N6M0_9GAMM	648	Bermanella marisrubri	dCache_1~HAMP~MCPsignal	MCPsignal~	dCache_1	32	280	249	4.7e-18	Bacteria; Proteobacteria; Gammaproteobacteria; Oceanospirillales; Oceanospirillaceae; Bermanella.
Q1R1B8_CHRSD	613	Chromohalobacter salexigens (strain DSM 3043 / ATCC BAA-138 / NCIMB 13768)	dCache_1~HAMP~MCPsignal	MCPsignal~	dCache_1	18	258	241	2.5e-20	Bacteria; Proteobacteria; Gammaproteobacteria; Oceanospirillales; Halomonadaceae; Chromohalobacter.
Q1ZJD0_PHOAS	627	Photobacterium angustum (strain S14 / CCUG 15956) (Vibrio sp. (strain S14 / CCUG 15956))	dCache_1~HAMP~MCPsignal	MCPsignal~	dCache_1	30	259	230	2.8e-22	Bacteria; Proteobacteria; Gammaproteobacteria; Vibrionales; Vibrionaceae; Photobacterium.
Q1ZUI0_PHOAS	627	Photobacterium angustum (strain S14 / CCUG 15956) (Vibrio sp. (strain S14 / CCUG 15956))	dCache_1~HAMP~MCPsignal	MCPsignal~	dCache_1	34	259	226	3.6e-28	Bacteria; Proteobacteria; Gammaproteobacteria; Vibrionales; Vibrionaceae; Photobacterium.
Q2BGX4_NEPCE	626	Neptuniibacter caesariensis	dCache_1~HAMP~MCPsignal	MCPsignal~	dCache_1	32	258	227	1.1e-26	Bacteria; Proteobacteria; Gammaproteobacteria; Oceanospirillales; Oceanospirillaceae; Neptuniibacter.
Q2FMI7_METHJ	706	Methanospirillum hungatei JF-1 (strain ATCC 27890 / DSM 864 / NBRC 100397 / JF-1)	dCache_1~HAMP~SpoIIE	SpoIIE~	dCache_1	59	342	284	1.7e-18	Archaea; Euryarchaeota; Methanomicrobia; Methanomicrobiales; Methanospirillaceae; Methanospirillum.
Q2SKQ6_HAHCH	629	Hahella chejuensis (strain KCTC 2396)	dCache_1~HAMP~MCPsignal	MCPsignal~	dCache_1	23	261	239	1.2e-18	Bacteria; Proteobacteria; Gammaproteobacteria; Oceanospirillales; Hahellaceae; Hahella.
Q3ADB4_CARHZ	619	Carboxydothermus hydrogenoformans (strain ATCC BAA-161 / DSM 6008 / Z-2901)	dCache_1~HAMP~MCPsignal	MCPsignal~	dCache_1	33	265	233	9.6e-34	Bacteria; Firmicutes; Clostridia; Thermoanaerobacterales; Thermoanaerobacteraceae; Carboxydothermus.
Q3ICH5_PSEHT	629	Pseudoalteromonas haloplanktis (strain TAC 125)	dCache_1~HAMP~MCPsignal	MCPsignal~	dCache_1	34	261	228	4.1e-25	Bacteria; Proteobacteria; Gammaproteobacteria; Alteromonadales; Pseudoalteromonadaceae; Pseudoalteromonas.
Q3K7T6_PSEPF	629	Pseudomonas fluorescens (strain Pf0-1)	dCache_1~HAMP~MCPsignal	MCPsignal~	dCache_1	36	261	226	7.5e-27	Bacteria; Proteobacteria; Gammaproteobacteria; Pseudomonadales; Pseudomonadaceae; Pseudomonas.
Q477L5_CUPNJ	599	Cupriavidus necator (strain JMP 134 / LMG 1197) (Ralstonia eutropha (strain JMP 134))	dCache_1~HAMP~MCPsignal	MCPsignal~	dCache_1	36	258	223	1.8e-24	Bacteria; Proteobacteria; Betaproteobacteria; Burkholderiales; Burkholderiaceae; Cupriavidus.
Q47XG9_COLP3	636	Colwellia psychrerythraea (strain 34H / ATCC BAA-681) (Vibrio psychroerythus)	dCache_1~HAMP~MCPsignal	MCPsignal~	dCache_1	36	267	232	2.2e-17	Bacteria; Proteobacteria; Gammaproteobacteria; Alteromonadales; Colwelliaceae; Colwellia.
Q4K7B8_PSEF5	629	Pseudomonas fluorescens (strain ATCC BAA-477 / NRRL B-23932 / Pf-5)	dCache_1~HAMP~MCPsignal	MCPsignal~	dCache_1	36	261	226	3.1e-29	Bacteria; Proteobacteria; Gammaproteobacteria; Pseudomonadales; Pseudomonadaceae; Pseudomonas.
Q5DYJ2_VIBF1	624	Vibrio fischeri (strain ATCC 700601 / ES114)	dCache_1~MCPsignal	MCPsignal~	dCache_1	34	255	222	2.2e-17	Bacteria; Proteobacteria; Gammaproteobacteria; Vibrionales; Vibrionaceae; Aliivibrio.
Q5DZ61_VIBF1	631	Vibrio fischeri (strain ATCC 700601 / ES114)	dCache_1~HAMP~MCPsignal	MCPsignal~	dCache_1	37	263	227	1.3e-21	Bacteria; Proteobacteria; Gammaproteobacteria; Vibrionales; Vibrionaceae; Aliivibrio.
Q5E0I7_VIBF1	621	Vibrio fischeri (strain ATCC 700601 / ES114)	dCache_1~HAMP~MCPsignal	MCPsignal~	dCache_1	23	253	231	1.1e-24	Bacteria; Proteobacteria; Gammaproteobacteria; Vibrionales; Vibrionaceae; Aliivibrio.
Q5E1B9_VIBF1	606	Vibrio fischeri (strain ATCC 700601 / ES114)	dCache_1~HAMP~MCPsignal	MCPsignal~	dCache_1	5	238	234	1e-13	Bacteria; Proteobacteria; Gammaproteobacteria; Vibrionales; Vibrionaceae; Aliivibrio.
Q5E6S4_VIBF1	624	Vibrio fischeri (strain ATCC 700601 / ES114)	dCache_1~HAMP~MCPsignal	MCPsignal~	dCache_1	24	256	233	4.9e-28	Bacteria; Proteobacteria; Gammaproteobacteria; Vibrionales; Vibrionaceae; Aliivibrio.
Q5JF90_THEKO	747	Thermococcus kodakarensis (strain ATCC BAA-918 / JCM 12380 / KOD1) (Pyrococcus kodakaraensis (strain KOD1))	dCache_1~HAMP~MCPsignal	MCPsignal~	dCache_1	44	291	248	5.1e-40	Archaea; Euryarchaeota; Thermococci; Thermococcales; Thermococcaceae; Thermococcus.
Q5JHH6_THEKO	769	Thermococcus kodakarensis (strain ATCC BAA-918 / JCM 12380 / KOD1) (Pyrococcus kodakaraensis (strain KOD1))	dCache_1~HAMP~MCPsignal	MCPsignal~	dCache_1	59	298	240	1.8e-38	Archaea; Euryarchaeota; Thermococci; Thermococcales; Thermococcaceae; Thermococcus.
Q5L175_GEOKA	658	Geobacillus kaustophilus (strain HTA426)	dCache_1~HAMP~MCPsignal	MCPsignal~	dCache_1	37	263	227	6.2e-29	Bacteria; Firmicutes; Bacilli; Bacillales; Bacillaceae; Geobacillus; Geobacillus thermoleovorans group.
Q5QZ84_IDILO	630	Idiomarina loihiensis (strain ATCC BAA-735 / DSM 15497 / L2-TR)	dCache_1~HAMP~MCPsignal	MCPsignal~	dCache_1	36	261	226	4.7e-30	Bacteria; Proteobacteria; Gammaproteobacteria; Alteromonadales; Idiomarinaceae; Idiomarina.
Q63PN5_BURPS	605	Burkholderia pseudomallei (strain K96243)	dCache_1~HAMP~MCPsignal	MCPsignal~	dCache_1	23	264	242	5.4e-23	Bacteria; Proteobacteria; Betaproteobacteria; Burkholderiales; Burkholderiaceae; Burkholderia; pseudomallei group.
Q65KB1_BACLD	655	Bacillus licheniformis (strain ATCC 14580 / DSM 13 / JCM 2505 / NBRC 12200 / NCIMB 9375 / NRRL NRS-1264 / Gibson 46)	dCache_1~HAMP~MCPsignal	MCPsignal~	dCache_1	35	261	227	3.6e-33	Bacteria; Firmicutes; Bacilli; Bacillales; Bacillaceae; Bacillus.
Q6D870_PECAS	596	Pectobacterium atrosepticum (strain SCRI 1043 / ATCC BAA-672) (Erwinia carotovora subsp. atroseptica)	dCache_1~HAMP~MCPsignal	MCPsignal~	dCache_1	2	256	255	1.5e-25	Bacteria; Proteobacteria; Gammaproteobacteria; Enterobacterales; Pectobacteriaceae; Pectobacterium.
Q6LKN0_PHOPR	635	Photobacterium profundum (strain SS9)	dCache_1~HAMP~MCPsignal	MCPsignal~	dCache_1	36	266	231	3.6e-16	Bacteria; Proteobacteria; Gammaproteobacteria; Vibrionales; Vibrionaceae; Photobacterium.
Q6LM18_PHOPR	627	Photobacterium profundum (strain SS9)	dCache_1~HAMP~MCPsignal	MCPsignal~	dCache_1	34	259	226	1.2e-25	Bacteria; Proteobacteria; Gammaproteobacteria; Vibrionales; Vibrionaceae; Photobacterium.
Q6LNC0_PHOPR	627	Photobacterium profundum (strain SS9)	dCache_1~HAMP~MCPsignal	MCPsignal~	dCache_1	34	259	226	2.1e-28	Bacteria; Proteobacteria; Gammaproteobacteria; Vibrionales; Vibrionaceae; Photobacterium.
Q6LS49_PHOPR	622	Photobacterium profundum (strain SS9)	dCache_1~HAMP~MCPsignal	MCPsignal~	dCache_1	32	254	223	1.3e-28	Bacteria; Proteobacteria; Gammaproteobacteria; Vibrionales; Vibrionaceae; Photobacterium.
Q7CXP8_AGRFC	696	Agrobacterium fabrum (strain C58 / ATCC 33970) (Agrobacterium tumefaciens (strain C58))	dCache_1~HAMP~MCPsignal	MCPsignal~	dCache_1	36	262	227	3.9e-28	Bacteria; Proteobacteria; Alphaproteobacteria; Rhizobiales; Rhizobiaceae; Rhizobium/Agrobacterium group; Agrobacterium; Agrobacterium tumefaciens complex.
Q7M8U3_WOLSU	629	Wolinella succinogenes (strain ATCC 29543 / DSM 1740 / LMG 7466 / NCTC 11488 / FDC 602W) (Vibrio succinogenes)	dCache_1~HAMP~MCPsignal	MCPsignal~	dCache_1	36	260	225	4.4e-28	Bacteria; Proteobacteria; Epsilonproteobacteria; Campylobacterales; Helicobacteraceae; Wolinella.
Q7MEX1_VIBVY	635	Vibrio vulnificus (strain YJ016)	dCache_1~HAMP~MCPsignal	MCPsignal~	dCache_1	28	266	239	6.8e-18	Bacteria; Proteobacteria; Gammaproteobacteria; Vibrionales; Vibrionaceae; Vibrio.
Q7MF83_VIBVY	623	Vibrio vulnificus (strain YJ016)	dCache_1~HAMP~MCPsignal	MCPsignal~	dCache_1	32	255	224	1.5e-25	Bacteria; Proteobacteria; Gammaproteobacteria; Vibrionales; Vibrionaceae; Vibrio.
Q7MF86_VIBVY	622	Vibrio vulnificus (strain YJ016)	dCache_1~HAMP~MCPsignal	MCPsignal~	dCache_1	32	254	223	2.5e-28	Bacteria; Proteobacteria; Gammaproteobacteria; Vibrionales; Vibrionaceae; Vibrio.
Q7MIX7_VIBVY	623	Vibrio vulnificus (strain YJ016)	dCache_1~HAMP~MCPsignal	MCPsignal~	dCache_1	32	255	224	5.5e-26	Bacteria; Proteobacteria; Gammaproteobacteria; Vibrionales; Vibrionaceae; Vibrio.
Q7MJQ8_VIBVY	627	Vibrio vulnificus (strain YJ016)	dCache_1~HAMP~MCPsignal	MCPsignal~	dCache_1	34	259	226	6.6e-26	Bacteria; Proteobacteria; Gammaproteobacteria; Vibrionales; Vibrionaceae; Vibrio.
Q7NQI1_CHRVO	625	Chromobacterium violaceum (strain ATCC 12472 / DSM 30191 / JCM 1249 / NBRC 12614 / NCIMB 9131 / NCTC 9757)	dCache_1~HAMP~MCPsignal	MCPsignal~	dCache_1	33	257	225	6.3e-25	Bacteria; Proteobacteria; Betaproteobacteria; Neisseriales; Chromobacteriaceae; Chromobacterium.
Q7NSY4_CHRVO	629	Chromobacterium violaceum (strain ATCC 12472 / DSM 30191 / JCM 1249 / NBRC 12614 / NCIMB 9131 / NCTC 9757)	dCache_1~HAMP~MCPsignal	MCPsignal~	dCache_1	35	259	225	1.1e-20	Bacteria; Proteobacteria; Betaproteobacteria; Neisseriales; Chromobacteriaceae; Chromobacterium.
Q7NZ42_CHRVO	628	Chromobacterium violaceum (strain ATCC 12472 / DSM 30191 / JCM 1249 / NBRC 12614 / NCIMB 9131 / NCTC 9757)	dCache_1~HAMP~MCPsignal	MCPsignal~	dCache_1	35	260	226	2.5e-16	Bacteria; Proteobacteria; Betaproteobacteria; Neisseriales; Chromobacteriaceae; Chromobacterium.
Q7NZM3_CHRVO	663	Chromobacterium violaceum (strain ATCC 12472 / DSM 30191 / JCM 1249 / NBRC 12614 / NCIMB 9131 / NCTC 9757)	dCache_1~HAMP~MCPsignal	MCPsignal~	dCache_1	67	295	229	3.6e-29	Bacteria; Proteobacteria; Betaproteobacteria; Neisseriales; Chromobacteriaceae; Chromobacterium.
Q7VH79_HELHP	658	Helicobacter hepaticus (strain ATCC 51449 / 3B1)	dCache_1~MCPsignal	MCPsignal~	dCache_1	40	262	223	3.1e-14	Bacteria; Proteobacteria; Epsilonproteobacteria; Campylobacterales; Helicobacteraceae; Helicobacter.
Q87IU5_VIBPA	623	Vibrio parahaemolyticus serotype O3:K6 (strain RIMD 2210633)	dCache_1~HAMP~MCPsignal	MCPsignal~	dCache_1	32	255	224	4.4e-29	Bacteria; Proteobacteria; Gammaproteobacteria; Vibrionales; Vibrionaceae; Vibrio.
Q87KZ7_VIBPA	626	Vibrio parahaemolyticus serotype O3:K6 (strain RIMD 2210633)	dCache_1~HAMP~MCPsignal	MCPsignal~	dCache_1	24	258	235	2.4e-22	Bacteria; Proteobacteria; Gammaproteobacteria; Vibrionales; Vibrionaceae; Vibrio.
Q87NG4_VIBPA	627	Vibrio parahaemolyticus serotype O3:K6 (strain RIMD 2210633)	dCache_1~HAMP~MCPsignal	MCPsignal~	dCache_1	35	259	225	2.7e-30	Bacteria; Proteobacteria; Gammaproteobacteria; Vibrionales; Vibrionaceae; Vibrio.
Q893I4_CLOTE	687	Clostridium tetani (strain Massachusetts / E88)	dCache_1~MCPsignal	MCPsignal~	dCache_1	58	290	233	1.3e-31	Bacteria; Firmicutes; Clostridia; Clostridiales; Clostridiaceae; Clostridium.
Q894K5_CLOTE	665	Clostridium tetani (strain Massachusetts / E88)	dCache_1~HAMP~MCPsignal	MCPsignal~	dCache_1	35	268	234	7.3e-26	Bacteria; Firmicutes; Clostridia; Clostridiales; Clostridiaceae; Clostridium.
Q895G7_CLOTE	669	Clostridium tetani (strain Massachusetts / E88)	dCache_1~HAMP~MCPsignal	MCPsignal~	dCache_1	36	275	240	2.5e-27	Bacteria; Firmicutes; Clostridia; Clostridiales; Clostridiaceae; Clostridium.
Q8E8U9_SHEON	623	Shewanella oneidensis (strain MR-1)	dCache_1~HAMP~MCPsignal	MCPsignal~	dCache_1	35	255	221	5.6e-16	Bacteria; Proteobacteria; Gammaproteobacteria; Alteromonadales; Shewanellaceae; Shewanella.
Q8R808_CALS4	689	Caldanaerobacter subterraneus subsp. tengcongensis (strain DSM 15242 / JCM 11007 / NBRC 100824 / MB4) (Thermoanaerobacter tengcongensis)	dCache_1~HAMP~MCPsignal	MCPsignal~	dCache_1	64	294	231	3.4e-33	Bacteria; Firmicutes; Clostridia; Thermoanaerobacterales; Thermoanaerobacteraceae; Caldanaerobacter.
Q8RBQ5_CALS4	669	Caldanaerobacter subterraneus subsp. tengcongensis (strain DSM 15242 / JCM 11007 / NBRC 100824 / MB4) (Thermoanaerobacter tengcongensis)	dCache_1~HAMP~MCPsignal	MCPsignal~	dCache_1	40	275	236	5.6e-28	Bacteria; Firmicutes; Clostridia; Thermoanaerobacterales; Thermoanaerobacteraceae; Caldanaerobacter.
Q8RBV6_CALS4	664	Caldanaerobacter subterraneus subsp. tengcongensis (strain DSM 15242 / JCM 11007 / NBRC 100824 / MB4) (Thermoanaerobacter tengcongensis)	dCache_1~HAMP~MCPsignal	MCPsignal~	dCache_1	40	267	228	6.5e-30	Bacteria; Firmicutes; Clostridia; Thermoanaerobacterales; Thermoanaerobacteraceae; Caldanaerobacter.
Q8RCI0_CALS4	659	Caldanaerobacter subterraneus subsp. tengcongensis (strain DSM 15242 / JCM 11007 / NBRC 100824 / MB4) (Thermoanaerobacter tengcongensis)	dCache_1~HAMP~MCPsignal	MCPsignal~	dCache_1	33	264	232	1.5e-32	Bacteria; Firmicutes; Clostridia; Thermoanaerobacterales; Thermoanaerobacteraceae; Caldanaerobacter.
Q92RJ4_RHIME	707	Rhizobium meliloti (strain 1021) (Ensifer meliloti) (Sinorhizobium meliloti)	dCache_1~HAMP~MCPsignal	MCPsignal~	dCache_1	45	270	226	1.2e-26	Bacteria; Proteobacteria; Alphaproteobacteria; Rhizobiales; Rhizobiaceae; Sinorhizobium/Ensifer group; Sinorhizobium.
Q97KK8_CLOAB	667	Clostridium acetobutylicum (strain ATCC 824 / DSM 792 / JCM 1419 / LMG 5710 / VKM B-1787)	dCache_1~HAMP~MCPsignal	MCPsignal~	dCache_1	41	273	233	2.9e-35	Bacteria; Firmicutes; Clostridia; Clostridiales; Clostridiaceae; Clostridium.
Q9KL26_VIBCH	652	Vibrio cholerae serotype O1 (strain ATCC 39315 / El Tor Inaba N16961)	dCache_1~HAMP~MCPsignal	MCPsignal~	dCache_1	60	284	225	6.3e-28	Bacteria; Proteobacteria; Gammaproteobacteria; Vibrionales; Vibrionaceae; Vibrio.
Q9KMQ2_VIBCH	643	Vibrio cholerae serotype O1 (strain ATCC 39315 / El Tor Inaba N16961)	dCache_1~HAMP~MCPsignal	MCPsignal~	dCache_1	39	274	236	7.4e-17	Bacteria; Proteobacteria; Gammaproteobacteria; Vibrionales; Vibrionaceae; Vibrio.
Q9KQ43_VIBCH	623	Vibrio cholerae serotype O1 (strain ATCC 39315 / El Tor Inaba N16961)	dCache_1~HAMP~MCPsignal	MCPsignal~	dCache_1	32	255	224	2.5e-27	Bacteria; Proteobacteria; Gammaproteobacteria; Vibrionales; Vibrionaceae; Vibrio.
Q9KSG7_VIBCH	631	Vibrio cholerae serotype O1 (strain ATCC 39315 / El Tor Inaba N16961)	dCache_1~HAMP~MCPsignal	MCPsignal~	dCache_1	37	263	227	4.9e-24	Bacteria; Proteobacteria; Gammaproteobacteria; Vibrionales; Vibrionaceae; Vibrio.
Q9KUK4_VIBCH	626	Vibrio cholerae serotype O1 (strain ATCC 39315 / El Tor Inaba N16961)	dCache_1~HAMP~MCPsignal	MCPsignal~	dCache_1	34	258	225	9.3e-27	Bacteria; Proteobacteria; Gammaproteobacteria; Vibrionales; Vibrionaceae; Vibrio.
R1CAA9_9CLOT	691	Caldisalinibacter kiritimatiensis	dCache_1~HAMP~MCPsignal	MCPsignal~	dCache_1	46	291	246	2.2e-35	Bacteria; Firmicutes; Clostridia; Clostridiales; Clostridiaceae; Caldisalinibacter.
R1CDB8_9CLOT	673	Caldisalinibacter kiritimatiensis	dCache_1~HAMP~MCPsignal	MCPsignal~	dCache_1	42	279	238	4.4e-35	Bacteria; Firmicutes; Clostridia; Clostridiales; Clostridiaceae; Caldisalinibacter.
R1CDJ7_9CLOT	886	Caldisalinibacter kiritimatiensis	dCache_1~HAMP~GAF_2~PAS_9~HD	HD-GYP~	dCache_1	37	271	235	4.6e-23	Bacteria; Firmicutes; Clostridia; Clostridiales; Clostridiaceae; Caldisalinibacter.
R1F7I2_9GAMM	527	Aeromonas molluscorum 848	dCache_1~GGDEF	GGDEF~	dCache_1	38	270	233	6.3e-20	Bacteria; Proteobacteria; Gammaproteobacteria; Aeromonadales; Aeromonadaceae; Aeromonas.
R1GYN7_9GAMM	623	Aeromonas molluscorum 848	dCache_1~HAMP~MCPsignal	MCPsignal~	dCache_1	35	255	221	4.4e-13	Bacteria; Proteobacteria; Gammaproteobacteria; Aeromonadales; Aeromonadaceae; Aeromonas.
R1HBG2_9GAMM	625	Aeromonas molluscorum 848	dCache_1~HAMP~MCPsignal	MCPsignal~	dCache_1	34	257	224	2.5e-23	Bacteria; Proteobacteria; Gammaproteobacteria; Aeromonadales; Aeromonadaceae; Aeromonas.
R4YV20_OLEAN	623	Oleispira antarctica RB-8	dCache_1~HAMP~MCPsignal	MCPsignal~	dCache_1	32	255	224	1.3e-27	Bacteria; Proteobacteria; Gammaproteobacteria; Oceanospirillales; Oceanospirillaceae; Oleispira.
R5E2G9_9CLOT	657	Clostridium sp. CAG:590	dCache_1~HAMP~MCPsignal	MCPsignal~	dCache_1	38	266	229	1.4e-22	Bacteria; Firmicutes; Clostridia; Clostridiales; Clostridiaceae; Clostridium; environmental samples.
R5EZ51_9CLOT	670	Clostridium bolteae CAG:59	dCache_1~HAMP~MCPsignal	MCPsignal~	dCache_1	37	280	244	3.6e-24	Bacteria; Firmicutes; Clostridia; Clostridiales; Clostridiaceae; Clostridium; environmental samples.
R5LE13_9SPIR	604	Brachyspira sp. CAG:700	dCache_1~MCPsignal	MCPsignal~	dCache_1	36	266	231	1.2e-12	Bacteria; Spirochaetes; Brachyspirales; Brachyspiraceae; Brachyspira; environmental samples.
R5SD74_9CLOT	633	Clostridium sp. CAG:122	dCache_1~HD~Response_reg	HD-GYP~Response_reg~	dCache_1	34	265	232	6.4e-18	Bacteria; Firmicutes; Clostridia; Clostridiales; Clostridiaceae; Clostridium; environmental samples.
R5VSQ6_9FIRM	633	Coprococcus eutactus CAG:665	dCache_1~HD~Response_reg	HD-GYP~Response_reg~	dCache_1	33	265	233	8.2e-16	Bacteria; Firmicutes; Clostridia; Clostridiales; Lachnospiraceae; Coprococcus; environmental samples.
R6BX42_9CLOT	659	Clostridium sp. CAG:510	dCache_1~HAMP~MCPsignal	MCPsignal~	dCache_1	42	268	227	1.9e-16	Bacteria; Firmicutes; Clostridia; Clostridiales; Clostridiaceae; Clostridium; environmental samples.
R6L2B7_9FIRM	690	Eubacterium sp. CAG:252	dCache_1~HAMP~MCPsignal	MCPsignal~	dCache_1	58	302	245	1.8e-26	Bacteria; Firmicutes; Clostridia; Clostridiales; Eubacteriaceae; Eubacterium; environmental samples.
R6MW90_9CLOT	633	Clostridium sp. CAG:253	dCache_1~HD~Response_reg	HD-GYP~Response_reg~	dCache_1	36	265	230	2.5e-18	Bacteria; Firmicutes; Clostridia; Clostridiales; Clostridiaceae; Clostridium; environmental samples.
R7C7F1_9CLOT	651	Clostridium sp. CAG:62	dCache_1~MCPsignal	MCPsignal~	dCache_1	34	259	226	7.2e-25	Bacteria; Firmicutes; Clostridia; Clostridiales; Clostridiaceae; Clostridium; environmental samples.
R7JZS4_9CLOT	663	Clostridium sp. CAG:277	dCache_1~MCPsignal	MCPsignal~	dCache_1	51	285	235	2e-22	Bacteria; Firmicutes; Clostridia; Clostridiales; Clostridiaceae; Clostridium; environmental samples.
R7QYR1_9FIRM	663	Roseburia sp. CAG:182	dCache_1~MCPsignal	MCPsignal~	dCache_1	44	271	228	2.3e-19	Bacteria; Firmicutes; Clostridia; Clostridiales; Lachnospiraceae; Roseburia; environmental samples.
R7RR73_9CLOT	657	Thermobrachium celere DSM 8682	dCache_1~HAMP~MCPsignal	MCPsignal~	dCache_1	36	263	228	5.8e-31	Bacteria; Firmicutes; Clostridia; Clostridiales; Clostridiaceae; Thermobrachium.
R7ZF82_LYSSH	653	Lysinibacillus sphaericus OT4b.31	dCache_1~HAMP~MCPsignal	MCPsignal~	dCache_1	37	259	223	1.2e-26	Bacteria; Firmicutes; Bacilli; Bacillales; Bacillaceae; Lysinibacillus.
R8ANC6_PLESH	867	Plesiomonas shigelloides 302-73	dCache_1~GGDEF~EAL	GGDEF~EAL~	dCache_1	36	335	300	2.4e-15	Bacteria; Proteobacteria; Gammaproteobacteria; Enterobacterales; unclassified Enterobacterales; Plesiomonas.
R8AVB0_PLESH	627	Plesiomonas shigelloides 302-73	dCache_1~HAMP~MCPsignal	MCPsignal~	dCache_1	26	259	234	2e-28	Bacteria; Proteobacteria; Gammaproteobacteria; Enterobacterales; unclassified Enterobacterales; Plesiomonas.
R8B1W0_9ALTE	628	Marinobacter lipolyticus SM19	dCache_1~HAMP~MCPsignal	MCPsignal~	dCache_1	30	259	230	5.8e-23	Bacteria; Proteobacteria; Gammaproteobacteria; Alteromonadales; Alteromonadaceae; Marinobacter.
R9CCM7_9BACI	662	Bacillus nealsonii AAU1	dCache_1~HAMP~MCPsignal	MCPsignal~	dCache_1	42	268	227	3.9e-26	Bacteria; Firmicutes; Bacilli; Bacillales; Bacillaceae; Bacillus.
R9IIG0_9FIRM	676	Lachnospiraceae bacterium 3-1	dCache_1~HAMP~MCPsignal	MCPsignal~	dCache_1	46	289	244	1e-21	Bacteria; Firmicutes; Clostridia; Clostridiales; Lachnospiraceae.
R9J7Z5_9FIRM	677	Lachnospiraceae bacterium A4	dCache_1~HAMP~MCPsignal	MCPsignal~	dCache_1	45	300	256	2.5e-24	Bacteria; Firmicutes; Clostridia; Clostridiales; Lachnospiraceae.
R9JEE8_9FIRM	666	Lachnospiraceae bacterium 28-4	dCache_1~MCPsignal	MCPsignal~	dCache_1	34	269	236	5e-24	Bacteria; Firmicutes; Clostridia; Clostridiales; Lachnospiraceae.
R9JEI2_9FIRM	676	Lachnospiraceae bacterium 28-4	dCache_1~HAMP~MCPsignal	MCPsignal~	dCache_1	47	296	250	1.1e-26	Bacteria; Firmicutes; Clostridia; Clostridiales; Lachnospiraceae.
R9K9X0_9FIRM	677	Lachnospiraceae bacterium COE1	dCache_1~HAMP~MCPsignal	MCPsignal~	dCache_1	45	297	253	1.8e-25	Bacteria; Firmicutes; Clostridia; Clostridiales; Lachnospiraceae.
R9KW13_9FIRM	676	Lachnospiraceae bacterium A2	dCache_1~HAMP~MCPsignal	MCPsignal~	dCache_1	46	296	251	1.1e-24	Bacteria; Firmicutes; Clostridia; Clostridiales; Lachnospiraceae.
R9PT13_AGAAL	649	Agarivorans albus MKT 106	dCache_1~HAMP~MCPsignal	MCPsignal~	dCache_1	32	279	248	2.1e-16	Bacteria; Proteobacteria; Gammaproteobacteria; Alteromonadales; Alteromonadaceae; Agarivorans.
S0FMY9_9FIRM	661	[Clostridium] termitidis CT1112	dCache_1~HAMP~MCPsignal	MCPsignal~	dCache_1	32	265	234	4.9e-26	Bacteria; Firmicutes; Clostridia; Clostridiales; Ruminococcaceae; Ruminiclostridium.
S0IVS6_9FIRM	687	Eubacterium sp. 14-2	dCache_1~HAMP~MCPsignal	MCPsignal~	dCache_1	46	295	250	3.2e-29	Bacteria; Firmicutes; Clostridia; Clostridiales; Eubacteriaceae; Eubacterium.
S0J6J4_9FIRM	673	Eubacterium sp. 14-2	dCache_1~HAMP~MCPsignal	MCPsignal~	dCache_1	46	279	234	2.4e-22	Bacteria; Firmicutes; Clostridia; Clostridiales; Eubacteriaceae; Eubacterium.
S0JEP7_9ENTE	684	Enterococcus saccharolyticus subsp. saccharolyticus ATCC 43076	dCache_1~MCPsignal	MCPsignal~	dCache_1	45	272	228	8.9e-17	Bacteria; Firmicutes; Bacilli; Lactobacillales; Enterococcaceae; Enterococcus.
S0KE81_9ENTE	682	Enterococcus columbae DSM 7374 = ATCC 51263	dCache_1~MCPsignal	MCPsignal~	dCache_1	37	255	219	1.8e-15	Bacteria; Firmicutes; Bacilli; Lactobacillales; Enterococcaceae; Enterococcus.
S0NFH6_9ENTE	679	Enterococcus saccharolyticus subsp. saccharolyticus ATCC 43076	dCache_1~MCPsignal	MCPsignal~	dCache_1	38	267	230	6e-23	Bacteria; Firmicutes; Bacilli; Lactobacillales; Enterococcaceae; Enterococcus.
S1N4S0_9ENTE	675	Enterococcus columbae DSM 7374 = ATCC 51263	dCache_1~MCPsignal	MCPsignal~	dCache_1	38	264	227	3.3e-16	Bacteria; Firmicutes; Bacilli; Lactobacillales; Enterococcaceae; Enterococcus.
S2JSX0_9PSED	624	Pseudomonas plecoglossicida NB2011	dCache_1~HAMP~MCPsignal	MCPsignal~	dCache_1	36	256	221	3.3e-26	Bacteria; Proteobacteria; Gammaproteobacteria; Pseudomonadales; Pseudomonadaceae; Pseudomonas.
S2L843_HALAF	628	Halomonas anticariensis (strain DSM 16096 / FP35)	dCache_1~HAMP~MCPsignal	MCPsignal~	dCache_1	6	258	253	4.7e-20	Bacteria; Proteobacteria; Gammaproteobacteria; Oceanospirillales; Halomonadaceae; Halomonas.
S3DLE8_9GAMM	626	Candidatus Photodesmus katoptron Akat1	dCache_1~HAMP~MCPsignal	MCPsignal~	dCache_1	24	258	235	5.1e-22	Bacteria; Proteobacteria; Gammaproteobacteria; Vibrionales; Vibrionaceae; Candidatus Photodesmus.
S3DZ22_9GAMM	627	Candidatus Photodesmus katoptron Akat1	dCache_1~HAMP~MCPsignal	MCPsignal~	dCache_1	31	259	229	3.5e-24	Bacteria; Proteobacteria; Gammaproteobacteria; Vibrionales; Vibrionaceae; Candidatus Photodesmus.
S3I2J6_9RHIZ	696	Rhizobium grahamii CCGE 502	dCache_1~HAMP~MCPsignal	MCPsignal~	dCache_1	36	261	226	1e-27	Bacteria; Proteobacteria; Alphaproteobacteria; Rhizobiales; Rhizobiaceae; Rhizobium/Agrobacterium group; Rhizobium.
S3IWA5_9ENTR	860	Cedecea davisae DSM 4568	dCache_1~GGDEF~EAL	GGDEF~EAL~	dCache_1	39	332	294	4.2e-12	Bacteria; Proteobacteria; Gammaproteobacteria; Enterobacterales; Enterobacteriaceae; Cedecea.
S3JUB6_9ENTR	595	Cedecea davisae DSM 4568	dCache_1~HAMP~MCPsignal	MCPsignal~	dCache_1	20	255	236	1.3e-18	Bacteria; Proteobacteria; Gammaproteobacteria; Enterobacterales; Enterobacteriaceae; Cedecea.
S5ZB48_BACPJ	658	Bacillus sp. (strain JF8)	dCache_1~HAMP~MCPsignal	MCPsignal~	dCache_1	36	263	228	9.9e-26	Bacteria; Firmicutes; Bacilli; Bacillales; Bacillaceae; Geobacillus.
S6AN16_PSERE	625	Pseudomonas resinovorans NBRC 106553	dCache_1~HAMP~MCPsignal	MCPsignal~	dCache_1	36	257	222	2.4e-29	Bacteria; Proteobacteria; Gammaproteobacteria; Pseudomonadales; Pseudomonadaceae; Pseudomonas.
S6FBX3_9CLOT	668	Clostridium chauvoei JF4335	dCache_1~MCPsignal	MCPsignal~	dCache_1	36	273	238	8.1e-31	Bacteria; Firmicutes; Clostridia; Clostridiales; Clostridiaceae; Clostridium.
S6HTN3_9GAMM	561	Osedax symbiont Rs1	dCache_1~HAMP~MCPsignal	MCPsignal~	dCache_1	10	193	184	1.7e-22	Bacteria; Proteobacteria; Gammaproteobacteria; Oceanospirillales; Oceanospirillaceae; unclassified Oceanospirillaceae.
S9ZHL7_9RHOO	578	Thauera terpenica 58Eu	dCache_1~HAMP~GGDEF	GGDEF~	dCache_1	85	331	247	2.8e-14	Bacteria; Proteobacteria; Betaproteobacteria; Rhodocyclales; Zoogloeaceae; Thauera.
T0PP30_9CLOT	670	Clostridium sp. BL8	dCache_1~MCPsignal	MCPsignal~	dCache_1	33	271	239	3.1e-24	Bacteria; Firmicutes; Clostridia; Clostridiales; Clostridiaceae; Clostridium.
T0PP95_9CLOT	669	Clostridium sp. BL8	dCache_1~HAMP~MCPsignal	MCPsignal~	dCache_1	42	274	233	3.5e-40	Bacteria; Firmicutes; Clostridia; Clostridiales; Clostridiaceae; Clostridium.
T0PPB2_9CLOT	504	Clostridium sp. BL8	dCache_1~HD	HD-GYP~	dCache_1	1	212	212	2.5e-13	Bacteria; Firmicutes; Clostridia; Clostridiales; Clostridiaceae; Clostridium.
T0VQF3_9ENTE	681	Enterococcus sp. HSIEG1	dCache_1~MCPsignal	MCPsignal~	dCache_1	29	270	242	1.1e-21	Bacteria; Firmicutes; Bacilli; Lactobacillales; Enterococcaceae; Enterococcus.
TLPB_BACSU	662	Bacillus subtilis (strain 168)	dCache_1~HAMP~MCPsignal	MCPsignal~	dCache_1	46	266	221	5.3e-25	Bacteria; Firmicutes; Bacilli; Bacillales; Bacillaceae; Bacillus.
U1JPX5_9GAMM	623	Pseudoalteromonas citrea DSM 8771	dCache_1~HAMP~MCPsignal	MCPsignal~	dCache_1	32	255	224	2.2e-27	Bacteria; Proteobacteria; Gammaproteobacteria; Alteromonadales; Pseudoalteromonadaceae; Pseudoalteromonas.
U1JSF2_9GAMM	629	Pseudoalteromonas citrea DSM 8771	dCache_1~HAMP~MCPsignal	MCPsignal~	dCache_1	36	261	226	1.2e-28	Bacteria; Proteobacteria; Gammaproteobacteria; Alteromonadales; Pseudoalteromonadaceae; Pseudoalteromonas.
U1KLD6_9GAMM	627	Pseudoalteromonas citrea DSM 8771	dCache_1~HAMP~MCPsignal	MCPsignal~	dCache_1	32	259	228	6.8e-25	Bacteria; Proteobacteria; Gammaproteobacteria; Alteromonadales; Pseudoalteromonadaceae; Pseudoalteromonas.
U1L133_9GAMM	629	Pseudoalteromonas marina DSM 17587	dCache_1~HAMP~MCPsignal	MCPsignal~	dCache_1	33	261	229	1.2e-23	Bacteria; Proteobacteria; Gammaproteobacteria; Alteromonadales; Pseudoalteromonadaceae; Pseudoalteromonas.
U1ZJ09_9PSED	625	Pseudomonas sp. EGD-AK9	dCache_1~HAMP~MCPsignal	MCPsignal~	dCache_1	36	257	222	1.2e-27	Bacteria; Proteobacteria; Gammaproteobacteria; Pseudomonadales; Pseudomonadaceae; Pseudomonas.
U2CY40_9FIRM	701	Clostridiales bacterium oral taxon 876 str. F0540	dCache_1~HAMP~MCPsignal	MCPsignal~	dCache_1	75	307	233	3.6e-37	Bacteria; Firmicutes; Clostridia; Clostridiales.
U2D8E7_9FIRM	635	Clostridiales bacterium oral taxon 876 str. F0540	dCache_1~MCPsignal	MCPsignal~	dCache_1	2	235	234	3.5e-25	Bacteria; Firmicutes; Clostridia; Clostridiales.
U2FF13_9BURK	599	Burkholderia sp. AU4i	dCache_1~HAMP~MCPsignal	MCPsignal~	dCache_1	15	258	244	3.9e-28	Bacteria; Proteobacteria; Betaproteobacteria; Burkholderiales; Burkholderiaceae; Burkholderia; Burkholderia cepacia complex.
U2Q678_9CLOT	667	Clostridium intestinale URNW	dCache_1~HAMP~MCPsignal	MCPsignal~	dCache_1	41	273	233	8e-32	Bacteria; Firmicutes; Clostridia; Clostridiales; Clostridiaceae; Clostridium.
U2ZIE1_VIBPR	629	Vibrio proteolyticus NBRC 13287	dCache_1~HAMP~MCPsignal	MCPsignal~	dCache_1	36	261	226	3.8e-25	Bacteria; Proteobacteria; Gammaproteobacteria; Vibrionales; Vibrionaceae; Vibrio.
U3A2Y2_9VIBR	627	Vibrio azureus NBRC 104587	dCache_1~HAMP~MCPsignal	MCPsignal~	dCache_1	34	259	226	3.6e-29	Bacteria; Proteobacteria; Gammaproteobacteria; Vibrionales; Vibrionaceae; Vibrio.
U3ATG5_9VIBR	623	Vibrio azureus NBRC 104587	dCache_1~HAMP~MCPsignal	MCPsignal~	dCache_1	32	255	224	1.7e-24	Bacteria; Proteobacteria; Gammaproteobacteria; Vibrionales; Vibrionaceae; Vibrio.
U3B3W1_PSEA4	625	Pseudomonas alcaligenes (strain ATCC 14909 / DSM 50342 / JCM 20561 / NBRC 14159 / NCIMB 9945 / NCTC 10367 / 1577)	dCache_1~HAMP~MCPsignal	MCPsignal~	dCache_1	36	257	222	7e-31	Bacteria; Proteobacteria; Gammaproteobacteria; Pseudomonadales; Pseudomonadaceae; Pseudomonas.
U3BI99_VIBPR	622	Vibrio proteolyticus NBRC 13287	dCache_1~HAMP~MCPsignal	MCPsignal~	dCache_1	33	254	222	1.8e-30	Bacteria; Proteobacteria; Gammaproteobacteria; Vibrionales; Vibrionaceae; Vibrio.
U3BSF9_VIBPR	626	Vibrio proteolyticus NBRC 13287	dCache_1~HAMP~MCPsignal	MCPsignal~	dCache_1	34	258	225	2.1e-29	Bacteria; Proteobacteria; Gammaproteobacteria; Vibrionales; Vibrionaceae; Vibrio.
U3CFD8_9VIBR	632	Vibrio azureus NBRC 104587	dCache_1~HAMP~MCPsignal	MCPsignal~	dCache_1	22	264	243	1e-23	Bacteria; Proteobacteria; Gammaproteobacteria; Vibrionales; Vibrionaceae; Vibrio.
U3HE07_PSEAC	625	Pseudomonas alcaligenes OT 69	dCache_1~HAMP~MCPsignal	MCPsignal~	dCache_1	36	257	222	1.4e-29	Bacteria; Proteobacteria; Gammaproteobacteria; Pseudomonadales; Pseudomonadaceae; Pseudomonas.
U3HMQ8_PSEAC	627	Pseudomonas alcaligenes OT 69	dCache_1~HAMP~MCPsignal	MCPsignal~	dCache_1	32	259	228	2.1e-30	Bacteria; Proteobacteria; Gammaproteobacteria; Pseudomonadales; Pseudomonadaceae; Pseudomonas.
U4KDV3_9VIBR	623	Vibrio nigripulchritudo	dCache_1~HAMP~MCPsignal	MCPsignal~	dCache_1	32	255	224	5.3e-23	Bacteria; Proteobacteria; Gammaproteobacteria; Vibrionales; Vibrionaceae; Vibrio.
U4KIR5_9VIBR	638	Vibrio nigripulchritudo	dCache_1~HAMP~MCPsignal	MCPsignal~	dCache_1	33	269	237	3.6e-21	Bacteria; Proteobacteria; Gammaproteobacteria; Vibrionales; Vibrionaceae; Vibrio.
U4Q9M6_TEPAE	193	Tepidanaerobacter acetatoxydans (strain DSM 21804 / JCM 16047 / Re1)	dCache_1	No_output	dCache_1	33	192	160	2.9e-12	Bacteria; Firmicutes; Clostridia; Thermoanaerobacterales; Thermoanaerobacteraceae; Tepidanaerobacter.
U5MLI1_CLOSA	668	Clostridium saccharobutylicum DSM 13864	dCache_1~HAMP~MCPsignal	MCPsignal~	dCache_1	41	271	231	1.6e-31	Bacteria; Firmicutes; Clostridia; Clostridiales; Clostridiaceae; Clostridium.
U5MLW0_CLOSA	670	Clostridium saccharobutylicum DSM 13864	dCache_1~HAMP~MCPsignal	MCPsignal~	dCache_1	38	276	239	4.3e-26	Bacteria; Firmicutes; Clostridia; Clostridiales; Clostridiaceae; Clostridium.
U5MT72_CLOSA	664	Clostridium saccharobutylicum DSM 13864	dCache_1~MCPsignal	MCPsignal~	dCache_1	34	265	232	9.2e-27	Bacteria; Firmicutes; Clostridia; Clostridiales; Clostridiaceae; Clostridium.
U5NCM7_9BURK	644	Candidatus Symbiobacter mobilis CR	dCache_1~HAMP~SpoIIE	SpoIIE~	dCache_1	36	276	241	5e-23	Bacteria; Proteobacteria; Betaproteobacteria; Burkholderiales; Comamonadaceae.
U5RPF3_9CLOT	664	Clostridium autoethanogenum DSM 10061	dCache_1~HAMP~MCPsignal	MCPsignal~	dCache_1	33	265	233	2.6e-26	Bacteria; Firmicutes; Clostridia; Clostridiales; Clostridiaceae; Clostridium.
U5RZK6_9CLOT	659	Clostridium autoethanogenum DSM 10061	dCache_1~MCPsignal	MCPsignal~	dCache_1	36	264	229	3.1e-25	Bacteria; Firmicutes; Clostridia; Clostridiales; Clostridiaceae; Clostridium.
U5S0H5_9CLOT	669	Clostridium autoethanogenum DSM 10061	dCache_1~MCPsignal	MCPsignal~	dCache_1	37	271	235	6.7e-34	Bacteria; Firmicutes; Clostridia; Clostridiales; Clostridiaceae; Clostridium.
U5S1Z2_9CLOT	666	Clostridium autoethanogenum DSM 10061	dCache_1~HAMP~MCPsignal	MCPsignal~	dCache_1	41	271	231	1.1e-30	Bacteria; Firmicutes; Clostridia; Clostridiales; Clostridiaceae; Clostridium.
V2HVU3_9BURK	599	Cupriavidus sp. HPC(L)	dCache_1~HAMP~MCPsignal	MCPsignal~	dCache_1	20	258	239	4.1e-22	Bacteria; Proteobacteria; Betaproteobacteria; Burkholderiales; Burkholderiaceae; Cupriavidus.
V5AGL7_ENTCL	594	Enterobacter cloacae S611	dCache_1~HAMP~MCPsignal	MCPsignal~	dCache_1	17	254	238	1.3e-18	Bacteria; Proteobacteria; Gammaproteobacteria; Enterobacterales; Enterobacteriaceae; Enterobacter; Enterobacter cloacae complex.
V5WID7_9SPIO	495	Salinispira pacifica	dCache_1~GGDEF	GGDEF~	dCache_1	14	264	251	1.9e-22	Bacteria; Spirochaetes; Spirochaetales; Spirochaetaceae; Salinispira.
V9HIJ9_9CLOT	664	Clostridium sp. 7_2_43FAA	dCache_1~MCPsignal	MCPsignal~	dCache_1	29	268	240	1.2e-27	Bacteria; Firmicutes; Clostridia; Clostridiales; Clostridiaceae; Clostridium.
V9QPJ8_9PSED	252	Pseudomonas sp. TKP	dCache_1	No_output	dCache_1	1	207	207	5.8e-22	Bacteria; Proteobacteria; Gammaproteobacteria; Pseudomonadales; Pseudomonadaceae; Pseudomonas.
V9R335_9PSED	629	Pseudomonas sp. TKP	dCache_1~HAMP~MCPsignal	MCPsignal~	dCache_1	36	261	226	1.2e-28	Bacteria; Proteobacteria; Gammaproteobacteria; Pseudomonadales; Pseudomonadaceae; Pseudomonas.
W0HF67_PSECI	627	Pseudomonas cichorii JBC1	dCache_1~HAMP~MCPsignal	MCPsignal~	dCache_1	32	259	228	1.6e-26	Bacteria; Proteobacteria; Gammaproteobacteria; Pseudomonadales; Pseudomonadaceae; Pseudomonas.
W4D2G9_9BACL	694	Paenibacillus sp. FSL R7-277	dCache_1~HAMP~MCPsignal	MCPsignal~	dCache_1	59	299	241	1.6e-28	Bacteria; Firmicutes; Bacilli; Bacillales; Paenibacillaceae; Paenibacillus.
W4Q9I2_9BACI	662	Bacillus wakoensis JCM 9140	dCache_1~HAMP~MCPsignal	MCPsignal~	dCache_1	33	268	236	1.9e-29	Bacteria; Firmicutes; Bacilli; Bacillales; Bacillaceae; Bacillus.
W4QBU9_9BACI	595	Bacillus hemicellulosilyticus JCM 9152	dCache_1~HAMP~MCPsignal	MCPsignal~	dCache_1	37	215	179	6.5e-12	Bacteria; Firmicutes; Bacilli; Bacillales; Bacillaceae; Bacillus.
W4QSB8_BACA3	661	Bacillus akibai (strain ATCC 43226 / DSM 21942 / JCM 9157 / 1139)	dCache_1~HAMP~MCPsignal	MCPsignal~	dCache_1	33	266	234	1.2e-23	Bacteria; Firmicutes; Bacilli; Bacillales; Bacillaceae; Bacillus.
W6J031_9ENTR	594	Kosakonia sacchari SP1	dCache_1~HAMP~MCPsignal	MCPsignal~	dCache_1	18	254	237	2.2e-15	Bacteria; Proteobacteria; Gammaproteobacteria; Enterobacterales; Enterobacteriaceae; Kosakonia.
W6MA48_9GAMM	573	Candidatus Competibacter denitrificans Run_A_D11	dCache_1~HAMP~GGDEF	GGDEF~	dCache_1	38	324	287	2.8e-17	Bacteria; Proteobacteria; Gammaproteobacteria; Competibacteraceae; Candidatus Competibacter.
W6N790_CLOTY	666	Clostridium tyrobutyricum DIVETGP	dCache_1~MCPsignal	MCPsignal~	dCache_1	33	267	235	1.8e-24	Bacteria; Firmicutes; Clostridia; Clostridiales; Clostridiaceae; Clostridium.
W6RQL3_9RHIZ	236	Rhizobium favelukesii	dCache_1	No_output	dCache_1	36	189	154	3.8e-15	Bacteria; Proteobacteria; Alphaproteobacteria; Rhizobiales; Rhizobiaceae; Rhizobium/Agrobacterium group; Rhizobium.
W7QDL5_9GAMM	593	Halomonas sp. BC04	dCache_1~HAMP~MCPsignal	MCPsignal~	dCache_1	23	245	223	7.3e-23	Bacteria; Proteobacteria; Gammaproteobacteria; Oceanospirillales; Halomonadaceae; Halomonas.
W8IFB3_ENSAD	692	Ensifer adhaerens OV14	dCache_1~HAMP~MCPsignal	MCPsignal~	dCache_1	29	254	226	1.3e-28	Bacteria; Proteobacteria; Alphaproteobacteria; Rhizobiales; Rhizobiaceae; Sinorhizobium/Ensifer group; Ensifer.
W8QUP8_PSEST	629	Pseudomonas stutzeri (Pseudomonas perfectomarina)	dCache_1~HAMP~MCPsignal	MCPsignal~	dCache_1	36	261	226	1.9e-29	Bacteria; Proteobacteria; Gammaproteobacteria; Pseudomonadales; Pseudomonadaceae; Pseudomonas.
W8T568_PEPAC	663	Peptoclostridium acidaminophilum DSM 3953	dCache_1~HAMP~MCPsignal	MCPsignal~	dCache_1	36	268	233	1.8e-26	Bacteria; Firmicutes; Clostridia; Clostridiales; Peptostreptococcaceae; Peptoclostridium.
W8T8D6_PEPAC	674	Peptoclostridium acidaminophilum DSM 3953	dCache_1~MCPsignal	MCPsignal~	dCache_1	51	277	227	1.1e-27	Bacteria; Firmicutes; Clostridia; Clostridiales; Peptostreptococcaceae; Peptoclostridium.
W8TLQ0_PEPAC	684	Peptoclostridium acidaminophilum DSM 3953	dCache_1~HAMP~MCPsignal	MCPsignal~	dCache_1	53	287	235	1.8e-35	Bacteria; Firmicutes; Clostridia; Clostridiales; Peptostreptococcaceae; Peptoclostridium.
W8TPX6_PEPAC	672	Peptoclostridium acidaminophilum DSM 3953	dCache_1~MCPsignal	MCPsignal~	dCache_1	50	274	225	2.7e-31	Bacteria; Firmicutes; Clostridia; Clostridiales; Peptostreptococcaceae; Peptoclostridium.
W8WY17_CASDE	617	Castellaniella defragrans 65Phen	dCache_1~HAMP~MCPsignal	MCPsignal~	dCache_1	21	262	242	7.8e-19	Bacteria; Proteobacteria; Betaproteobacteria; Burkholderiales; Alcaligenaceae; Castellaniella.
W9UQZ2_9GAMM	578	Nitrincola nitratireducens	dCache_1~HAMP~GGDEF	GGDEF~	dCache_1	89	330	242	2.4e-12	Bacteria; Proteobacteria; Gammaproteobacteria; Oceanospirillales; Oceanospirillaceae; Nitrincola.
W9VH10_9GAMM	296	Nitrincola nitratireducens	dCache_1	No_output	dCache_1	33	258	226	3.3e-20	Bacteria; Proteobacteria; Gammaproteobacteria; Oceanospirillales; Oceanospirillaceae; Nitrincola.
X4ZFL6_9BACL	704	Paenibacillus sabinae T27	dCache_1~MCPsignal	MCPsignal~	dCache_1	62	309	248	2.8e-29	Bacteria; Firmicutes; Bacilli; Bacillales; Paenibacillaceae; Paenibacillus.
Z5XMZ9_9GAMM	629	Pseudoalteromonas lipolytica SCSIO 04301	dCache_1~HAMP~MCPsignal	MCPsignal~	dCache_1	33	261	229	1.8e-26	Bacteria; Proteobacteria; Gammaproteobacteria; Alteromonadales; Pseudoalteromonadaceae; Pseudoalteromonas.
