# Supplementary material for: Sensing of autoinducer-2 by functionally distinct receptors in prokaryotes
Source: Nat Commun. 2020 Oct 23;11:5371. doi: 10.1038/s41467-020-19243-5 (PMC7584622; doi:10.1038/s41467-020-19243-5)
Supplement: Supplementary file 6 — Supplementary Data 3 [file 41467_2020_19243_MOESM6_ESM.zip]

Archive with 1 entries (1 files):
- Supplementary Data 3.fas
