# Supplementary material for: Sensing of autoinducer-2 by functionally distinct receptors in prokaryotes
Source: Nat Commun. 2020 Oct 23;11:5371. doi: 10.1038/s41467-020-19243-5 (PMC7584622; doi:10.1038/s41467-020-19243-5)
Supplement: Supplementary file 6 — Supplementary Data 3 [file 41467_2020_19243_MOESM6_ESM.zip › Supplementary Data 3.fas]

>PCTA_PSEAE/36-261
-----------------------------------------------------------------------------------------------------------------------------------------------------------------------------------------------------------------------------------------------------NAIREDLESYLRE--------MGDVTSSNIQNWLG-GRLLLVEQTAQTLARDHSPE--------------------------------------TVSALLEQPALTSTFS-------------------------------------------------------------FTYLG-QQDGVFTMRP------------------------------------------------------------------------------------------------------------------------------------------------------------DSPMPAGYDPRSRPW------------------------------YKDAVAAGG---------------------------------LTLTE-------PYVDAAT-------------------------QELIITAATPVKAA--G--------------------------------------NTLGVVGGDLSLKTLVQIIN--SLDFSGMG----------------------------------------------------------------------------YAFLVSGDGK----------------------------ILVHP-DKEQVMKTLSEVY----------------------------------------------------------PQNTPKIATGFSEAE-------------------------------------------------------LHGHTRILAFTPIKGLPSV------------------------------------------------------------------------T-WYLALS-------------------------------------------------------------------------
>A0A209DR08_9BACL/14-242
-------------------------------------------------------------------------------------------------------------------------------------------------------------------------------------------------------------------------------------------------------------QPLRESTENEMKLAAAKIGDQLDLYVDRQNQLSQRILSS---PDIFTLMPSG--------------------------------------------------------------------------------NYSNLTVEGLARSRKLRQIMFQSIGPSMDIEDVAFYD----LRGVLLTT--FISTSGNPSSLLPF-----------------------------------------------------------------------------------------------------------------------------------------------LENLGHDLSW------------------------------IENGYSLY----------------------------------------------------------------------------RPSEGRVFFIRSIINQ---------------------------------------NGKIFGYMAIQLQQEMLKRSAG---AGSSDSE-----------------------------------------------------------------------------VYVLDS----------------------------QQRMIYAPD---------------EDRKPMPDLAAP-----------------------------------------------------------------------------------------------------------VRGSNGVYPQANGDYVAYYQSNA---------------------------------------------------------------------------TGWTTYTI-------------------------------------------------------------------------
>A0A1H9U794_9BACI/36-275
-------------------------------------------------------------------------------------------------------------------------------------------------------------------------------------------------------------------------------------------------------------KAMVNLSNEEKLQNIYQVRTNVE-KSLQYIDFSITNFVRSSQTQQLLS----QNIA----------------------------------------------------------------------------------VPDFTDYHQLRRDLIQLQTMDTGIEDIVVASFEHNWLMS-NNGIEKLD---YQTYE---------------------------------------------------------------------------------------------------------------------------------------------------QIKKSYMHL------------------------------EGRSSWILEKA--------------------------------------------------EMIKFPTDIR-------------NTCPQYINLVKMLPLF--SGEQ-------------------------------------NGLVSVFIPTCEITDIISEK---NTGD------------------------------------------------------------------------------SFLIIDN---------------------------DKQIIANTSP----ETSITLD--FDKLDMTEK----------------------------------------------------------------------------------------------------------------SGQTEYLFNGTDYKLIYEKSEYT---------------------------------------------------------------------------GWTYLSL-------------------------------------------------------------------------
>A0A231RHN8_9BACL/34-281
-------------------------------------------------------------------------------------------------------------------------------------------------------------------------------------------------------------------------------------------------------------RNLRESSEEFMIRSITEMNDSFELTMKDIDYISTMISLNRP--NVIDVLVGD---------------------------------------------------------------------------------SEDTVFDQLQKDRKLDNYISSLYGYKYYISGISVVS----DKGRVYSQG--TSLPVAQFRASP------------------------------------------------------------------------------------------------------------------------------------------------WHASMTERQG------------------------------RPVFVTTHAGSSLDRVS------------------------------------------------------------------EFPSQNVVSIARTIRD----------------------------------------GNRQVGYVLIDFGYEFVQRMFS--RPLVKSGQ-----------------------------------------------------------------------------SFLLDG----------------------------EGNFVYAQEKLDINRSIR----QTKYADVLPLLQGT------------------------------------------------------------------------------------------------------------SGRKTIDIGGEPHFLVYYKSQY---------------------------------------------------------------------------TDWTTVAL-------------------------------------------------------------------------
>I3IQA1_9BACT/66-286
-------------------------------------------------------------------------------------------------------------------------------------------------------------------------------------------------------------------------------------------------------------------------------------------IH-----------------------------------------------------------------------------------------------------------------------------------TSDFSIDNFIREELRTITQNEV------------------------------------------------------------SMQNTVTNLNNYLSNALKIVPAQ------------------------------------------------------------------PHLVAVTIVDKFGKVISSTNEKLIG---RDISHDEA-------------FIQGIMKRYG-----------------------------------------ETFVSQ-------------------PHFSSYYDINCICISAPIIS--------------------------------------DNDTKPLGAIINTYNL----------SFLNEITANL------------------------------------------------------------------IGIGNTG-EVYLVNKD---------------------------NKTMITKSKFVENLPLKQTINTMPIR-----------------------------KIIEENKEW---------GGIYPDYR------------------------------------------------------------------------GIPVIGVSMDIPEYN---------------------------------------------------------------------------WILMAK-------------------------------------------------------------------------
>C9QNC1_VIBOR/28-258
-----------------------------------------------------------------------------------------------------------------------------------------------------------------------------------------------------------------------------------------------SVNQLQQETTSALNSEMAN--------ISHSTSRYISDWLA-IRSDMMLANEKTIIESNNS----------------------------------------DR-EMLLTKRAGDFL-------------------------------------------------------------SVYAGFEDGSIAYGDKAED------------------------------------------------------------------------------------------------------------------------------------------------------------WPTDYDPRTRPW------------------------------YQDAMNASGL---------------------------------IITE-------PYQDFDGS--------------------------IVISFAKAFS------------------------------------------GNKNGVLAADLTVTNIIDEVL--NITLDNDG----------------------------------------------------------------------------FTFLVD-GNNN---------------------------IVAYQ-DESLSQQPLTKLN----------------------------------------------------------PQLSATQVKELVSNS--------------------------------------------------SISTISWP-EQGDKLIYVANVPS-------------------------------------------------------------------------TDWSLGIV-------------------------------------------------------------------------
>A0A1S8MCM9_9CLOT/32-274
-------------------------------------------------------------------------------------------------------------------------------------------------------------------------------------------------------------------------------------------------------------NAINNQSKGEMQSVTAQCVDSINAV-VNKEQSVNSLVAARSAVTKLALKSPD---------------------------------------------------------------------------GQITP-------EVNENNTWLQDYVKKAGNISH------TFVLDSNL-----KDISDSNT--------------------------------------------------------------------------------------------------------------------------------------------------SFIGKSYADKKYAQDALLG-----------KET--------IS--DTTISNTTHK-------------------------------------------------------------------------PIVVFAS-------PIVS-----------------------------------------------------GGKVIGVVAS----------------------------------------------------SVEGASFSKY-----------LKNVKTNSSPSSYAYMVD-E---------------------------KGKVLYNRKTQDIGKP--IGNGKM------------------------------------------------------KDVIADLLKGNSKTSDFVEYGDA---------------------------------------------------GQEKVVYYYQMP----------------------------------------------------------------------------NLKWTLVLV-------------------------------------------------------------------------
>A0A1G5CEJ6_9PROT/25-267
-------------------------------------------------------------------------------------------------------------------------------------------------------------------------------------------------------------------------------------------------------------AQISDNVTRELRTLTSDASREIELWIDKRAHE-----------------------------------------------------------------------------------------------------------------------------------VRVSST----SNAVIDGLSAIARPQANIRANTVT---------------------------------------------------KNPQALAHYLRSVQEKLD---------------------------------------------------------------------TFRELTVVN-ADGQVVASSA---AAAAAV--------------TLPDEWPPNSLTEGLVIT-------------------------------------------P-------------------PHWDEQYTTTTLSIAVPVLSY---------------------------------------DNLIMGALVAVLDLR---------TLQPHLKSA------------------------------------------------------------KKSPPGE--VLLLDRDGRILVSSQI---------------------------------------------------------------------------DAEKLKQLDASVLRRLQSQPGE-SLVFQGMTH-------------------------------------------------------------------REVIGLADVSENLPVTIVAE---------------------------------------------------------------------------------------------------------------------------------------------------------
>A0A0Q0FU39_PSESX/52-307
------------------------------------------------------------------------------------------------------------------------------------------------------------------------------------------------------------------------------------------------------------IKTLRESGERQLELHARTVESEISKYTYLPSVLELESSVSQLLNA----------------------------------------------------------------------------------------------------------PSPE--------AQQQVNLYLEGMNRRSR-------------------------------------------------------------------------------------------------------------------------------------------------------SRAIYVLDTTG-RVLATSNWRD------------------------ADSYQGEDLSFRAYF---------------------------------------------KDAVRG------------LPGRFYGIGTTTGESGYYLAHGLEEKG----------------------------------------RIIGVAVIKVRLEALEE-RWQRA---------------------------------------------------------------------------------RLEAFVSDENGI---------------------------IILS-SD-PARRLKSVRP---------------------------------------------------------------------------------------------------------------------------------LTPDVKERLARSLQY-YWWPLNELVPLEREVLSEG-----------VEKLVFPANVSVDR----------------EHKQVSYLAQTRALSDTSWHLTL--------------------------------------------------------------------------
>A0A1S8FFZ0_9BURK/53-288
-------------------------------------------------------------------------------------------------------------------------------------------------------------------------------------------------------------------------------------------------------------GEALRTGENITQSLAHIVEEQTSHTFQIVDQR-----------------------------------------------------------------------------------------------------------------------------------LQLATDRLQALRHEK------KLNENS--------------------------------------------------------------ARAVLREQLAGLEF----------------------------------------------------------------------VRSLWVMDAQGRIVFDSNTGNS---K--------------LQLADREYFQVYLRRP-AT----------------------------------RFHLSAPVRS------------------------RTTGTWMITASRPLYAADG---------------------------------------TFAGVIAAAVEPQYFD-------TLWRSIK----------------------------------------------------------------------LGEGGAIALFR-KDGV---------------------------MMMRSPVDD-------------------------------------SSMGKAMPALPLFAN-LSRAPQG-------VYTTL------------------------------------------------------------------------SVIDGQTR---------------------------------------------------------------------VIAYRALDRYPELVVYA-------------------------------------------------------------------------
>A0A0M2WMU4_9BURK/51-284
---------------------------------------------------------------------------------------------------------------------------------------------------------------------------------------------------------------------------------------------------------------MRDVMGRQQYVSLASAAVFIDEELGAKRNV-----------------------------------------------------------------------------------------------------------------------------------LRAMADSLAAGGAHDG----------------------------------------------------------------------ASLQRFLAAQTVLSK-----------------------------------------------------------------------EFYSAGVVGVDGFVLASVS-PF-K-----------PQAG--LNVKGRPYFEQTLAT------------------------------------------RRSVIS----------------APLNGSISG-M--PIVVVTQPVFDAQGG---------------------------------------VRYVLAASVNLRQP----DFLGRLGSLKPGPGGYL--------------------------------------------------------------YIMTSE--GVIVEHPDK---------------------------SRIMQHIEAHGP-------------------------------------VSVPTRRAMQG-YEGWMTG-----------------------------------------------------------------------------------TTTQGIDALFAY----------------------------------------------------------------------HRIASTG--WILASV-------------------------------------------------------------------------
>A0A2C8FET9_9DELT/35-294
---------------------------------------------------------------------------------------------------------------------------------------------------------------------------------------------------------------------------------------------------------DIIVKMAEEKGTLLANSTARDISGVLKTVQKVADSISFSLEDGSLSEK-QLKE-------------------------------------------LGRRVLTDNPE----------------------------------------------------------IFGTAIAFEPYG-FMYD------------------------------------------------------------------------SEYYAPYHYRSQNR---------------------------------------------------------ITYTN-LGGEDYQYFYMD----------W------------------------------YQLPKELD---------------------------------RAIWTE-------PYFDEGGG------------------------QELMGTYSVPFY--RQRE---------------------------------GQ-KAFAGVVTADISLTWMQKLLAS------------------------------------------------------------------------------ISQRESGYVFLLS----------------------------RYGTYISHPDS--SLVMN-ETIFT---A-----------------------------AE---------------SL--D--RPAMREVGRRMVAGESGVVE----LS--------------------------------------DMPL-----TGDSFLYFSPLPD---------------------------------------------------------------------------QQWSIGVV-------------------------------------------------------------------------
>Q1IFF1_PSEE4/34-280
------------------------------------------------------------------------------------------------------------------------------------------------------------------------------------------------------------------------------------------------------ARDDFLDNSSR---------EIRQVGNAMDIFFQGITQNVDYLAAQPLVA------------ATADNVKKHISA--------DAASIVPGEQDK-----ALFDLFSRLAQ-----------------------------------------------------SHPDYAYVSYGL-KDGG-----YAFWP--------------------------------------------------------------------------------------------------------------------------------------------------------GDPKMANYDPRTRPW------------------------------YQAAMAN-PG------------------------------KTLRTAP-------YYWAGDDA---V--------------------LVSTVRAVANQLG------------------------------------------NPGGVVNIDVSLKGLTEIVK--QIKLGESGY-----------------------------------------------------------------------------LILMEHNGN---------------------------VMVDPRDASHNFKQLASL-GG--------GYAELAKA-------------------------------------------GKGLAEVEING-----------------------------------------------------------ERYMANIYPDEQ----------------------------------------------------------------------------LGWTFIGL-------------------------------------------------------------------------
>A0A0A8JN26_BACSX/58-278
----------------------------------------------------------------------------------------------------------------------------------------------------------------------------------------------------------------------------------------------------------------REDARQVISKMIDLQQVVVGDW-FVDRLADIRFISALPSIR--DGDTN----------------------------------------------------------------------------------------KTEEALRAFHDNHSEFSGIVYV---------NRAG-----KTVIGT---------------------------------------------------------------------------------------------------------------------------------------------------KGAGEVDVSDRDYYLKAKQGKA--------------------YISDMLIGR--QLNEP------------------------------------------------------------------------IIIFSA-------PVYDYS----------------------------------------------------GTFLGLIFGS---------------------------------------------------------VPIRTINEIMAQF--------HDDNQ-ETYLVNRD----------------------------GTLITESRQG--------------------------------------------------------------------QIGEKLDSAIFRRALEDEPPAKHFYT------------------------------------------TQNGDSVLGDYRWVP------------------------------------------------------------------------------QNQWLIIGE-------------------------------------------------------------------------
>C7RJF2_ACCPU/42-267
-------------------------------------------------------------------------------------------------------------------------------------------------------------------------------------------------------------------------------------------------------------------LDTGYQGLAGALAAQVETHLLGAERQLRAIAEDFRSHP-----GDHSA-----------------------------------------------------------------------------------------------------------------------------------------------------------------------------------------------------PNWSRTLDAHAGTGD---------------------------------------------------------------------GFAAIYLADPDGSAYAVGL-PRAERGRRRD--------LVHLDLSERAALREARQQNEE--------------------------------------VWSAAFLSTVT-----------------------GRLAVSVAIPLSEQ---------------------------------------------VLVGQIALDRLAL----------------------------------------------------------------------------LLGR-SPA-ESAMHTIILDAQGQIIAHSAG--------------VQS-GAPFSVD------------------------------------------HLPGIRDALLG--HRTTQDFAVDGEM-------------------------------------------------------------------------------------FVGTSVSIP-----------------------------------------------------------------------RFGWILLVA-------------------------------------------------------------------------
>A0A1E5A8D8_9RHOB/40-267
-----------------------------------------------------------------------------------------------------------------------------------------------------------------------------------------------------------------------------------------------------------------------LSLHQSAVIAELERFSHLTHVLARDAAVIDTAS-GRDTG--------------------------------------------------------------------------------------------------------------------VLNRRLEDFAAKAG-------------------------------------------------------------------------------------------------------------------------------------------------------LDAIYLMDRAG-VAISASNFSQ------------------------PGSFVGQSYAFRPYF---------------------------------------------QQPLQG------------GQGRFYAIGTTTGLPGYFIADAVRSADGE---------------------------------------IAGVIAIKIGFQQLEQ-SWRSSGEQ---------------------------------------------------------------------------------VFLANEDGV---------------------------VLLA-SD-PAWRYRVLAP---------------------------------------------------------------------------------------------------------------------------------LSEGQRQRIKDARQF-PGQPLELLKWQAGDGPR------------------------------------------AVISGQEQIHLTAAIPPHGWTLHY--------------------------------------------------------------------------
>A0A1I0WV18_9BACL/44-284
--------------------------------------------------------------------------------------------------------------------------------------------------------------------------------------------------------------------------------------------------------------IIQEMVSFSLNQSFNQTHSFLS-YKMKRITDTSDLIALDEDQ--------------------------LTRILKRDPSAYS-------------------------------------------------------LYEQLEDGNKLSQFLESYRDGTDVVAVKLYMPDGFLYAGEGSS--MFRLID-----------------------------------------------------------------------------------------------------------------------------------------------------------AQKTHWY------------------------------EQLQ-AAQVKL----------------------------------------------------MWFS--GLEDTTGGP-------GAQKVTSLVRLIRNP-DHYNE------------------------------------PIGLLRLDLNERVLKEIVSRANTVK-NSLT----------------------------------------------------------------------------YLQRSDGA--------------------------ILIA----------------SDDAL-----MKRYFPDAG------------------------------------------------------------------------------------------------------------EEAIAGNGELEFLQLRIPDTD---------------------------------------------------------------------------LTMVTAIPRSEI-------------------------------------------------------------------
>A0A1Y3Y5K4_9FIRM/25-265
-------------------------------------------------------------------------------------------------------------------------------------------------------------------------------------------------------------------------------------------------------------NVSRDEIVETTRKLMEQTGENLEDYLVSMRQISDAVYYNV--------------VKESDFSAEQ--------------------------------------------------------------------------NEIQEGMNLLYEA------NRDNLRSIAIYN--DYGSLMAAEPVAS-QKEDPNVTRQSWYQQAME----------------------------------------------------------------------------------------------------------------------------------------EVENMHFSTPH------------------------------IQNLFDDGT---------------------------------------------------------------------------KGYYWVISLSRMVEITD-------------------------------------GGDSRAGVLLVDMDYSSISRMMDQINT------ENS-----------------------------------------------------------------------GQYFYLCD----------------------------SNGEIIYHPRQIQISDGIFDENNQTAAGYKEGVY-DEVFN------------------------------------------------------------------------------------------------------------------GEHRKVLVNSISY---------------------------------------------------------------------------TGWKLVGV-------------------------------------------------------------------------
>A0A1G1CEJ3_9BACT/45-273
--------------------------------------------------------------------------------------------------------------------------------------------------------------------------------------------------------------------------------------------------------------------LYAQEQIADQIGESADFFFHQAIVELETIA------QLSSVQSMEKG-----------------------------------------------------------------------------------------------------------------------------------------------------------------------------------------------------L-LDESIS-EIDHLTH--------------------------------------------------------------------FFNHYFVVDRDGA-WVSFPSKPFMANQKV-------------PPENMEWVRETVQKN--------------------------------------RTIFLDLLVSSFG------------------------SLVSGFATPIRSK---------------------------------------SGDMVGVLRGVIVVSEEN---------------------T-----------------------------------------------------VLSTVRNTKVG-KSGYAYIVTSNGWLIAHPHI--------------ALDANEFS-----IYNYMNYE-----------------------------------PVKKVIKGQSGRCE----------------------------------------------------------------------------------YEYE-GATWVAAYRPIK---------------------------------------------------------------------------ATGWGLIVH-------------------------------------------------------------------------
>A0A1I1D876_9RHOB/43-270
---------------------------------------------------------------------------------------------------------------------------------------------------------------------------------------------------------------------------------------------------------DRFTETTRNRAELRLALYSGNVISELQRNSVVPLLLAQDPALIG---------------------------------------------------------------------------------------------------------------------ALNSGDFSQSSQRLISFRDEIG-------------------------------------------------------------------------------------------------------------------------------------------------------AASLLMLDRDGRAVAATDRN-----------------------------LIGSQHRQQPFF---------------------------------------------VDALRAND----------TV----FSVVETESGAKVFTYSR--------------------------------------KITSDREVIGVIVVEVDLQKFQS-SWAGIAD---------------------------------------------------------------------------------AVLVTDSEGT---------------------------IILA--TEPRWRGKTISGALEQ----------------------------------------------------------------------------------------------------------------------------TSPPSAIARALHATTDWSLT-MPDAYILGEAVMR----------------------------------------------------SEGRIPFQGW------------------------------------------------------------------------------
>S0FMM4_9FIRM/46-295
---------------------------------------------------------------------------------------------------------------------------------------------------------------------------------------------------------------------------------------------------------------FQQKTEAGYIKTLSSISENID-NSLYELFQTSILLTSSG-----DIKDVIYSVN-------------------------------------------------------------------------------VFNPDDYAKVSQAITLLSRFRATKHYIQNVFVLHSPDNLIMASGGSASADEFFNSICH-----------------------------------------------------------------------------------------------------------------------------------------------------YDIYDRNF------------------------------WTGISSDGHQY--------------------------------------------------KTLKTSTVEN----------IFTGTKTRVIPVVQFGIGDTSSK----------------------------------------NLFVINMREDYIAGLLQQNRLTPNSE------------------------------------------------------------------------------LYVLSKE---------------------------GEVISKSSN--DTEVSINFNN-VTNQLEK-----------------------------------------------------------------------------------------------------------------GTGPIFVTKINGQKSLVVSYTADTN---------------------------------------------------------------------------ALSSFTYF------------------------------------------------------------------------
>A0A1H8CNH4_9BURK/21-255
----------------------------------------------------------------------------------------------------------------------------------------------------------------------------------------------------------------------------------------------------------------ELAVQSQTEHYVKAMEAHVIYSIQSVDLS-----------------------------------------------------------------------------------------------------------------------------------LIGFANAIK-VLPAKQSQSPET-------------------------------------------------------------------ISALLSSRGSSFDS----------------------------------------------------------------------DYWITFIDPKGNAIANSTGSDITGT----------------SYADRDYFKAHVDNSSKGK----------------------------------LFIGEPSIGRISKQ------------------------KLFFISRRVESAKG---------------------------------------EFLGVVVAPLSIERYV-------KVFENSR----------------------------------------------------------------------FNSDISMTLVH-GNGK---------------------------IIARAPLFER-------------------------------------------AFGRDIGDSALFDNVRQANSG-TYKTLS-------------------------------------------------------------------------RIDNVVR---------------------------------------------------------------------VFSYRVIDGLPLIMVVG-------------------------------------------------------------------------
>A0A1M7YA86_9DELT/42-264
----------------------------------------------------------------------------------------------------------------------------------------------------------------------------------------------------------------------------------------------------------KAREDWTANIYQALVANTENLSQRVDEW-ATMNLRVLDQNSLVSDMQS---MEGSR------------------------------------------------------------------------------------QSMVLK---------TITDTYK---WIYLAFTIGPDG-----ENIGRSD---------------------------------------------------------------------------------------------------------------------------------------------------GEAPKFYGDRDYFKDVMAGGE-----------M--------GQQ--VLMGKTSGK-------------------------------------------------------------------------PAFILSK-------PIG----------------------------------------------------KNGDKPAGVIAIA---------------------------------------------------------MTLEELSA-------TITRTRIGK-TGFAILVDEQ----------------------------NRLIAH-GKGE-IENKLQDMGGH-----------------------------------------------------------PLVAAGVKPDPDNFTF-DY------------------------------------------------EGKKSLPILLLP------------------------------------------------------------------------------NSAG------------------------------------------------------------------------------
>Q0KDT1_CUPNH/61-316
----------------------------------------------------------------------------------------------------------------------------------------------------------------------------------------------------------------------------------------------------------TALARQAERGQVQLRLYTQALESELAHYDYVPGLLSLDERIAALLLR----------------------------------------------------------------------------------------------------------PDDAA-------RAARANDYLSALNTRAG-------------------------------------------------------------------------------------------------------------------------------------------------------TRVIYVLDAHG-KVLASSNWQR------------------------PDSYLGEALSFRPYF---------------------------------------------QAAMDG------------QLGRFYGVGTTRSESGYYLSAPLGERD----------------------------------------NPVGVAVVKIGLEPLEN-RWQGA---------------------------------------------------------------------------------DSQMLLTDENGV---------------------------VILA-SD-PSWKLAALRP---------------------------------------------------------------------------------------------------------------------------------LSPEARERLMRSLQY-NRAPLPQLPLTLVRKLNNGNGS------SSDELVRLRRGP-------------------------PMLAQHAALPGTDWQLTLL-------------------------------------------------------------------------
>A0A1B6BD63_9FIRM/65-328
-------------------------------------------------------------------------------------------------------------------------------------------------------------------------------------------------------------------------------------------------------------SEIKSEIYKQNQLFTNLSQERIQAYFSSREGD-----------------------------------------------------------------------------------------------------------------------------------SRLLAESKIVRDGIEQLNTFN--VTPDEK--------------------------------------------------------GIIENDFEH---ILQTALE------------------------------------------------------------------QYAYTDIFLTN-QYNEVVYSINYEKLDM--APLVVAGD----YCEKALAGVQNWSHIFRN----------------------------------------------------------------------TFIDDNIMVLSTPIYNYNNRSSE------------------------------------AIGTLNIVLNQ----------GAINEIVKSG-----------------------------------------------------------------VEKMGLSS-DAYLVDETG----------------------------LLLSDAIQD--------------------------------------GQKSLENSIETQGVAVLKTAINDKNLNFNETLNYKNMA------------------------------------------------------------------GKIVIGTLSVTQIGDWM-------------------------------------------------------------------VGFVTEVPEEE--------------------------------------------------------------------------
>R9L1K7_9FIRM/44-281
-------------------------------------------------------------------------------------------------------------------------------------------------------------------------------------------------------------------------------------------------------------RQLALAVQDENQAVLGQINRSVDSYLRTIMKLSDSLYYGV--------------IKNADLDEES----------------------------------------------------------------------------LNSRITLLYDN------NKDSISNIALLS--KEGELLESVPAAR-LKTGLDVTQEEWFGNTLA----------------------------------------------------------------------------------------------------------------------------------------RTDNLHFTTPH------------------------------VQYIFDNNE---------------------------------------------------------------------------NQYRWVITLTRAVEITH-------------------------------------GTSTEQGILLIDIRYNSLAQILENITL-------GN-----------------------------------------------------------------------QGYLYMLG----------------------------NDGELIYHPRMQLIATGQAAENTAVATAYQDGSYREKYEG-------------------------------------------------------------------------------------------------------------------EWRDISVKSVGY---------------------------------------------------------------------------TGWKLLSV-------------------------------------------------------------------------
>A0A254SF13_9BACT/38-297
----------------------------------------------------------------------------------------------------------------------------------------------------------------------------------------------------------------------------------------------------------ELSTLLTEKGEEISLANVAIIEKLFEKGKKLGDEYAEVLGKEMLSGKDLDDFLT----------------------------------------QAVFDARQTLPQ----------------------------------------------------------VLAVVVAYEPGMAPKAK------------------------------------------------------------------------WHQEVMRLAQY-------------------------------------------------------------SGNEIKLLKGKDYFEKT----------W------------------------------YKSTKNLQ---------------------------------KGLWQE-------PFVGDFIK-------------------------EPIAIYTAPIYQKDAYGN--------------------------------TV---FAGVLCVDMSIAFLKETVAS------------------------------------------------------------------------------IPVSNSGYVVVLS----------------------------ANNTIIAHPKN--------EIVFK--ES-----------------------------LS---------------DLSGGMGTQTVTEFEKTVQSMRKGLFMGTTADG--------------------------------------KDA----------VIYFKAMES---------------------------------------------------------------------------NGWTFMIV-------------------------------------------------------------------------
>A0A1N6QW50_9SPIO/48-281
--------------------------------------------------------------------------------------------------------------------------------------------------------------------------------------------------------------------------------------------------------------IQNGTVEELSREIVDARSSEAGRWLEGH---LNTVRQISRGE--------------------------------------------------------------------------------------QFQT----GEPHRIIQEVLRRHETIPEEFEN----LFFVDPSGDFMTSD-----------------------------------------------------------------------------------------------------------------------------------------------------------------GLTGNLSHRD-------------------------------YVRAIYQEG-------------------------------------RDYAMS-QGMRSVATGN-------------------------PIAVVAQALRDSQG---------------------------------------EVTGILGASVTLEALGDLTRAMRFGRHG------------------------------------------------------------------------------RGSVVD----------------------------GTGMIIGDAQS-----------------------------ALVLSLNIAQAD--GY--------------------------QGLDSIAREILQG----------------------------------------------LSGRGDYRNPEGERYHAIYAPVPG-S---------------------------------------------------------------------------PNWSVAYL-------------------------------------------------------------------------
>A0A0U5B0S0_9BACL/37-267
-------------------------------------------------------------------------------------------------------------------------------------------------------------------------------------------------------------------------------------------------------------QTLITNTLETNRVYAQKLAKTTNSFLKSTLQT-----------------------------------------------------------------------------------------------------------------------------------LQFSSKEIAPFMQN------------------------------------------------------------------------DEGKLLHEANRLKMQT---------------------------------------------------------------------NTFNSVIIANAEGRILATSPQSLQ------------------IKN--KMLTSPGGQQALK--------------------------------------ERKPIIS-------------------KPYTA-ITGRLVIFISYPIFDE-KG--------------------------------------TYLGLVGGTLYL--------KEMNVLNELLGE-------------------------------------------------------------------HFYKDGSYVYVVDGDG----------------------------RIIYHQ-DSKRVN-----------------------------------DVVVKNQVVQKLMQGKS-GAE-------------------------------------------------------------------------------RVINTKHKDMLAG----------------------------------------------------------------------YAYVPIAD--WGIVSQ-------------------------------------------------------------------------
>A0A1Y4MDE6_9FIRM/23-244
-------------------------------------------------------------------------------------------------------------------------------------------------------------------------------------------------------------------------------------------------------------EAMVQNARTTSVQAVSQVSTTVSNYLSDMRQAMELVEQSM--------------SETDE--------------------------------------------------------------------------------SRDELLSAFLEF------RPD-VVAVTSYS--HDGQL-LQCWSPDRKPKDNILQNLSFDL-EKAQ---------------------------------------------------------------------------------------------------------------------------------------ASQGPYMSAPH------------------------------VESIFEG------------------------------------------------------------------------------YYPWVVTMTSRLPQDG-----------------------------------------SAAWVSLDLSFSSISSYINNVSI-------GQ-----------------------------------------------------------------------RGYCFLMD----------------------------GDGNMVYHPQQQLLYSGLKSEDTAKLSQMEDGAWANDTV-----------------------------------------------------------------------------------------------------------------------IYSLTSVEG---------------------------------------------------------------------------SDWRVVGV-------------------------------------------------------------------------
>W9T2A2_9PSED/49-356
---------------------------------------------------------------------------------------------------------------------------------------------------------------------------------------------------------------------------------------------------------EHLRQTALTDLQASVNLESRLINEQLSQIAALTELYRNLTADALLAGE-PA--LP--------------------------------PALALSPGGVRYSP----ADDGG-------------------------------------------------------AAVFYSSATPAGRQDLDK--IARLRR-------------LEPLMR--------------------------------------ELKARHPLVASLYFNSWDSLNH--IYPWFF------------------------------------------------------------TLDQYPADMDIPAYNF------------------------------YYLADAA---------------------------HNPAR--GVVWTE-------VYLDPAGHGW-------------------------MMSAIAPVY----------------------------------------RGDFLEGVVGIDITVSGILEQIGQLRV-PWSG-----------------------------------------------------------------------------YALLVDDD----------------------------LSIMALPEPGEKDFGLAELTDHSY-LEAI---------------RREM--------------------------FKPEDFRLDRRGETAELAAAIAGRTRG------------------------------------------VQQVRLGGR--PQLVAWTTVAQT---------------------------------------------------------------------------GWHLLAV-------------------------------------------------------------------------
>A0A1G3HTA1_9RHOO/48-277
---------------------------------------------------------------------------------------------------------------------------------------------------------------------------------------------------------------------------------------------------------------------ERLAAHAQIVERNLAPQIFSTRRA-----------------------------------------------------------------------------------------------------------------------------------LDGILADLPSWKQEKGGLKR---------------------------------------------------------------------ANQRLKVISDTLPG----------------------------------------------------------------------IRTLLVTNADGIVIASDREELIG-----------------LDVSRRDYFQTPRQRPDGNI----------------------------------LYVGPPIKAVLG-------------------------VLVMTLGRAITGPSG---------------------------------------EFAGVVNASVDPDYFRI------LLDSMRY-----------------------------------------------------------------------TTDTWTYLAH-GDGK---------------------------LFLMMPERE-------------------------------------ALAGKNLGV-AGSFFSRHRDSGQAASMFSGIA-------------------------------------------------------------------------------------------------------------------------------------------------------YVTGEERMMALRTVLPEAMAMDKP-------------------------------------------------------------------
>A0A1D3TT00_9FIRM/36-296
--------------------------------------------------------------------------------------------------------------------------------------------------------------------------------------------------------------------------------------------------------YMQSSKTVTNELSNAYQNLTRTMEESINYIASDIEDIITYVVINNDFRYVLSSDQ------------------------------------------------------------------------------------------------------------DSALANNPLVWSKETPADLVTEMLAVKNHIGFFG--------------------------------------------------------------------------------------------------------------------------------------------LFPENGARPYLSTRRNDIVSQNTEEVKG-----------------LEVFLKSKEAQGDLR-----------------------------------------IMRMEASDSTLFK------------------GNKTDRILFGKTVFSYSKE--------------------------------------EILGYICAAIDAKEIAGVFEKERQETN------------------------------------------------------------------------------ESVYLLDKDG----------------------------TVIVHSGEAEEEDFQAIKTSISESVFSG-----------------------------------------------------------------------------------------------------------------------EYQETKGSYIFRSTNEHYQYS------------------------------------------------------------------------VFYIVPKENWT---------------------------------------------------------------------
>B2TQC3_CLOBB/32-283
-------------------------------------------------------------------------------------------------------------------------------------------------------------------------------------------------------------------------------------------------------------ERSIELIKENVIIAAKDQSTHLEDF-FDQRLINLNVISNMPITHDFLDDFNNNILD--------------------------------------------------------------------------KSEEMKFRRKIIFDILNLRQQEQAYLVKTSLISKDNTIIASSDGNS-----------------------------------------------------------------------------------------------------------------------------------------------------------VGNKA--VFDKNDIIKFNNKE----------------------IVITDIIENEKFNNGE-----------------------------------------------------------------------KSAIIAI-------PIFFED-------------------------------------------------EYQGIIESVINMQ--------------------------------------------------------YFEKVVNEVH-------------FFNTGEIIVMDSR----------------------------GTVAATISDYLNENIYNIDKPNT------------------------------------------------------LEEEWRNIDFKNNSSGLIEYSIDEI-------------------------------------------------EKIGYFYKIP------------------------------------------------------------------------------NSNWVVLSV-------------------------------------------------------------------------
>U5LG67_9BACI/36-276
-------------------------------------------------------------------------------------------------------------------------------------------------------------------------------------------------------------------------------------------------------------DAFKKQAEENILSRFEKNQETLN-SIIRDVESMSSYMIYDQDF--------------------------RSFFKLPK-----------------------------------------------------YRVQEIRLAEEEIRGYFTFQLMSYD--YIDSIELTSRGD--RSFQTGNPVSGVQEEPF------------------------------------------------------------------------------------------------------------------------------------------------------------VEKAIE------------------------------A-----------------------------------------------------------------NGSPSWSGSYEVES-DWGG-KHSVVLMTRVINDL-RNISE------------------------------------PIGLAKIRLDTKKVFRRVEVDP--SQ-QGD----------------------------------------------------------------------------YFILSN----------------------------QGDVILHKDPS----IVGKRFPDRELLD--AILK------------------------------------------------------------------------------------------------------------SDEHTVRYKKDGNVFLIVKREVKN---------------------------------------------------------------------------TNWLSVAM-------------------------------------------------------------------------
>A0A069I540_9BURK/35-264
-------------------------------------------------------------------------------------------------------------------------------------------------------------------------------------------------------------------------------------------------------------EQLISNTLEANRVYAAKLSESTDNFLKAAQQQ-----------------------------------------------------------------------------------------------------------------------------------LAFSASVLSENLGNEQ-------------------------------------------------------------------------QLLSEARRLQQQT---------------------------------------------------------------------DSFNSVVIVNAQGRVLTTSPTTLQ------------------LQ--GEYLNSPGAREALN--------------------------------------SKKPTIS-------------------QVYIS-TAGNLVVNISQPILSG-DG--------------------------------------KYLGYVSGSIYL--------KERSILHTLLGE-------------------------------------------------------------------HYYRDGSYLYVVDRNG----------------------------RLLYHT-DPSRVG-----------------------------------TIVQENSAISAVMLGKSGAE--------------------------------------------------------------------------------RVLNSKGVDMLAG----------------------------------------------------------------------YAPLPRSG--WAVIAQ-------------------------------------------------------------------------
>A0A1I6QYX5_9BACL/43-276
-------------------------------------------------------------------------------------------------------------------------------------------------------------------------------------------------------------------------------------------------------------TLFRNQIDQELALTTENIATSFDNN-LQVELTKLESIAS----YAQLLGP-----------------------------------------------------------------------------------DKARHLELVKAFASQHKEFGQGVSISM----------DLEG-----K-NAVLSTGL---------------------------------------------------------------------------------------------------------------------------------------------------SIDLSGRTYIPQLR-------------------------NGESAIAPPARSKADP--------------------------------------------------------------------STLIVPFAA-------PLMKD-----------------------------------------------------GITYGFYSSA---------------------------------------------------------IEINEAT--------RVIRDTKVGDTGYAVLLDMN----------------------------GTLVYYPDASYIMKKNIADLGV--------------------------------------------------------------PEITAAFESAKQGKPTAY-----------------------------------------SYEFG--GVKKIGFAYGT------------------------------------------------------------------------------ETGFVTMLAVPE----------------------------------------------------------------------
>A0A231R095_9BACL/42-284
---------------------------------------------------------------------------------------------------------------------------------------------------------------------------------------------------------------------------------------------------------------VQQFTVNNLKQMSLYLSYNVNNFFSDYDDITRLMYTGRYEGYSHTIS-----VNQTANVN-------------------------------------------------------------EYEQINSIPIAAFLRTVLYSDKHIRSVYFVRSL-------DGKLYFQTRQSKPLLE-----EKLPVAEWLQ-------------------------------------------------------------------------------------------------------------------------------------------------------PLAEK------------------------------PNHLSIYPTHG--------------------------------------------------EHYYNSPDRRVITFG--------------RNLIDISGTLTAEPKV-------------------------------------VGSLFIDVDAGVLDSFFQE----MNLNKDD--------------------------------------------------------------------------ELYVLDG----------------------------ANRIYYSNRTDRE--------KASEEAAETA----PERFDDEDYLVFSDEIPYLS-----------------------------------------------------------------------------------------GQVLMR----------------------------------------------------------------------------------------------------------------------------------------------------------------------------
>E3EAT7_PAEPS/41-264
----------------------------------------------------------------------------------------------------------------------------------------------------------------------------------------------------------------------------------------------------YNAMEKQLYSSANQ--------GVTTANSVIEYAIASKIEDVGYLAERLDGSMID---GPN--------------------------------------SPLIQPKLIQYIG-----------------------------------------------------LH-EDAKDIFVGTPKGLM---IRGVPKK-------------------------------------------------------------------------------------------------------------------------------------------------------DE---GTFDPRTRPW------------------------------YIEAMKQ-P-------------------------------GKVVITP-------VIINSSG----------------------------IPVVIVSRTLS-----------------------------------------DQSGVIGVSLNLES--VR-KLASIKVGQEGY-----------------------------------------------------------------------------IVILDHTKK---------------------------FVVHPT-----------------------AKAGSLPQDNS---LDRLYT------------------------------APSGNFNYMY-------------------------------------------------------------EGQEKYLTYVTNE--D------------------------------------------------------------------------TGWKIAGT-------------------------------------------------------------------------
>B0TGR2_HELMI/32-262
---------------------------------------------------------------------------------------------------------------------------------------------------------------------------------------------------------------------------------------------------------QDEMDDTQSAVEMMADSLKQEFATDIREIKRAGVTEASFPELRSPDRQ------------------------------------------------------------------------------------------------------------------AVEEELALMFQQADDLYENLFILDRQGTMTAIYP-----------------------------------------------------------------------------------------------------------------------------------------------PSPSLLGTDFSDRAY------------------------------FKGVMATGKLQMS-----------------------------------------SVVKSRNTG------------------------NPIFVIAHPMRDEAG---------------------------------------QIVGLFGQAVRFSVLQGRISEVTVGKTG------------------------------------------------------------------------------FATIFDAEG----------------------------KLIAHKDDEMVLSGKHTPP----------------------------------------------------------------------------------------------------------------------------AVWEAAKSGNLHVFEFTNLYGEVSLG---------------------------------------------------------------TVRPIEGTPWYLAVV-------------------------------------------------------------------------
>A0A1B1MZU2_9BACL/42-275
-------------------------------------------------------------------------------------------------------------------------------------------------------------------------------------------------------------------------------------------------------------NQITKNTDSNVANTVHLINDHLNTYLSELTR-LSVLPYYNNK----ILDIMAKTGNISDSE------------------------------------------------------------------------------FNQTQILLSQAIRN------PRQDLQSVFLYRRDGQ-IFSSSIYNANINYQYDFQ-------------------------------------------------------------------------------------------------------------------------------------------------------NSP-W------------------------------YQEAVKANGKV--------------------------------------------------VFTGKVN-DARIINRPEPA----------FSIARAIKV--YNGPI-------------------------------------LGVVIIDVNFT-GLESIFQSA---NLGNDS--------------------------------------------------------------------------NFVVLDQ----------------------------NRNVIYSKNDRYL--------------------SALQGLDP-HQKIVKSNGE-------------------------------------------------------------------------------------------KLIVNQLESADTGWKIVGI----------------------------------------------------------------------------------------------------------------------------------------------------------------
>A0A231R5L4_9BACL/37-285
-------------------------------------------------------------------------------------------------------------------------------------------------------------------------------------------------------------------------------------------------------------KQLKRQLVETNMELLGQLDHKLK-LALKHIDKSAIQLLSSDEIVRFYEYELN-EQ--------------------------------------------------------------------------------EARNNAFRIYNQITNAIQSM----DNVFSIDIYSYDKQRLVSGNIL-----TEQD--------------------------------------------------------------------------------------------------------------------------------------------------------LSG-EFQW------------------------------ISGFQQFDGFA--------------------------------------------------EWISTRKVMLNRSSY----P----IYRNVVTLVRTYPLIHSPGAR-------------------------------------KGAIAVNVKEEALFTLIRSTAENDGGQ------------------------------------------------------------------------------TFVVDDE---------------------------GIVVLHADKSKPGKDISEFPYIGRILESG-----------------------------------------------------------------------------------------------------------------EESGHFVAEVEQTASSVFHVRDDYT---------------------------------------------------------------------------GWHIVRV-------------------------------------------------------------------------
>W7YJC6_9BACL/42-282
-------------------------------------------------------------------------------------------------------------------------------------------------------------------------------------------------------------------------------------------------SSAKTQLQTKMEDATKS--------SVKLLDELLNTMIQMETSNVNQLATLISSNDIEQ------------------------------------------GAIQTQILLDDFKT-----------------------------------------------------KHK-ELDVISIGTDTG-----KSMRSP--------------------------------------------------------------------------------------------------------------------------------------------------------DPGNSSSYDPRTQEW------------------------------YKSAKKF-P-------------------------------GQVIIVD-------PYLSETTG--------------------------T-YTLNITKILP-----------------------------------------DGNGVISLGLSIDS--FSAIAQKIHLGSQGY-----------------------------------------------------------------------------VFIMDRKKR---------------------------IMSHPTV----------------------KA-GVPVEGD---ILSIYDQ------------------------------NPDGSIDTTDPN-----------------------------------------------------------TKTHQRGYYVTNG--Y------------------------------------------------------------------------SAFKLVGVLPLDEYTQATN--------------------------------------------------------------
>A0A024Q975_9BACI/39-267
--------------------------------------------------------------------------------------------------------------------------------------------------------------------------------------------------------------------------------------------------------------LSKDRAEISGESFLEQIQDSIS-FIINDVENMSVFLIGNQAV--------------------------QEYLQVEGD---------------------------------------------------------PIYPQREIYGFLSNLAFSKQ--YIDDIIIYPSNG-NSPISTNLVMDTEEMGIF------------------------------------------------------------------------------------------------------------------------------------------------------------DRIPSN------------------------------K---------------------------------------------------------------------WWSYRKENET-V-DGRQE-RISLTRPIRST-SDF-E------------------------------------QIGYLTINLNVKVIEAYLNAG--ELEWDGS----------------------------------------------------------------------------VFILN-----------------------------NGKLL-SGN-Q----TVSQQVDSSELQQ---IID-QTK---------------------------------------------------------------------------------------------------------QDRFTY-ELGAEKFTIFTKEIET---------------------------------------------------------------------------VGWDLVSV-------------------------------------------------------------------------
>A0A1G5ILD5_9BACL/34-279
------------------------------------------------------------------------------------------------------------------------------------------------------------------------------------------------------------------------------------------------------------DAVETEIGHS-LESTALQTVDKLDRFMYSRSGEMN-----------------------------------------------------------------------------------------------------------------------------------LLGNMASMNDEF---------------------------------------------------------------N--HKDIQMLLDQLQNSFPSFSWVG---------------------------------------------------------------------FMDPK-GKVLAATDGILLGED-----------------------LSERPVY------QEGI-----------------------------KGKFIGDVHNAVLLAKLLP------------------NPSGEPLQFVDISFPLK-DSDGQ--------------------------------------IHGVLAAHLSWA-------WAKEVEASVLVPLQ---------------------------------------------------------REEKDIEFFIVSKKEHTVLLGPK-EWVGK-------------------PLALEEIENHQN------------------------------------------SKSSWSTEKWPDG-----------------------------------------------------------------------------------------KEYVTGLAYSQGYKD---------------------------------------------------------------------YPGLGWTIIIR-------------------------------------------------------------------------
>A0A1Y4TK36_9FIRM/49-289
--------------------------------------------------------------------------------------------------------------------------------------------------------------------------------------------------------------------------------------------------------------VIEEQTFSAAEKAFEDTHIAVE-DLFDRLPQVADILAMD-SS--------------------------LYALAASDPADTS-------------------------------------------------------YIQRLQDRDRISTTFSYLRSLSGVDRIRLYVSNDYLYTN-SAD--IVSLSS-----------------------------------------------------------------------------------------------------------------------------------------------------------AAGSQWL------------------------------AAFQ-DGASAH----------------------------------------------------WFAP---SDFSDQPA-------GEQNWYALMRVIYHP-SHVQE------------------------------------PLAILRIDIAADRIDAAVNRSTITQ-NGIV----------------------------------------------------------------------------FLLDGNQV--------------------------LTGS----------------SDQAQ------DLADILAPENGDQ--------------------------------------------------------------------------------------------------PVGSWNDLSAGRRKYHTRYIQLEDCG---------------------------------------------------------------------------WTLAVV-------------------------------------------------------------------------
>C5BT08_TERTT/34-376
---------------------------------------------------------------------------------------------------------------------------------------------------------------------------------------------------------------------------------------------------------------IKQNKFDQLISLREVKRFAVNHYLQQVQDETLSLAR-------------------------NPEVARAVEELAAAYKSYGQQTE--NPATTKSSSSLVNFYRTEFLPALNA------------------------------Q-DPIVLY-EAESLIDRMSGTARALQTAYIARNPHPT----GEKDRLAQAPDG----------------------------------------------------TRYDEAHALYHPYFSEFRQ------------------------------------------------------------------RFGFYDLFLINPQ-GDVIYTVFKEVD---YATSLLDGP----FDSSGLAEAFKRAAKL-----------------------------------TTTGQAVLVDFQP----------------------YQPSYNAPAGFVAAPIL-DKGRL---------------------------------------VGVAALQFPI----------DSLNEIMAER------------------------------------------------------------------QGLGESG-ETYLVG-KDK---------------------------LMRSDSYLDPDNHSVEASFR-------------------------NPQVGRVDTEAVTAAARGESGV-KVI----IDYN------------------------------------------------------------------------NNPVLSAYAPLSFA-------------------------------------------------------------------------GLDWSILAE-------------------------------------------------------------------------
>A0A1W1XHH6_9DELT/399-601
----------------------------------------------------------------------------------------------------------------------------------------------------------------------------------------------------------------------------------------------------------------------------------QKAY-WRGFRGEMEALWKLGVVHTAQG---------------------------------------------------------------------------------------------------ERPLYSQVRYLDA--KGREVLKFVDG----AFVHDLENKSA----------------------------------------------------------------------------------------------------------------------------------------------------------TSWFQEAG---------------K--------ADG--PVNTGVVLAEYTGRPEMR---------------------------------------------------------------------------VVMPLR-EKDQ--------------------------------------------FMGAVVVNLD--------------------------------------------------------------WAVVWEVLSSKTYGKT-----------GYSYVVNPE----------------------------GILISHPKYTLTD------------------------------------------------------------------GIALTDARYG-VLGELMKKGLG-GEKG---------------------------------TGAYEF-----EGVAKFVAYKPLRVGDATYV-------------------------------------------------------------VAT---------------------------------------------------------------------------------------
>A0A222F8L0_9RHOB/36-313
-----------------------------------------------------------------------------------------------------------------------------------------------------------------------------------------------------------------------------------------------------SITGEVART----EAEAVAREQAEFVQRGLEKGLKSAQALASTLSGMKKGGVAD---------------------------------------R-EAWSAVVENLALTNKD----------------------------------------------------------LSGAWGVIVD-DQLDGKDAEFKGN-----------------------------------------------------------EKWA-VNGAWQPYYFRKGDGTLAYRS--------------------------------------------------------------IEEIAIGDMNDA--GQLW------------------------------FNGAFVPG---------------------------------KDYVTE-------PYSWEAD-GKT----------------------VTGVSFSIPIKDGG----------------------------------------KTIGVAGGDILLTPLSEALGAQKP-----------------------------------------------------------------------------LDTG-SVHLMSQN----------------------------GVWIAHPDPAVLGKDWAEGRSDADLAV------------------------------------------------QSALLEAVKNGKPFAYDGY------------------------------------------------------SNTLGTDVHRIVMPVEIT-----------------------------------------------------------------------GTDAKMAVV---------------------------------------------------------------------------
>A0A1I6WFW8_9BACL/37-272
-------------------------------------------------------------------------------------------------------------------------------------------------------------------------------------------------------------------------------------------------------------QVIENNAVDSSIQMVNQVNLHLETYFTEVQRTMLPMLASD--------------LTGAFLNNQ--DDD-----------------------------------------------------------------PIKRYELSYRIEKELFAK---IVMNRQDIQGISLISDRVKATSSSSFM--------LAEQRYSLYLKRLDS---------------------------------------------------------------------------------------------------------------------------------------PGRFQIMGFEG------------------------------TP------------------------------------------------------------------------------------STRVVAMAMRFNPPQ-------------------------------------ST-MKQGMLIVDLKRDEMVHIIQQVQL-------GR-----------------------------------------------------------------------TGFVWVADS----------------------------ANQVIYHPQ---DEQLSQVVPANYLKEMGTKQSGT----FTMN-------------------------------------------------------------------------------------------------------------TDQGKKLVVFIRSD--------------------------------------------------------------------------RTDLTLISE-------------------------------------------------------------------------
>W4CSV3_9BACL/46-278
-------------------------------------------------------------------------------------------------------------------------------------------------------------------------------------------------------------------------------------------------------------QPLKDKTENEMKLAAAQVSDQLNLYINNQNQLSQRILSN---KEVFTLLSAS--------------------------------------------------------------------------------DYSQLTLEGLTRSRRLKDIMFQALGPSLNIEDMMIYD----LTGERVTS--YIGYADSPASLRPF-----------------------------------------------------------------------------------------------------------------------------------------------LEESSNLPTW------------------------------NASGYALY----------------------------------------------------------------------------RQGADAISFVRAIRNQ---------------------------------------NGQVFGYLAVQLDQRYLNRSA----AGLAGGK-----------------------------------------------------------------------------VYIMDQ----------------------------DQRLVSSSPA-------------LREGEKVPEFAASPSE--------------------------------------------------------------------------------------------------------STAANGIYLSSGQNYVAYHRSAE---------------------------------------------------------------------------TGWTTYVV-------------------------------------------------------------------------
>A0A1R1BEL1_9BACL/41-290
-------------------------------------------------------------------------------------------------------------------------------------------------------------------------------------------------------------------------------------------------------------QTLRGEINRANATLLAQLRDNMD-HELQNVRRLNMELSLHTMVQSLMYSNKYAN---------------------------------------------------------------------------------NSYVYDVYETSEELRLFK---ASYPFVDNFYIYWAAQNTVILPGTNRDSKFAFEDLHGG---------------------------------------------------------------------------------------------------------------------------------------------------SPSMSYEEW------------------------------LSIMQRKNYHG--------------------------------------------------FLPMQIKSQGGS-------------LKPAVAFITSFPAGPNEQ-S-------------------------------------VGSCVILIDAAKFLDMTDKIRLFSGGQ------------------------------------------------------------------------------VYVLNDN---------------------------NTILVSNSPD-TDIQLPQIERLHISK-------------------------------------------------------------------------------------------------------------------EVEFAYKAQDGQQYEVMHAE--SSIS---------------------------------------------------------------------------GLSYVSL-------------------------------------------------------------------------
>V9GC16_9BACL/50-305
-------------------------------------------------------------------------------------------------------------------------------------------------------------------------------------------------------------------------------------------------------------KKLTVQFQENNMASLLQLKDRVE-NVMASIEHESLQFASGPLIRSALEND--DYGT------------------------------------------------------------------------------------DYMQQLDILKLFQLHKNTNNLIEDIWFYDVRHSLLLSNSYGLVRLD---QYNGR---------------------------------------------------------------------------------------------------------------------------------------------------KDIEQAISR------------------------------EGGARWMH-------------------------------------------------------LPQSAE------------------KGYISFVRHLPVMV-QGKP-------------------------------------RGTILIQVKEESLRLLLNNYSLSLEEQ------------------------------------------------------------------------------AIAILDS---------------------------DHRILLQTEGRGAIGYAAENDPILKSLVESE------ETS-----------------------------------------------------------------------------------------------------SHDVLAGDHG---NELVAFYKTSMGR---------------------------------------------------------------------------LYVSRMPEREMIEQLGWIRV------------------------------------------------------------
>M1MYZ3_9CLOT/35-267
-------------------------------------------------------------------------------------------------------------------------------------------------------------------------------------------------------------------------------------------------------------NALVSNIEKTLPQIATQASNTVQAYLDNQLNSMEVTAKVASLSN-----------------------------------------------------------------------------------------DSQ--DKL-----MTILKAEAKRNG---SLKMGYADANG-NITYTDGS---------------------------------------------------------------------------------------------------------------------------------------------------------------QG-NIKDTNY------------------------------FKKSMA-----------------------------------------GENLVNDPIPN-EQK------------------------NALIMIYSVPIK-D--------------------------------------D-KSVVGVLVSIRDGMELSNLIKKISFGK------------------------------------------------------------------------------TGSAYMIN----------------------------SQSNSIAFKD-----------------------------PSMPLSQYNSIKEAEKDPS-----------------------LKAIAEMQKRMING--------------------------------------------ETGLSSYTYG-----GKESYGGFAPIEK---------------------------------------------------------------------------EKWSVVVI-------------------------------------------------------------------------
>A0A0A5HZ95_9VIBR/41-324
--------------------------------------------------------------------------------------------------------------------------------------------------------------------------------------------------------------------------------------------------------------QLERNLDLRTELISAQIREPINSSLGILQAVVTIGSN-HETQS----------------------------------------HQAELLFKLFSLTDGLT-------------------------------------------------------------VSGGLWPVP--RSIDK-----------------------------------------------------------------------DMAYKSIFFNRA-------------------------------------------------------GDGVVDRVYSWDNPESGGYDNEA----------W------------------------------YTSVVNKPVGT-------------------------------TVWSQ-------VYI-------------------------DPFTQVQMITASSPYY----------------------------------------IDGVFAGVATVDLSLENLVSFVRK-----------------------------------------------------------------------------HAEEYEL-GVILKDSY----------------------------GYVITEHNFQLVDDIYIS------------------------------------------------------QHTFGDFNWSVDVVNAKRLVAEQVYDVVRKVEL--------------------------------------GLVPIMLACVMLGYLLINRFLIA---------------------------------------------------------------------------PIVLIAKKVDDSKRGGIIDITYDSNDE-----------------------------------------------------
>C6CTL5_PAESJ/41-294
--------------------------------------------------------------------------------------------------------------------------------------------------------------------------------------------------------------------------------------------------------------QLQRHTENSFKQLVIHLSKNVDDALLNYNEISKTMYYS-SEGVASRQD-----ATLREEID-------------------------------------------------------------TEGKMNLMSIDDFLLSVLYSDSHIQNAFFVRAS-------DGMVYHQSRVSSKVLDPN---EPFPAVSWKF-------------------------------------------------------------------------------------------------------------------------------------------------------ALSST------------------------------PKKLVVIPTHL--------------------------------------------------ETYYG-STDQVVTLA--------------RNLFDTSGKLGAEATL-------------------------------------LGTLYFDIDLEIFDRLFRQ----AELSNND--------------------------------------------------------------------------QMVIVDG----------------------------NGYILYSNQ------------KDKLGKRLDE----NSARRNGEMLMFSEPIPFIG-----------------------------------------------------------------------------------------GQVIGLISKRDLYASLTPIR--------------------------------------------------------------------------------------------------------------------------------------------------------------
>L8J747_9GAMM/32-259
---------------------------------------------------------------------------------------------------------------------------------------------------------------------------------------------------------------------------------------------------LFDQTRSGIYSRADS--------LSAAATEGIADWIS-IRSDIASAFNDYSTEVDVVP------------------------------------------FLQQARKAGGFD-------------------------------------------------------------DIFLGTPAGGMYRSHPER-------------------------------------------------------------------------------------------------------------------------------------------------------------NRADYDPRTRPW------------------------------YKDAQNAGKQ---------------------------------IITT-------AYRDAITNA-------------------------LLVTIAEPVMK----------------------------------------NGTMVGVVGADVLIDQLINDVI--NLDVGKNA----------------------------------------------------------------------------YAMLINKQDNS---------------------------FLAHP-DESLLLQPISRYS----------------------------------------------------------QEINMASIEAAIQSN--------------------------------------------------SIETVTI--NGQEKMLYFANVPG-------------------------------------------------------------------------TEWILGIE-------------------------------------------------------------------------
>A0A168QPN7_9BACL/40-289
-------------------------------------------------------------------------------------------------------------------------------------------------------------------------------------------------------------------------------------------------------------NTVSSHSKTATLMVADQLGRDIDILFQDVGKLLEMSNNPT---------------VHHFLYSQ--TETYE-------------------------------------------------------------------DAKEILTTFDLYRE---TYKFE-NVLNISMVNLYGKGISEQVGVFQLDVNPLRNPHFTWLLKHPDQV---------------------------------------------------------------------------------------------------------------------------------------LNIS-PSDADQ------------------------------LDRLDGFQ----------------------------------------------------------------------------YKQPNVISIMAAVKQQ--------------------------------------VTHEVIGFIVIDLDDSVVEQFIDNTAI-------GQ-----------------------------------------------------------------------TGFFSVMDE----------------------------QGNPIFVPSQLNKQKQAI---QLQPTELTNQLIHK-RGSFVDT-------------------------------------------------------------------------------------------------------------SQGKPKFIVYTKSE--------------------------------------------------------------------------ETGWTIVGS-------------------------------------------------------------------------
>A0A229UFW9_9BACL/36-283
--------------------------------------------------------------------------------------------------------------------------------------------------------------------------------------------------------------------------------------------------------------SLEEQLKDTNIALLHLSQQKIE-MILREIDTNTINFIQEPEVAFFLNGRYTNDD--------------------------------------------------------------------------------LRFNHFNVLNAKFKVLMNAN----SNISSFYLYSMQNKSLLTDSIF-----ADE---------------------------------------------------------------------------------------------------------------------------------------------------------ADFYDMNW------------------------------LQPFQNMQRYQ--------------------------------------------------QWLGTRKITEISSGF----Q----LDKNVMTLVRQFPLISNPQYR-------------------------------------KGAIIVNVDERTVASLIADVDKQRPGQ------------------------------------------------------------------------------TLIVNEQ---------------------------GIIISSQNKAQLFQPLTRIEAAPGLEQLN-----------------------------------------------------------------------------------------------------------------G-SGYTMKSTKEGSFTTFYVSSSYN---------------------------------------------------------------------------GWKYISI-------------------------------------------------------------------------
>A0A1V9UCD5_9PSED/328-461
------------------------------------------------------------------------------------------------------------------------------------FRLQMHK-----------------------------------------------------------------------------------------------------------AIQTSVEQLASEAAML--------------GDVGTAERSMGDILRRDQ------------------------------------------------------------------------------------------------------------------------------------------------------------------------------------------------------------------R-----FELFYMVDRN--------------------------------------------------------------------GTQISENVGME--SDPKALSYKGR------------------NWAQRPWFREVAEQL-------------------------------------ASYITPVYRSSATD------------------------AFCVTVSVPIFA---------------------------------------ANGQLHRVLAADVRLSALM---------------------------------------------------------------------------------------------------------------------------------------------------------------------------------------------------------------------------------------------------------------------------------------------------------------------------------------------------------------------------------------------------------------------------------------------------------------
>A7GUJ6_BACCN/35-270
------------------------------------------------------------------------------------------------------------------------------------------------------------------------------------------------------------------------------------------------------GAQDTLNQYSQN--------TMDLVTEQLHTFIQGIEEDIGHYGTNSLVQEALQSGLTPENED------------------------------------AILKEFLHFKK-----------------------------------------------------N-HPDILDLYIGTKDKRT---LSANLAGG-----------------------------------------------------------------------------------------------------------------------------------------------------GA--LPEGYDPTSRPW------------------------------YKNAEA--DT------------------------------KSVHWGQ-------PLYE--ATTGKL--------------------SIGVSKAIVGEDGS------------------------------------------VLGVVAMDISLGTIQKLLH--NIQYNYAGE----------------------------------------------------------------------------MFIINDKN-I---------------------------ALVYPEKV-GKDVSKEP---------------LIQSLKK----------------------------------------DTTKFAESKLEG------------------------------------------------------------NEIVAYSQLFDK---------------------------------------------------------------------------MKWKIGIV-------------------------------------------------------------------------
>S0G7X3_9DELT/56-288
-----------------------------------------------------------------------------------------------------------------------------------------------------------------------------------------------------------------------------------------------------------------------------RIEVTGYAVEKVVQSAAFML--TENKHTVAQQY------------------------------------------DLLEKLVRDNPE----------------------------------------------------------IFGAAIAPWPKG-KAP----------------------------------------------------------------------------YVWCDVPPAQT----------------------------------------------------------LLRGDLNAEGYQYDVWD----------W------------------------------FALPRDLT---------------------------------RTIWTE-------PYFDEG----GG--------------------NVLMVTRAAPVWD---AED--------------------------------E----FAGVITSDVSLEWLQEMLAQ------------------------------------------------------------------------------LPVGRSGYAFLVS----------------------------ATGVIISHPAG--ELIMN-ESIFS---L-----------------------------AE---------------ARGSK----NLRKIGQRMIQGETGFVFFDGLTD--------------------------------------TRPA---------WLAFSPVPS---------------------------------------------------------------------------TGWSVGLV-------------------------------------------------------------------------
>H2UYE3_TAKRU/343-600
------------------------------------------------------------------------------------------------------------------------------------------------------------------------------------------SLCN------------------QAIMLITDGAMEDFQDVFEEFNWPERRVRVFTYLIGREMTFADNMKWIACNNKGYY-THVSTLADVQENVMEYLHVLSRPMVINH----------------------------------------------------------------------------------------------------------------------------------------------------------------------------------------------------------------------------------------------------------------------------------------------------------------DHDIIW------------------------------TEAYMDSVL----------------------------------------------------------------------FNTQAQSLLLMTSVAMPVFSKKKET---------------------------------LSHGILLGVVGTDVALRELMRLAP------------------------------------------------------------------------------RYKLGIHGYAYLVTNN----------------------------GYILSHPDLRP-----------------------------------------LYKEG---------------KKLKPKPNYNSVDLSEVEWEDTEE----------------------------------------------KLRTAMVQGQ-TGTLSLDVRSSVDK----------------------------------------------------------------GRRVMFLRNDYFYTVINETPFSLGVV----------------------------------------------------------------
>A1TNC0_ACIAC/16-256
-----------------------------------------------------------------------------------------------------------------------------------------------------------------------------------------------------------------------------------LVALSVIVSTATNYLIAKSSMSAAADQDLIT--------SVNEHAVVIGDWVA-DKSRMVASLQDVVLTS--SP----------------------------------------DIALKQIAVAGGFY-------------------------------------------------------------DVGVGYPDKSAKFT-------------------------------------------------------------------------------------------------------------------------------------------------------------DWPNIPPTYDPTSRPW------------------------------YQGAVQAGK---------------------------------P-VAI-------PYVSTSKL--------------------------LLVALALPVM----------------------------------------REGALKAVLVGDIALDSVVENIK--SIQPTPGS----------------------------------------------------------------------------FGMLIDRSGR----------------------------IIAHA-DTKLRFRQVTDIA----------------------------------------------------------PDFSQLSVASTG----------------------------------------------------PGSAQMKVVVDGRAKLVRAQDVRG-------------------------------------------------------------------------TDWRIVIV-------------------------------------------------------------------------
>S2L843_HALAF/6-258
-------------------------------------------------------------------------------------------------------------------------------------------------------------------------------------------------------------------------RIRILIATLVVIALALAFNGIASYLTVKSHNDNQVSQQLAS--------LTQGHARAIGEWVG-ARTRMIEAARAPVAGDD--P----------------------------------------VTALVQLAESGGFL-------------------------------------------------------------SAYLGKP-DGSLIA----S--------------------------------------------------------------------------------------------------------------------------------------------------------DGWVPPDDYDPRQRSW------------------------------YIDATNRGG---------------------------------TIVSL-------PYVDANSG-------------------------QMVVSFATPVE----------------------------------------RNGKLVGVIGGDVVIDTIIADVA--TIQPTPSS----------------------------------------------------------------------------FAFLSTGGET----------------------------LIAHP-NSDLILEPVTRLS----------------------------------------------------------GYLTPQTMEALG----------------------------------------------------HESDWRAVDIEGHGKRLSVVPIAG-------------------------------------------------------------------------SDWELGVA-------------------------------------------------------------------------
>K9HSP5_9PROT/38-322
-------------------------------------------------------------------------------------------------------------------------------------------------------------------------------------------------------------------------------------------------------------DALQTAAESKLVAVRDARADTIVQYLGSIRQDLQVTAA-------------------------SPAVADALTNFTAAFD--ALP--------------------------------------------------------------------------RGG----ETLRDVYVRDQAS--------QATLGD----------------------------------------------------------YATVHERRHPWLKRLQE------------------------------------------------------------------ERGYYDVFLID-AEGRVVYTVFKEPD---LGANLVSGQ----YADTGLAEAFSDTRQAT--------------------------------SGGAPNPVAFIDFEP----------------------YEPSNGAPASFIAAPVRDADGS---------------------------------------FLGVLAFQMPV----------DRINDVMQKA------------------------------------------------------------------DGLGRTG-ETYLVG-PDN---------------------------LMRT--DSRLSDEPN---LL----------------------------KTRVETPTVAAALNGE-----SLIQTVTDYR------------------------------------------------------------------------GEQVVSAAEPLTFE-------------------------------------------------------------------------GVTWAILAE-------------------------------------------------------------------------
>J2U3A0_9PSED/39-271
------------------------------------------------------------------------------------------------------------------------------------------------------------------------------------------------------------------------------------------------------------RSELAGQNRQTLDLYVANLLGTLHRYEVLPQILGDLPALRATLGAP-----------------------------------------------------------------------------------------------------------------DDGVTQGNANRLLKNISAQTG-------------------------------------------------------------------------------------------------------------------------------------------------------AEVMYLMDTTG-KTLAASNWD------------------------KHDSFVGRNFSFRPYF---------------------------------------------SEAMAG------------RLGRFFGLGTTSAKRGYFFAAAVRDGE----------------------------------------KILGVLVVKVDLDHTES-LWGKTPE---------------------------------------------------------------------------------QLLVTDHNG----------------------------VVIL-TSRPEWRFRSTRP--------------------------------------------------------------------------------------------------------------------------------LGEGE-REAITAIQPY-PTRDPKPLNLNPDA----------------------------------------------------WLTQTRQIDETGWSVSIL-------------------------------------------------------------------------
>A0A0S2T9R5_9GAMM/49-273
-------------------------------------------------------------------------------------------------------------------------------------------------------------------------------------------------------------------------------------------------------EAERQGARVAERVAAEYGQIVDFTHETLLRLTREPIIHPLSDPQACGRRLADVRALN------------------------------------------------------------------------------------------------------------PAFGLIGVINRDGHTVCAAEPR--------------------------------------------------------------------------------------------------------------------------------------------------------------AVGVDLSDRGY------------------------------FREAMEGRRFVTSG-----------------------------------------FLVGRTTG------------------------MNIMVLAEPVLEADG---------------------------------------SASAVIFMSLDMDWIGHQMEKMVLPPD------------------------------------------------------------------------------SNIALLDGSG---------------------------TLMAIDPSEPERVGNKIPELET-----------------------------------------------------------------------------------------------------------------------------FLAHRDSGRVPPVRMVGVDEVSR--------------------------------------------------------------------VYVSRTLPRAPPGSAF-------------------------------------------------------------------
>A0A015LSU5_9BACL/34-278
-------------------------------------------------------------------------------------------------------------------------------------------------------------------------------------------------------------------------------------------------------------ALIRSSIETSTSQTIDQFASHVV-TLLTQVEDIGTQVMSNRI-----------------------------TQEWTALQLNP-ESS---V-----------------------------------------------EERVLAKQKLREYFSSYAVNN-SNGITLSAFTDQ------TGGLW---------TQD----------------------------------------------------------------------------------------------------------------------------------------------------KDYILTEW------------------------------HSQYRQYGR-----------------------------------------------------RWTNAHKDRDQADQI-------LTGRDVNSFLLPLVHLQS--------------------------------------LREIGFVKINYPTGVLRDAIEKIGFGKTG-------------------------------------------------------------------------------KVYLLT--------------------------QDGT-SVLGQDLTE-NRDV--------------LRNG-----------------------------------------------------------------------LSQ--------------------------LEQRFEGKTSGVFPIEQNDVTYLLFFRRLP---------------------------------------------------------------------------VQDWIIVGE-------------------------------------------------------------------------
>A4BI81_9GAMM/29-247
-----------------------------------------------------------------------------------------------------------------------------------------------------------------------------------------------------------------------------------------------NYQQAKTRVINSANNDIAR--------VGDNLAGFVADWIE-AKRTILDAASGFSEIRSSH----------------------------------------NQ-ILEQGQQSGDFL-------------------------------------------------------------YMYFGTRDGEMIMF-PQES------------------------------------------------------------------------------------------------------------------------------------------------------------LPDDYDPRTRPW------------------------------YQQATQQNGP---------------------------------ILTE-------PYVDASSGA-------------------------LVLSFAQPT---------------------------------------------AIGVIAADIAMTQIANEVL--DVSLGVSG----------------------------------------------------------------------------IAIMVD-ADNN---------------------------ILIHP-DSEQVGQPLNSLM----------------------------------------------------------DTTG---LGEQVS-------------------------------------------------------TLKTD--SQPLLGASFAVDG-------------------------------------------------------------------------TPWQIIIT-------------------------------------------------------------------------
>A0A0N8TU96_9GAMM/52-280
------------------------------------------------------------------------------------------------------------------------------------------------------------------------------------------------------------------------------------------------------------QRMIESELPSKLHSISNQIGGEINELLGAAQQLSSNEFILAWAR--S-N------------------------------------------------------------------------------------------------------------NQDDTLLLQELNRVAKQFDLATASWANRDTAQ-----YWNQD----------------------------------------------------------------------------------------------------------------------------------------GFLRVLKNDA--ADGWFFGFTNSNNPY------------------SISIYQESP------------------------------------------------------------------------------TDVKMFVNHQQT-------------------------------------------NGLGLAGLAKSITDMQKLLQQFKIEQTGF------------------------------------------------------------------------------VFIADKS----------------------------GLIQLHKDANKV-AKVNIDTLYGRNVHSNLFNPSGFAIT--------------------------------------------------------------------------------------------------------ELTLN----NEATFLAAMPIANT---------------------------------------------------------------------------DLYVLAQ-------------------------------------------------------------------------
>A0A074JWD1_9RHOB/39-329
-------------------------------------------------------------------------------------------------------------------------------------------------------------------------------------------------------------------------------------------------------------TTLLEETHSRLSAIAHARAEAVETLLKGVGNDLRAQSS-------------------------SPLIVEAINGFSAGFKEYD--------------------------------------------------------------------------------TPQRDLQKLYIDENPNAA----GEKDKLARAGDG----------------------------------------------------SAYDQLHARLHRGLDSIRN------------------------------------------------------------------DKGYDDIFLIN-AEGDVVYTVSKEAD---YATNLLTG----AYKDSGLATAFRAVLAAK------------------------------------DTQTVYDDFAS----------------------YKPSGDAPAAFMARAVFDDAGKL---------------------------------------VGVLAYQMPI----------GAFDAAVNGF------------------------------------------------------------------SNLGASG-DAYLAG-RDG---------------------------LMHT--DSIRSKAQD---PL----------------------------STKVDNPAVKA-ALAGK----TGFVEMTDRF------------------------------------------------------------------------GNLTLAHYQPIDIH-------------------------------------------------------------------------GTRSALIVK-------------------------------------------------------------------------
>Q2L1W8_BORA1/33-262
------------------------------------------------------------------------------------------------------------------------------------------------------------------------------------------------------------------------------------------------------------KESLIHNTLESNYAYATKIAFSVRDLMSSASTQ-----------------------------------------------------------------------------------------------------------------------------------LLYSSRILSQDFKNKK-------------------------------------------------------------------------LLDDEAKRIRNQS---------------------------------------------------------------------NIFNSVFIANNEGVVLATDP-DLG------------------IK--GQTLSSAGSEIALR--------------------------------------EKKPFIS-------------------DPFIA-QTGRLLITVSQPIFDN-EE--------------------------------------VYLGYISGTIYL--------NDPSILNHMLNK-------------------------------------------------------------------HFHIDGSYIYVVDDER----------------------------RIIFHP-DKKRIG-----------------------------------DQVNGNPVIDDISNKNSGLK--------------------------------------------------------------------------------QIVNSEGIEMLAG----------------------------------------------------------------------YHYVPEVG--WGIVTQ-------------------------------------------------------------------------
>A0A0X8CMX1_9BRAD/46-269
--------------------------------------------------------------------------------------------------------------------------------------------------------------------------------------------------------------------------------------------------------------------DQWLGLQSASAAAEIHDFIHGITTQ-----------------------------------------------------------------------------------------------------------------------------------LGWLVQLPWTEEPD-------------------------------------------------------------------------ERR-RTDALRLLRQA---------------------------------------------------------------------PAIASLTLIDGNGR--------------------------ERLYISRIGLNRIESRAD------RSADPA----------------------------LIGARATQ--------------IWFSDVSYNRGS-EPYLTVAIV---GN---------------------------------------RPAVGAVVAEVNLKL------IWDVISAIKFG------------------------------------------------------------------------KTGYAFILDRSG----------------------------RLIAHPDISLVLRG----------------------------------AEEATSERFRAVRDAIG-PGRGFATSR-------------------------------------------------------------------------DAQGHYVAASAAPVQGP---------------------------------------------------------------------------DWTVVVE-------------------------------------------------------------------------
>A0A1B7XBY6_9DELT/35-269
--------------------------------------------------------------------------------------------------------------------------------------------------------------------------------------------------------------------------------------------------------------ILKDTMLHQSEQVTQSLQTQMTSW-VNDIKLALTIASKNTSVKRSILSDG--LNK------------------------------------------------------------------------TAYIRAISFCQNMVKEY-SF-----YEAVGMTNRDGLVTVYSDIEQ-----VGKIS-----------------------------------------------------------------------------------------------------------------------------------------------------------IGDTDYFKKAMSGS---------------------PATSDAIQSKMNGE-------------------------------------------------------------------------PVFVVAT-------PIIDR-----------------------------------------------------DTVVGTVIGI---------------------------------------------------------IKINTFAA-------KYIQPIKMGKTGYAFLMARS----------------------------GLICAHPDNSTILKANLT-----------------------------------------------------------DYDWGKTLASQE--NGTVNYTHEG-------------------------------------------------VAKIVSFVKEP------------------------------------------------------------------------------LTGWTIAVT-------------------------------------------------------------------------
>A0A256ZM19_9EURY/94-355
-------------------------------------------------------------------------------------------------------------------------------------------------------------------------------------------------------------------------------------------------------------DSILYQFNRQQLILARQTALCIENFVLHKLSYLEIASNSIM---ISSQNEVVGG--------------------------------------------------------------------------------------------------------------------------------------------------------------------------------------------------------EHILFVY-ESHKN--------------------------------------------------------------------DVDNIFVLNSTG------YLIFIHPKN-MQ--------N-----ITCKDFSF-------------------------------------------RKYFRECRRTGKP-----YVSEVLLADGENYADVGNNYRSVVVAVPVFN---------------------------------------SSNGFDGVLAVTISISELNK---------------------------------------------------------------------------RFIYP--VVSGDTGYAWLLDDKS-FFLAHYN--------------RDFEGEDAFLVRQRTAS---E--------------------------IDFQAINDIMREKMMNGEEGVGW----------YTSGWHR-----------------------------------------------------------------NRTG-EIKKIIAYAPVNLGNR-------------------------------------------------------------------------VWSVAVV-------------------------------------------------------------------------
>F3FLY9_PSESX/33-258
----------------------------------------------------------------------------------------------------------------------------------------------------------------------------------------------------------------------------------------------------RKTINQNLESSVGQ--------AGQLTASSVQNWLS-GRILVLENLTQNVGFQGVN--------------------------------------SDLSGLVSQSALVSTFQ-------------------------------------------------------------FTYVG-DSKGAFTQRP------------------------------------------------------------------------------------------------------------------------------------------------------------NVDMPAGYDPRQRPW------------------------------YKSTVDAGK---------------------------------TILSA-------PYLASVG--------------------------GLVVTIASPVKA--A--------------------------------------GQVTGVVGGDLSLDTLVKIIN--SVEFGGLG----------------------------------------------------------------------------YAFLVSGDGQ----------------------------IIVSP-DKEQVMKNLKDVY----------------------------------------------------------PGQTISLDARLREVT-------------------------------------------------------LNGQQRLLSFTPITGLPSA------------------------------------------------------------------------D-WYIGLS-------------------------------------------------------------------------
>A0A1V4ILW6_9CLOT/50-287
-------------------------------------------------------------------------------------------------------------------------------------------------------------------------------------------------------------------------------------------------------------NSTEDMVSENNKSMLDQVNLNLDNYLRNMMKVSDATYYNA--------------IKKKDLAS----------------------------------------------------------------------------DSIDKELDLLYET------NKDSLISICVFS--QNGEVVAASPVVQ-LKTSVDPRENDWFTIAGN----------------------------------------------------------------------------------------------------------------------------------------KKENLHFSTPH------------------------------VQNLFQDPD---------------------------------------------------------------------------SKYRWVVSLSRAVELTN-------------------------------------NKKTTSGVLLVDMNFSGIEQICKNVNM-------GK-----------------------------------------------------------------------SGYVYLID----------------------------REGEIIYHPRQQLIYSNLIEENNKAEADYEDGNH-VETFQ------------------------------------------------------------------------------------------------------------------GEKRLVTVKTVGY---------------------------------------------------------------------------TGWRIVGI-------------------------------------------------------------------------
>A0A0P1EN13_9RHOB/27-223
---------------------------------------------------------------------------------------------------------------------------------------------------------------------------------------------------------------------------------------------------------RQALSQLSEKAEADLELAADRLSTQMQVYQELAVLMATHPVLR------A---------------------------------------------------------------------------------------------------------------LETPVQQRAARAILLDVADKTS-------------------------------------------------------------------------------------------------------------------------------------------------------AVNMMYLDRSG-QVLASAQP-----------------------------VVWPNMADHPAF---------------------------------------------RRALQGAM----------GS----AHGVVESSGDRTYSYAAP-------------------------------------AFSDAGQVEGVLIVVADVQDVEQ-TWRGSTE---------------------------------------------------------------------------------AVFFTDGDGV---------------------------VFIS--NRSDLLFW-----------------------------------------------------------------------------------------------------------------------------------------------------HRD-EGQLGLTPPDGGL----------------------------------------------------VDFA------------------------------------------------------------------------------------
>A0A261GSV2_9GAMM/46-283
----------------------------------------------------------------------------------------------------------------------------------------------------------------------------------------------------------------------------------------------------------------------ELRRAVSGLQAILAEYESLPHILAIDPRLLIALQDP-----------------------------------------------------------------------------------------------------------------NNPEVIDETNRYLESINQIGK-------------------------------------------------------------------------------------------------------------------------------------------------------TSDVYLMNSEG-TTIAANNWR------------------------SVKSFVGNNFRYRPYF---------------------------------------------RDAMEG------------RTGRYFALGTTSDIRGFYFSFPVSDDD----------------------------------------VIVGVVVVKISLSDVEQ-QWASPWGQ-N----------------------------------------------------------------------------SFEVMVTDQYG----------------------------VVFI-STRAEWRFRHTRP--------------------------------------------------------------------------------------------------------------------------------LTPAQ-ELVLDLERRY-SDKELKPITYQNAEAPTQLLGTGAR-----FVTVGTDPGN-----------------------EQTYLERE--------------------------------------------------------------------------------------
>A0A2A4WND9_9GAMM/44-300
---------------------------------------------------------------------------------------------------------------------------------------------------------------------------------------------------------------------------------------------------------HEINAVAKKDLMAITSAAVSQIDVLLMEVVRSAEVLASELSKGRLP----EEEMY----------------------------------------GLLHDVLASNVH----------------------------------------------------------YFGGTITFSPYGYDE-S------------------------------------------------------------------------RELYSAYYTRD-KNN---------------------------------------------------------ELIYLRLDEVYDYTSS--------EYDW------------------------------YVLPMKEG----------------------------------SRWGE-------PYWDKAAK-------------------------TNMVTYSAVFY----QPG--------------------------------SV--APLGVVTIDISMNQVQTIIES------------------------------------------------------------------------------LDLGPSGFGALTT----------------------------REGGYLYHPNQ--------AYVQNKKNI-----------------------------RD---------------VAKAKNDANRLVIAKDILQGKGGVIDHISTTTG--------------------------------------QAS----------WLIYESVPI---------------------------------------------------------------------------SGWSLQ---------------------------------------------------------------------------
>A0A0T6BW30_9BACI/42-279
-------------------------------------------------------------------------------------------------------------------------------------------------------------------------------------------------------------------------------------------------------------STIEKQVIDHTLQLIGEVNKTTEVYVSHMQNLTYLISTND--------------EMEAFFRHQK------------------------------------------------------------------------EDGEADYKRRTFLQG---LTSLYSEAAG-ILVVNDRGDMISNEMYERTKTDLTEEPWYREAVKNEGIF---------------------------------------------------------------------------------------------------------------------------------------KMIGKP-VNRN------------------------------IRSHVGYG----------------------------------------------------------------------------E--DEVVTAVRAVIDP--------------------------------------ETQRVKGVILIDLKLRVLAEATKNIRL-------GK-----------------------------------------------------------------------TGYLLIMDE----------------------------NGGNIYSPESSQLF-LPKEW-----FQKKSS-----GNFTKRI-------------------------------------------------------------------------------------------------------------K-GEEYQFIYETSG--------------------------------------------------------------------------FTNWTTIGV-------------------------------------------------------------------------
>A0A0L6Z5H1_9CLOT/57-298
----------------------------------------------------------------------------------------------------------------------------------------------------------------------------------------------------------------------------------------------------------SASRALKNSISTTLLNRAEDGAKLITSMVDQDIKALSVLATRPDIQSM----------------------------------------------------------------------------------------NFEM-QKQ-------VLI---TEAERMEYLKLRILDKDGVVHSTNGSIY----------------------------------------------------------------------------------------------------------------------------------------------------------------RPNMTIESNET--------------------------IYLKNALV----------------------------------------G-KASISNPFETSEG-------------------------EKILSIAAPIKNN---------------------------------------GSEVLGVIIADFSLSKLNVLVQRTKVGN------------------------------------------------------------------------------DGYAFVID----------------------------SKGYKVSHKD-----------------------------MNLVLKDDNDLKK--AKDD---------------------KSLEKLAEIENKMINK--------------------------------------------EYGYGTFSND-----VGEMIISYAPIPN---------------------------------------------------------------------------TDWSLALV-------------------------------------------------------------------------
>H2J6M6_MARPK/33-266
----------------------------------------------------------------------------------------------------------------------------------------------------------------------------------------------------------------------------------------------------NKSFENYKKHLRSV--------TD-TNAKLLETYFDPIINLLNTLSNDINVKSAYS--------------------------------------NQHDERTNILKIFKNIVD-----------------------------------------------------NYHYA-AVYMGLKDKTML---SIPSD-----------------------------------------------------------------------------------------------------------------------------------------------------------DLPADYDPTSRPW------------------------------YKASMKT--P------------------------------GKIIISE-------PYVDAGNN-------------------------DVLITVSKTVTDPQ--------------------------------------TNEIIGVIAIDLSIKELVDTFFGDDKVFK-EEYS---------------------------------------------------------------------------YLVNSEGI-----------------------------TLMHTDPEKWG------------------VNVKDSEFFRKSTNN---SG------------------------------LIEYTQNGKR-------------------------------------------------------------------IYTFYSKVKG------------------------------------------------------------------------INWIIYTA-------------------------------------------------------------------------
>G7ZG77_AZOL4/39-270
--------------------------------------------------------------------------------------------------------------------------------------------------------------------------------------------------------------------------------------------------------------EAMERAERDGGNLARVVAEQASRTIAEAD---------------------------------------------------------------------------------------------------------------------------------------QILLFLIDDF---------REHGDVWSQ----------------------------------------------------------GVSQMLRQAVERSAI----------------------------------------------------------------------LVQLAIIDEHGDLTYTS--V---EDA-----------PARVHLADREHFRVHANNPN-----------------------------------AGLFIGKPVFGRAS------------------------GKWSIQLTRRIDRSDG---------------------------------------GFAGVLVASMDPFYFS-------RSLEELD----------------------------------------------------------------------VGPNGAVAIIG-TDGI---------------------------LRARSLMND----------------------------------RIIGRD---VSDSATLAMARSQ-PTGFLRTVSTIDGIL------------------------------------------------------------------------RLQS----------------------------------------------------------------------------YRTLSTYPLIVTT--------------------------------------------------------------------------
>A1S7R1_SHEAM/38-289
-------------------------------------------------------------------------------------------------------------------------------------------------------------------------------------------------------------------------------------------------------------SDLADTSRAQLGELVSLLDGMLSRFETIPHVLSTNPMLADTLLNQR-----------------------------------------------------------------------------------------------------------------DMDKVHRLNKYLEELRHITE-------------------------------------------------------------------------------------------------------------------------------------------------------ASDIYLIDALG-VAVAASNWQ------------------------QSYSFVGQDYSFRPYF---------------------------------------------TEAIAG------------RQGNYYAVGTASDKRGYYFSFPVED-------------------------------------SGT---VLGAIVVKLDVLDIET-QASGVAQ-AG----------------------------------------------------------------------------QYDFIITDPDN----------------------------IVFA-SNRAEWRLTSLGP--------------------------------------------------------------------------------------------------------------------------------FTDSK-RYALNASKRY-AKRQITELDIH--PAYKG----------------------------VT-EGVNAYRIG-SGLKAADYLDTSTAMIKAGWR-----------------------------------------------------------------------------
>B3E349_GEOLS/36-263
--------------------------------------------------------------------------------------------------------------------------------------------------------------------------------------------------------------------------------------------------------------EAEQEIASYHRQLALTIAGQVDSYFKASR--VSAVSVAAVTG-------QTDL-----------------------------------------------------------------------------------------------------------------------------------------------------------------------------------------------------AVVQKAIATNLQLLK---------------------------------------------------------------------RLRAMYLVDATGRVRAVGV-SNMSKALQGD--------LLGLDLSRNELFQKARASGTE--------------------------------------QWSDSFLSVVG-----------------------GGLSVAVAMPAGSN---------------------------------------------VVIEEFDLAHLSE----------------------------------------------------------------------------FLHQ-TTP-GSEQLIMLIDRHGQVVADQAG--------------TWT-AQQLNLN------------------------------------------NIPLIHERLTST-KEVRGSLVLNGIE-------------------------------------------------------------------------------------MVGSLHKIN-----------------------------------------------------------------------TVDWWILVA-------------------------------------------------------------------------
>A0A179D3P0_9BACT/456-607
-----------------------------------------------------------------------------------------------------------------------------------------------------------------------------------------------------------------------------------------------------------------ELFVSDLDRMKARAERLLSSLAEELAERPEICSMDP--------------------------------------------------------------------------------------------------------------------------------------------------------------------------------------------------------------------DKIVPVLREFLEEHP--------------------------------------------------------------------YIQFIYVVNNEGRRLTPLIT-HVEDRGRY-E-----HLLKDEDYSDRPWFIEPFRTG-------------------------------------KVYVSDFYTSKVTG------------------------ALCLTVSAPIRD---------------------------------------RYEEIIGILGMDIRFKELMRM-------------------E-----------------------------------------------------EED---------------------------------------------------------------------------------------------------------------------------------------------------------------------------------------------------------------------------------------------------------------------------------------------------------------------------------------------------------------------------------
>A0A1I4NW93_9BACI/47-284
------------------------------------------------------------------------------------------------------------------------------------------------------------------------------------------------------------------------------------------------------------------TFSITNSKIMNQITERFN-SFTDSIVSASLEVDTNGTI--------------------------KQLLQE--------------------------------------------------------EHENAINQSIFYYHMTSEMEQIYAEVDPNDANMLIMSNQQDIFNM--NYIKWPVTGEKLANHE----------------------------------------------------------------------------------------------------------------------------------------------------MIQRVKE---------------------------------------------------------------------------------------------------SPNDIVYQFEDS---EITNGVPMIIASKALKL-RS-DD------------------------------------IYGYLFFSLTERDLKKFYESYT-SAG-NN-----------------------------------------------------------------------------VLLVTP----------------------------NGQIIS------------SNQEEMIGESSPELLGYAEKFK----------------------------------------------------------------------------------------------------NENSQY-HKVDIFGQNYILLSEYIPS---------------------------------------------------------------------------LDIYLVNL-------------------------------------------------------------------------
>A0A0G3WHS0_9CLOT/24-266
-------------------------------------------------------------------------------------------------------------------------------------------------------------------------------------------------------------------------------------------------ITLQLLRINSQYKESIEQELKSSINFAQTINLTFMNYLEENWAQ-----------------------------------------------------------------------------------------------------------------------------------QYAIGVAIL--SNPEWT---------------------------------------------------------------------SKEIESYINNVFSEKK---------------------------------------------------------------------AFR-RYSWISPEGTVLASS-----------------NDALNNVNVQGMEFYKRIIN--GE--------------------------------------ERIVS-NL--------------------GRSILGDELTIHISRGIYIE----------------------------------------GELKGLLVAIMDL----------DKFSDIFDFQFVS--------------------------------------------------------------------ESARLGLIDSAG----------------------------KIVYEHNYH---------------------------------------DMPFNER--IIDYDSPAFRALQ----------------------------------------------------------------------------GKVVTYSTDSYQFTGTD------------------------------------------------------------------SLGVAYPIEE--IGWVSYY------------------------------------------------------------------------
>A0A1Q8QBC7_9DELT/2-244
------------------------------------------------------------------------------------------------------------------------------------------------------------------------------------------------------------------------------------------------------------AAIQK---------EIRQLENAMAIFTDQAKQNVAQLAADPLLP------------KVDATLTSYAGT--------TQKTKSIP-RPDDQLGQEITAAFARVQA-----------------------------------------------------THPAYVEVFFGS-GDGG-----FLSSVA-------------------------------------------------------------------------------------------------------------------------------------------------------G-ELPVGYDPRKRPW------------------------------YQEAMQT-PD------------------------------RPIISKA-------YMS----TTGEA--------------------VVS-VTKVVTDKG------------------------------------------RTLGAIGVDISLGVLTKIVK--DIRIAKTGY-----------------------------------------------------------------------------VVFVQGDGV---------------------------VISDPKNEKFNFKKIGELGVPAL-----EAVFKS----------------------------------------------PDGHSLVEMDG-----------------------------------------------------------RRFLALTSTATG----------------------------------------------------------------------------LGWKFLT--------------------------------------------------------------------------
>A0A0R3MED1_9BRAD/22-295
--------------------------------------------------------------------------------------------------------------------------------------------------------------------------------------------------------------------------------------------------------------ATHEAASAYMDATSAKALGRLRTEITAMTSLVHVLATSSS--------VADSNERTETG-----------H---------AIPLFKAALQE-LPQMDSVYAGYE---------------------------------------------------------NGAWLQVRRIGDL-NDEQRGRLRATPEANIAINLVRPTPSGDLP-----------------------------------------------MRRIFEDQQGNEVGQLDLWK-------------------------------------------------------------------YGYDARMRSW------------------------------YRETVKA---------------------------------DRALVSS-------PYLAFS-------------------------IGAPVITVSAPLRGK----VS--------------------------------------GVLAADLKLDSFSEFVQ-AQRPGA-----------------------------------------------------------------------------HGSVLMFD----------------------------STGALIAHPNIAQFVVDAMTHPSQPQ------------------------------------------------------LPSIKDINSAVVQEALRRSDGRDHY---------------------DGSIRDD----------------------------------------------------------------------------------------------------------------------------------------------------------------------------------------------
>A0A231R2K7_9BACL/33-345
----------------------------------------------------------------------------------------------------------------------------------------------------------------------------------------------------------------------------------LLISLLAGQTIRSQLRNMNELSADWSERNYIIAYEANIQEQVNAIGAELRQVETAVLVAKSMAESLFSDRGREQSISPLAL----------------------------VYDKRTRSFREPRP------DGLG-------------------------------------------------------TVSISFASGAGKPTFEQTRDLAMVKP-------------LYPIFK--------------------------------------SIQSNNPTIVNMYYIHPQSGSF--FYP--EYDGPA-------------------------------------------------------EKDMG-PIQDLTTYSF------------------------------YFQALS----------------------------VPPGQE-RIVWTK-------PYFDITPRGW-------------------------MFTATTPVYDSSGK---------------------------------------LRGVVAADVQIQRFVKNVLDARFADEEG-----------------------------------------------------------------------------FALLLDQE----------------------------YDLIAVQDRGADEIAKLD-----------------------------------------------------------------------MASLFGPGHDNG------------------------------------------FRNLPLLGE--QHEVFSRRIPST---------------------------------------------------------------------------GWILGYI-------------------------------------------------------------------------
>A0A1V2DV50_9ALTE/39-270
--------------------------------------------------------------------------------------------------------------------------------------------------------------------------------------------------------------------------------------------------------------ELELQARDHVRTLAELVASGLDDKLGRRLAL-----------------------------------------------------------------------------------------------------------------------------------LSHVARNLTMS------------------------------------------------------------------------ETAFRGRARVLLQQQVALQ---------------------------------------------------------------------HQFDGVYLIDAEGEVLAEYPD---------------GFRQTGLNVRARPYFQAVSRG------------------------------------------LTPVIS----------------EPYRSNYRD-L--PAVMVAAPVFNHQGR---------------------------------------FIGMIGGAILLQGD----NFLNEFSHVRVGGSGYL--------------------------------------------------------------VVATRS--GLVIANGRT---------------------------REAMVPVP--ADH--------------------------------------PVLADALS-GFEGTRHG-----------------------------------------------------------------------------------PGDGGPPSILSV----------------------------------------------------------------------QQMAQVP--WFVVAV-------------------------------------------------------------------------
>A0A0J8Y452_9GAMM/38-299
-------------------------------------------------------------------------------------------------------------------------------------------------------------------------------------------------------------------------------------------------------------QILQNSVQQLFRQSNQVITSHLDDFFDEAHLVYQHQITEQQ--------LLPKVVNQRD-------------------------DLLKYLAN----VLAHHD------------------------------------------------------------DIDYFYFASAEGH--------LLSLGRDE---------------------------------------------------------FGNFVRIESDSNKAGSTTSYSTDSKGDG---------------------------------------------------------IEVINTNAHFDPRTRQW------------------------------FQRALKS---------------------------------KEPVWSD-------IYPGAIEN-------------------------VLGVSLAKAQYDENG---------------------------------------NFLGVWGLDLTLSTLEHELQK-NVLSP-----------------------------------------------------------------------------NSRILLIS---------------------------DH-GTIVASSDKSFPA----LMELD-----------------------------------------------------TPLTPVVNIIWD----------------------------------NISNTQPSDTMAVTQ------------YPILGGNWMTAHT----------------------------------------------------------------------------------------------------------------------------------------------------------------
>A0A090ZF64_PAEMA/38-277
-------------------------------------------------------------------------------------------------------------------------------------------------------------------------------------------------------------------------------------------------------------ATLEKNALKLTQDTVVRSAQIVD-EKLNKLMLIMMTFMISQPFHDMLKDAASGDTS----------------------------------------------------------------------------------RYYTHLNDLDN-VFSQARIAEPLIQSIYVSTPIGEFYPSSMNRNRLTAFEDTFLY-------------------------------------------------------------------------------------------------------------------------------------------------------DRIEQE------------------------------KKNLWVEGHED--------------------------------------------------MLFSGKDR--------------------VISLILEPIFDI---PVS------------------------------------DVYIVVNIREDGFRKLVQGDTGTGASS-------------------------------------------------------------------------------FLLNAK---------------------------GETVYPVK-------EPLVRQAVDSGNLRELMNRQ-----------------------------------------------------------------------------------------------------------EGSQSFELD-GKAYLLNYARLGIA----------------------------------------------------------------------------DWTMTTI-------------------------------------------------------------------------
>A0A1I5QF35_9FIRM/54-285
------------------------------------------------------------------------------------------------------------------------------------------------------------------------------------------------------------------------------------------------------------NRAIMQRAEKQIEENIRIMSDRIT-SVLKNGELCSNNLTIEFSN--------------------------FYNERI--------------------------------------------------------------MKQVTRDARITSQLSQSLLIYNGISSIVFIDSEGRFYSSDPKLE----DIKDKIMAS----------------------------------------------------------------------------------------------------------------------------------------------------EYISYLKD-------------------------------------------------------------------------------------------------MGGKTVMMDQAEN-IMNRD-DKEIVTMGKHVIN-IVTGS------------------------------------PIGYLFVNMDKDYLIESSQSE------ISY----------------------------------------------------------------------------YFLYDT----------------------------LGNCIS-------------ESDSKEQFYSDTDFLNGLIE-----------------------------------------------------------------------------------------------------SPKE--LLKYGG--ETYLMAKDTIDE---------------------------------------------------------------------------FKWTVVGI-------------------------------------------------------------------------
>E5Y2S0_BILWA/36-268
---------------------------------------------------------------------------------------------------------------------------------------------------------------------------------------------------------------------------------------------------------QNIQEQAEAQLTEVTRQYANAIKADMRGNIQTVEALAHVFGELGQGNPE--------------------------------------------------------------------------------------------------------------------TIIPLITGAVATLGLKRMGFVTLDG---------------------------------------------------------------------------------------------------------------------------------------------------MAHTTDGLTFDARDRLY------------------------------FKRALTASST-------------------------------------------VAILLVDKTDN-----------------------TPINVYVSPIVHKG----------------------------------------KVLGALFATVQTDAFIMSIDDRLFNGSGQVLVTN---------------------------------------------------------------------NQGHILFRGRGPIPLARYNN------------------ITELIPTGVPPAPGNDIPDTFGSG---------------------------------------------------------------------------------------------------------------------------GLFRYDGSPYYMAHSKLEITS-------------------------------------------------------------------------TDWHIFSI-------------------------------------------------------------------------
>A0A178M5A5_9PROT/44-281
-------------------------------------------------------------------------------------------------------------------------------------------------------------------------------------------------------------------------------------------------------------TQSNRAAESLVTTLTRTLEFQTDSTFRSIDNL-----------------------------------------------------------------------------------------------------------------------------------LLEASQTIDPDH----------WPKPD--------------------------------------------------------------QLNWFQSRLVGFPE----------------------------------------------------------------------ARNFVVAGIDGKSVGPGLASTG---LV----------GQPIDVSDRQHFRAHRAGLDQG----------------------------------RMLVGDPITDRL-----------------------DGH-QIIPLSRAIRDAKG---------------------------------------NFRGMVGLGIDPHYLV-------EVLESLLI----------------------------------------------------------------------EPAGGISVLR-RDGI---------------------------FLARLPDQY------------------------------------GSFGRSVAKSDLFTKFLAST-PH-------GIARFI------------------------------------------------------------------------SVADGNAK---------------------------------------------------------------------IVGYRTLERYPLVVTVG-------------------------------------------------------------------------
>A0A0W0QUS5_PSEFL/34-258
-----------------------------------------------------------------------------------------------------------------------------------------------------------------------------------------------------------------------------------------------------STIKQNLESSIQQ--------SGELTASSVQNWLS-GRILVLESLTQNIAHQGNAA--------------------------------------DLPGLVDQQALTSNFQ-------------------------------------------------------------FTYVG-QTNGVFTQRP------------------------------------------------------------------------------------------------------------------------------------------------------------DAKMPDGYDPRQRPW------------------------------YKQAVAADK---------------------------------PMLTP-------PYMAAVG--------------------------GQIVTIAMPVKK--N--------------------------------------GELLGVVGGDLSLQTLVKIIN--SVDFGGIG----------------------------------------------------------------------------HAFLVSGDGQ----------------------------VIVSP-DEDQVMKNLKDIY----------------------------------------------------------PGTTVRIEKVSQEVV-------------------------------------------------------LKGHDRILSFTPISGLPGA------------------------------------------------------------------------D-WYIGLS-------------------------------------------------------------------------
>A4Y272_SHEPC/35-255
-----------------------------------------------------------------------------------------------------------------------------------------------------------------------------------------------------------------------------------------------------SLLLQNSLEQVQR--------LGDQQAERIQEWLS-GRQDIVGALASKV---------EGD----------------------------------TLNTLQQAQASGRFQ-------------------------------------------------------------LTYFGAQTGQMLDSDPS-------------------------------------------------------------------------------------------------------------------------------------------------------------IDRTGYDPRSRAW------------------------------YQQAVKERGL---------------------------------ILTK-------PYMDVA---Y-N---------------------ILVVTMAQAIPT---------------------------------------------GVVGGDLSIASLVDSVN--RMKLPANG----------------------------------------------------------------------------YAIMIHKDGT----------------------------VIAYK-DPTKAMQPISNID----------------------------------------------------------SNLNHNLPEQSRK----V----------------------------------------------GELLSMHFEHEGRDKLVWAVDIPN-------------------------------------------------------------------------TDWELVLV-------------------------------------------------------------------------
>A0A0L6TZ68_9FIRM/38-329
--------------------------------------------------------------------------------------------------------------------------------------------------------------------------------------------------------------------------------------------------------FSNWLSSASNTFIEMASDFNGDILEEVDEFIKDPMHINDINHHVIE--------NEIIDLSEVS-------------------------AREAFFVN----VIKTSN-----------------------------------------------------------PNIYSFSYGQENGD--------YYGARRNQ---------------------------------------------------------NREIEILRNNADSGFNSLYYSVNEDLTA---------------------------------------------------------GDLVLAAGQFDPRTREW------------------------------YKAAKEC---------------------------------QGPIFSQ-------IYKHFIMD-------------------------DLTVSAAYPIYNATG---------------------------------------ELEGVMGTHLILTDINDFLKE-IATEK-----------------------------------------------------------------------------EATAIIIE---------------------------KESGNLVANSFDHVNFITLEDGNVQ-----------------------------------------------------RTSIGEIDNSAIL---------------------------------KAYENYRSTGETFSR------------IKTDNGQITVKLSEYNQEG----------------------------------------------------------------------LS---WLVITAIPES---------------------------------------------------------------------
>R9KEI4_9FIRM/58-294
-------------------------------------------------------------------------------------------------------------------------------------------------------------------------------------------------------------------------------------------------------------HSTNSTLEQNMKATAQVTSERVEWELASYLNIAEDLGVMTRLSREDVPLE----------------------------------------------------------------------------------EKQEVLDERV---------------AAQGLTRGNILTAEGISIFSG--------------------------------------------------------------------------------------------------------------------------------------------------------------------EDFSDRDY------------------------------FKTAMGG-----------------------------------------KSCVSEPLVSKTTG-------------------------KVSVVIAAPIWEG------------------------------------GILGTKVIGVVYIVPEETFLNDIMLSINVSDN------------------------------------------------------------------------------GSAYMIN----------------------------KEGAVIAHED-----------------------------MDLVAKKENSIKDAESDSR------------------------LKALAKLENKMIAG-------------------------------------------EIGFGSYRYG-----GVKKIMAFAPVN---NT-----------------------------------------------------------------------DGWSVAIT-------------------------------------------------------------------------
>A0A1V3I5W2_9GAMM/27-284
---------------------------------------------------------------------------------------------------------------------------------------------------------------------------------------------------------------------------------------------------------NETKFQLIAQMREDVRQLEDKLSAELARYSELPAVLATDPRLVALLADSA---PKQ-------------------------------------------------------------------------------------------------------E-------VVEINRLLVRWASRLE-------------------------------------------------------------------------------------------------------------------------------------------------------ADTVYLLNRQG-TTMAASNWQ------------------------SQASFVGQNYAYRPYY---------------------------------------------QQAIKG------------GKGAYYALGSRSGKRGYYFSYPVRDSNQQG--------------------------------------LLGVLVIKVDLSIIEQ-VWKYQTF---------------------------------------------------------------------------------DYLLTDPQG----------------------------VIFY-SSNPDWVYQTLTT--------------------------------------------------------------------------------------------------------------------------------LPTPQ-KQSIQRSRRY-GDTPLIPLSQFQHPRQ-------------------------------LGDNAVISLGLDASARQP-MLMTTHTISQADWQLYGL-------------------------------------------------------------------------
>A0A1F7Z1C3_9BACT/405-616
-------------------------------------------------------------------------------------------------------------------------------------------------------------------------------------------------------------------------------------------------------------QQIKIDAEKGMKGTADQIAEKVNSE-FEDRSAVLVTFAGNSDLKKVVQEKE------------------------------------------------------------------------------------TEASINYAKEIYEKLGSVERVIIYNKEGIAVGVYPRNSLAQG--------------------------------------------------------------------------------------------------------------------------------------------------------------TNFSS------QDYFQK----------------------TVSTYKAFVSPVFENI---------------------------------------------------------------------LGNASIIHT------EPIFENND--------------------------------------------------FIGMIGVSLDLA---------------------------------------------------------------------KLAGNFGKGLEFKYSIQATDNN----------------------------GFVVFDTDSKKIGLK-REENS--------------------------------------------------------IESSIYRTETLTVLKE----------------------------------------------------------ARIPQW--------------------------------------------------------------------------------------------------------------------------------------------------------------------
>A0A150MXX9_9BACI/1-197
----------------------------------------------------------------------------------------------------------------------------------------------------------------------------------------------------------------------------------------------------------------------------------------------MQLAHSPSAMEMLHNEKQ---------------------------------------WGELQKQFQTFLQ-----------------------------------------------------L-NRSVQYIYMGTE-QKR---IYVTP---------------------------------------------------------------------------------------------------------------------------------------------------------YAQFPKGYDPTTRVW------------------------------YKEAVK--RP------------------------------DEVVWTE-------PYID-AIT-GKY--------------------VVTLAKAVSE--NG-----------------------------------------HTMGVIGIDMSLDSVEKIVR--ATDVGYKGY----------------------------------------------------------------------------PVLFDKKG-V---------------------------AVVHPEFK-GKNMANDR---------------EVQYMLE----------------------------------------HVSGSRQFQREG------------------------------------------------------------EERIVYFTTIPE---------------------------------------------------------------------------LGWKVGVV-------------------------------------------------------------------------
>A0A077LMQ8_9PSED/32-259
-----------------------------------------------------------------------------------------------------------------------------------------------------------------------------------------------------------------------------------------------------SSLDRQVSASIAE--------SSGALARQIENWLG-AKLKLIDLVAQNIDSDYSPA--------------------------------------HVLRVIHSPMLSDEFI-------------------------------------------------------------MIFGALQSD-GKPISNL----------------------------------------------------------------------------------------------------------------------------------------------------------SSWKPKADWDGRTRPW------------------------------YATGKAADK---------------------------------AVLSD-------PYVDSTTQ------------------------ETLISAVVPLRDKGQFL-----------------------------------------GVMGGDIRLKAISDAVN--TLDFNGAG----------------------------------------------------------------------------YAFLLSKNGN----------------------------IISHP-NTELNAKNYSELF----------------------------------------------------------AGQQPTLTGKLQEVQV-------------------------------------------------------DGKDLLVAFTPLANLRSA------------------------------------------------------------------------D-WYIGVV-------------------------------------------------------------------------
>A0A1H7AVS0_9FIRM/52-291
-------------------------------------------------------------------------------------------------------------------------------------------------------------------------------------------------------------------------------------------------------------QQIEDNAYSNVQTIVFQTGNYLDNRFADVLQQLIELSN-----DPDVLS----VINK-DPKD--------------------------------------------------------------ISPEDYIRVQSHVNTIRSLNGTMIDSIYLNFH-------NNKFIFFRGDDP---------NIVTPFSYKQ-------------------------------------------------------------------------------------------------------------------------------------------------------YRDQY------------------------------KDN--PYDIYW--------------------------------------------------RNSNPSDANREEN----------------VSLFKLFGRGNA--KI-------------------------------------NGIILFSFRHDFFEKVFSR----SLLSKSG--------------------------------------------------------------------------YLVLINK----------------------------EGILTFKKTDS-----------AYQMTPDVIQ-NLQQTKEKSGRIEFKNTQGEN------------------------------------------------------------------------------------------LVAIYETIPSNQWKLAAV----------------------------------------------------------------------------------------------------------------------------------------------------------------
>S0FLU1_9FIRM/56-335
-----------------------------------------------------------------------------------------------------------------------------------------------------------------------------------------------------------------------------------------------------EDEALNLIQKVNEQSMWSIEAYINQLRNITILPLYDYNTLDVLRNKINKPDKSNDSRLGFN------------------------------------------------------------------------------------------------TSPNSPRADFALPDSTGFSQKDEEILATLMTRIMALNKNIYSVFIVSPN------------------------------------------------------------------------------------------------------------------------------------GDYVYRMINNSLIPDNKNSYN-----------------------PITEAWYKNSLKNKGQSVVG--------------------------------------DTQRFDQYVEARG--------------------TPIYIFPVSRAINDIYGS--------------------------------------ENIGSMCISTDIRYISSIISESKVLKGE------------------------------------------------------------------------------RTLIINNSG----------------------------NIIYDNNQSNISMDINDANFDIPELEG-------------------------------------------------------------------------------------------------------------------FNLQNNISSINRANKEYTILSVKSK-----------------------------------------------------------------------SIGWSLIRV-------------------------------------------------------------------------
>A0A231RJ98_9BACL/42-276
-----------------------------------------------------------------------------------------------------------------------------------------------------------------------------------------------------------------------------------------------------------------ERNSVYTQEMVVTIRNNIA-SNADTINRIMPNIAYNDVV--------------------------QQYLRSTVPL----TQY--------------------------------------------------ELHLKLEKLFVNLKS------MKQGILEIVLIGTNGTG-YNCMNCKEAIPYES-----------------------------------------------------------------------------------------------------------------------------------------------------------IPERTS------------------------------AYYLGIHPTP------------------------------------------------------DGVSANLNSTYSKPYVFYVGV---------PIYDLD--ASAG-----------------------------------SKLGYAIMVLDVNAIVPQFEYVSQRIAGNFY----------------------------------------------------------------------------VVDRNDRIYASNGAE----------------NIGDRVS----REI-----------------------------------------------------------------------------------------------------------------------------GR--ETGDGSPSTLKLSGEKYIVQTTEIPE---------------------------------------------------------------------------IESAIIS--------------------------------------------------------------------------
>I9AZQ1_9FIRM/33-280
----------------------------------------------------------------------------------------------------------------------------------------------------------------------------------------------------------------------------------------------------------FIKDDVKNNFIKLSDQQIDNVDSTISNDIINPAYYAIDVLCREDSTKRLMETIDN-------------------------------------------------------------------------------------------------HVIVSPTELDISHYQSLVSYYKTQQYMDAIGIASENGGYFIYPG----------------------------------------------------------------------------------------------------------------------------------------------ASDDFSQYDPRRREW------------------------------YQAAINKHRQ--------------------------------------------PNLNGPYHR---------------------LSGLLILSVSQAVLDHEG---------------------------------------NIIGVMFLGWDLQNFQHQIEQYKLGKTG------------------------------------------------------------------------------FMMVLDQNN----------------------------KFIVSPKNHSWLSKQPIDLG-------------------------------------------------------------------------------------------------------------------------LFDLEQLESKTDGMHEVMLNGTKKYIR------------------------------------------------------------------IKITDTGWKIISV-------------------------------------------------------------------------
>A0A229UNW0_9BACL/52-286
-------------------------------------------------------------------------------------------------------------------------------------------------------------------------------------------------------------------------------------------------------------QTAEQNTFLSNQQIVEQVSYNLDIYLKGMDEVFDLVDQKI--------------RKSQGIPN-E---------------------------------------------------------------------------TLMEQLETILDS------RED-IVSMALFT--SDGDLITGLPQ-AELRRNTKLTEQSWFRSAIES---------------------------------------------------------------------------------------------------------------------------------------P-DHLSFSLPH------------------------------IQNLYKG------------------------------------------------------------------------------QYQWVVSMSKGITISR-------------------------------------NNESIGAVLMVDVNFKTLDDLFRKVNL-------GQ-----------------------------------------------------------------------KGYVYILDE---------------------------SAGNIIYHPQQQLIYAGLKYENVEKALKYTFGSYVDETDGV----------------------------------------------------------------------------------------------------------------KR---LITIKTVNN---------------------------------------------------------------------------IGWKIIGV-------------------------------------------------------------------------
>H3DPE5_TETNG/244-429
---------------------------------------------------------------------------------------------------------------------------------------------------------------------------------------------------------------------------------------------------------------------------------IRINTQEYLDVLGRPMVLAD--------------------------------------------------------------------------------------------------------------------------------------------------------------------------------------------------------------------------------------------------------------------------------------------------------------KQAKQVQW------------------------------TNVYLD-----------------------------------------------------------------------------ALELGLVITGTLPVFNKTKSKDDRNG---------------------------EYQNQLILGVMGIDVSLDDIKKLTP------------------------------------------------------------------------------RFTIGPNGYYFAIDPN----------------------------GYVLLHPNLQPK--------------------------------------------------------------NPKFQEPVTLDFLDAELENDIKV---------------------------------------------EIRRMMIDGE-TGERTIHTLVKSQD----------------------------------------------------------------ERYIDRGVRTYTWAPVNGTDYSLALA----------------------------------------------------------------
>A0A1Q2GTK2_9GAMM/31-279
------------------------------------------------------------------------------------------------------------------------------------------------------------------------------------------------------------------------------------------------------------VEQAALQAKRQATQLNNYIDTELARFSAIPQLLTHNESIIDFLNGEQ------------------------------------------------------------------------------------------------------------------QHYSA-INNYLADIQQASG-------------------------------------------------------------------------------------------------------------------------------------------------------ASDVFVLDPQG-AVTASSNWQ------------------------TDYSFLGSNFAFRPYF---------------------------------------------KRAFAG------------ETVAYFALGMRSEERGIYFSQAVYKQS----------------------------------------QAIGVVVLKVNVNKFEN-DRKLLNT-SQ----------------------------------------------------------------------------GSHFYLQLADE----------------------------IIAM-SDVEQWRLNSFTQ--------------------------------------------------------------------------------------------------------------------------------LDITA-RRDIKSRRAY-LDHQPKYIKQFQFSNEGITHFKIDK-----S----------------------------------LYVTAAMPLRYFNATMHVLV------------------------------------------------------------------------
>A0A1C0YD22_9BACL/38-268
--------------------------------------------------------------------------------------------------------------------------------------------------------------------------------------------------------------------------------------------------SAKQEIESQIQTSELQ--------SVETVDAYIDKHVSPIVKDVAYFATIFEQA----QWQQQ-------------------------------------DWTALLAQLTQYYE-----------------------------------------------------TS-EGVVSSFIGTTAGN----MIQSPDL-------------------------------------------------------------------------------------------------------------------------------------------------------GLMNNADFDPRTRAW------------------------------YKDAMAS-P-------------------------------NDVIISD-------PHQSAST---------------------------GDWVVTISKQLA-----------------------------------------DASGVVAVNLGMDT--LFNIIADVQVGTKGY-----------------------------------------------------------------------------PFLMTDGQV---------------------------IIAHPTI----------------------AAGEDVSQEE---WAQQMVA------------------------------VNDASFSYGF-------------------------------------------------------------DGEEKQMQVETNE--L------------------------------------------------------------------------TSWKIGGT-------------------------------------------------------------------------
>A0A1G2R524_9BACT/45-311
--------------------------------------------------------------------------------------------------------------------------------------------------------------------------------------------------------------------------------------------------------------LLKEKIVAVQKEIAKHAAFRIDEFVQAKVRN-----------------------------------------------------------------------------------------------------------------------------------LILH-SQTEALFTK------------------------------------------------------------------------NIQVAQVELAILLKQD---------------------------------------------------------------------GDLRKVSFIDKDGK--------------------------ELAVVMPEKIFAQDELREQ-----SESSQ-----------------------------FIIPTFRY-----G-------AEYRSRVYFSPEG-EPLITLSVPIIVPITRHNIEEISTIDPAAL-------------------QRGEGEILGVLAVEASIKDI-----LLRSTGSFDMG------------------------------------------------------------------------KEGYIYLVDGEG----------------------------ELIAHSNQEFVGN-----------------------------------MDMSQADVMKLHIAQDKQIFQKTGGHPFE---------------------------------------------------------------QIITSQGTSEIGKEVLATLYEIPRL---------------------------------------------------------------------------RWGLVVE-------------------------------------------------------------------------
>A0A1X7EII9_9DELT/46-331
---------------------------------------------------------------------------------------------------------------------------------------------------------------------------------------------------------------------------------------------------------TLIEEATRDNLTGTAKAEARFIQSKLEINIITARTIANSFKALRQDEKVSSAIN---------------LRNAFN--------------------DILLTNLKDNDE----------------------------------------------------------FLGTYSAWEP-NGIDDNDSLYANNKA---------------------------------------------------------EGYDA-SGRFVPYWNR-DTKGNIARQALVG------------------------------------------------------------YEDSSAHPNGIRKGGW------------------------------YLYPRETG---------------------------------KENILD-------PFPYIVQ--GTT---------------------DWLTTMSVPIKINGK----------------------------------------FLGIAGTDLRLGFVQKLSEEVAKT---------------------------------------------------------------------------LYDGQATVKVISNR----------------------------GIVVANSGDPSTVGQPLSKLKLEN-S--------------------------------------------------------DKIIDFVK--------------N--------------------------------------GEEFVSLGKESGLVQVLAPVTLGK----------------------------------------------------------------------TGT-PWATLIE-------------------------------------------------------------------------
>R5INR3_9CLOT/36-276
--------------------------------------------------------------------------------------------------------------------------------------------------------------------------------------------------------------------------------------------------------------SVRKNSRQTMMNNVSRQSQHLRTILSIHYQYLNEIAEEMAKEEELFSQI-------------------------------------------------------------------------------------------------NLD-TLVTIHNKTDLDRVALIETDGT--AHYDTG---------------------------------------------------------------------------------------------------------------------------------------------------------------DVKNVSHRRY------------------------------FNEAVNG----------------------------------------QQTLS-DPIESSVDKEV-------------------------RVVLGVPVLKDG----------------------------------------EIAGILGGSYNVTALSHMMF-DDLFGG-----------------------------------------------------------------------------NGYSLITD----------------------------KDGNVITYDRVY---SEQEQEVFS---------------G-NIFDYFDNCQIR--------------------------------TAAIQDIKTD------------------------------------------FAAGEEGIREFRFSAGRKPFYYIAYTPLGM---------------------------------------------------------------------------NDWMISYI-------------------------------------------------------------------------
>A0A229UTA5_9BACL/44-306
-------------------------------------------------------------------------------------------------------------------------------------------------------------------------------------------------------------------------------------------------------------KLFEEEISKQFSKTNEEALAKLE-MKVQEVSRISQTVVFNPQI--------------------------ERMIIRINENEQAPGAN--------------------------------------------------DPYNLYYDKKQIEEQVFQLKSDAPYFTGMYLYDLNGNPSYFSYTTSSINKLDEYVF--------------------------------------------------------------------------------------------------------------------------------------------------------RVIRSK------------------------------ISESYGDLIW------------------------------------------------------MSMPLPSSVE-------------PSGYRSTIVVARWMKNNFL-----------------------------------NTYGMMVMAMDESFFSSSLKELTKDGNGQVY----------------------------------------------------------------------------LFNQQQELLYTNSET----------------YSHAE---------------------------------------------------------------------------------------------------------------------------------------LQRMAELGQTQVIDN----HLFVRSDAK---S------------------------------------------------------------------------ISFKLVSGTSLTEVRKKNQDLTKRILY------------------------------------------------------
>A0A0A8W956_PAESO/47-280
---------------------------------------------------------------------------------------------------------------------------------------------------------------------------------------------------------------------------------------------------------------SNTILSKTAVETTKQAADTVAQKLTNVKNAAIQTGIIKELSDPKVSVE----------------------------------------------------------------------------------EKQNIINRQE---------------KLYGLQLGQILDVSGKDLFSG--------------------------------------------------------------------------------------------------------------------------------------------------------------------KDYSSRDY------------------------------FKISMGG-----------------------------------------QAYMGSPVKSKVTG-------------------------QLTLVVAAPIWEN------------------------------------GVQGSKIVGVVTFDTDKDFLNDIVNNIKISKN------------------------------------------------------------------------------SYAYLLD----------------------------KEGTTIAHRD-----------------------------TSLIGVE-NTIRDAQTNKD------------------------LEPFAEADKKLISG-------------------------------------------ATGNTDVELK-----GEDWILGYAPVK---NS-----------------------------------------------------------------------NNWGIGVM-------------------------------------------------------------------------
>A0A0A3I0M8_9BACI/34-269
-----------------------------------------------------------------------------------------------------------------------------------------------------------------------------------------------------------------------------------------------------SKTEDSVIQQSEV--------VVEGLSDNITTFLSIYEKSIKKLAVSPDVHNFHSFSL-TYNDDADQLY---------------------------------RADLADYLS-----------------------------------------------------V-YDAASGIYFT-DGEYT---IMEP----------------------------------------------------------------------------------------------------------------------------------------------------------HFEGLKDLDMKTRPW------------------------------YTKAMQ--NP------------------------------DQFVWSS-------PYLD--SVTGEY--------------------AITGSMAVKDGN-------------------------------------------KIIGVMGVDILLAQLTDMLS--TTNLGYDGY----------------------------------------------------------------------------PLVLDNSG-S---------------------------AIVHPSRM-GED--LSAE-----------EFVQALQTDS----------------------------------------NTKNKLKATIDD------------------------------------------------------------KDAVIVYTKVPE---------------------------------------------------------------------------LNWTVASV-------------------------------------------------------------------------
>A0A1Y2HPI3_9FUNG/22-322
----------------------------------------------------------------------------------------------------------------------------------------------------------------------------------------------------------------------------------------------------------------VQQSTAATISLAQMVDTSISANIQSKLYAWLHESWVLVKTTTTLRQRGVMSLTQLD-----------------------NTYWTLLENTRQYDYMT------------------------------------------------------------------GLAIADEDYNTYVGIQRFDNGTYG-----------VEFMVN--------------------------------------SNVTCTVCPDPIIPSTEKWYYH---VDTAT------------------------------------------------------------GRPIAP-AYNKRTYNF------------------------------RTRSWYR----------------------------NATLANATYWTD-------LYAYSSGALSG-------------------------ISLCEPQYTTPRPD----------------------------------RMP--NAILAMDVSLQPLNKFLKDAMNNAVGT------------------------------------------------------------------------------AYLMDAK----------------------------ARLLASSTGESVLVNNLQILASAS--------------------------------------------------------TDLFTRETTKRIQPLIADNSTTSKI--------------------------------------IRDSDYWFS----FRKMDAGGAT---------------------------------------------------------------------------GLVIVAG-------------------------------------------------------------------------
>A0A1R1CFD3_9BACL/35-282
-------------------------------------------------------------------------------------------------------------------------------------------------------------------------------------------------------------------------------------------------------------SSIQHQVNQSNTLIMKQMKGNIE-QVLKTLDYTLNHMADSTLMQDALF----RQMD----------------------------------------------------------------------------------YNDFQLYNSLRREFGHIQSFDMKVTDVLLLNAADKWLIN-NNGLYELN---KFKET---------------------------------------------------------------------------------------------------------------------------------------------------EHLLSFMNL------------------------------PNNSSWILHEN--------------------------------------------------SNLGSPDTQ-------------SNKCSHTVILVKKLPLL--LSDK-------------------------------------RGILFAPIPVCSLASMMESD---STAR------------------------------------------------------------------------------HFMIMDQ---------------------------NHTIMVHPDETLIGKSIMETGYINENELTHFAN-------------------------------------------------------------------------------------------------------------NSE-QFETNTTTGSYSVTYVKSDLN---------------------------------------------------------------------------NWIYVSF-------------------------------------------------------------------------
>B8I3I8_CLOCE/53-289
-------------------------------------------------------------------------------------------------------------------------------------------------------------------------------------------------------------------------------------------------------------QNLHKNVTSYSEQVIERVDKNLETYISDIENIMRLKSNYY---------------FQQYSKLNEAGDIEG-------------------------------------------------------------------NRKYTVRIWETFDS---VKQMKTDLVDIRFISSSGSTISCY-GRYWVDVS--NEPLYRELINKKSSI---------------------------------------------------------------------------------------------------------------------------------------VAIQPP----------------------------------------HLN----------------------------------------------------------------------------ALNKKVFSIGQAVNRN--------------------------------------INGNIG-IMAIDIDINFLKKICSDIKL-------GE-----------------------------------------------------------------------TGFVFFE-K----------------------------DGKVVFSPQSSDK--HGY---SNNIIQNPKLMDSE-NGSFIDS-------------------------------------------------------------------------------------------------------------INNTNYIITYKTSA--------------------------------------------------------------------------ITGWKIVGV-------------------------------------------------------------------------
>A0A1J1K1C1_9CYAN/48-343
-----------------------------------------------------------------------------------------------------------------------------------------------------------------------------------------------------------------------------------------------------------GQRAVEKMSSELMNEVTQRVEDHIDQVTETAKVITNHTLDQWE--------IDNTDLSELL-------------------------PLEEHL----FLTLRHFKL------------------------------------------------------------INRILIGNEQHD--------FLGVTR----------------------------------------------------------LNGQRAWYS-SPQDSSLIYDYAIDQKGKP--------------------------------------------------------IKLLGTFWKPSVT-LRPW------------------------------YQDAVK---------------------------------NRKTSWGS-------LYPLGSNE-------------------------DLGLSLNTPIYDR--------------------------------------QSQKLLGVLSVGIISSNLSDFLSQIRV-GK-----------------------------------------------------------------------------SGKVIIID----------------------------RNGNLVASSQGQ-------------------------------------IYQK---YKG---------------KLKFINLVESQDQLYQNIGNFLI---KNFG-------------EFPNVQKIQNVNFTIPPTTW--------------GSLSNHYFLQVAPLKN---------------------------------------------------------------------QEGLD---LLMIVV-------------------------------------------------------------------------
>A0A0J6T173_9RHIZ/46-277
--------------------------------------------------------------------------------------------------------------------------------------------------------------------------------------------------------------------------------------------------------------HAITETERNLSGLATVLADQADRALQSIELV-----------------------------------------------------------------------------------------------------------------------------------QDSVIGEFRAAGLAS--------DEDYA-A----------------------------------------------------------LAGQHSLHEALKTR-----------------------------------------------------------------IAALPQVNAVTVIDRHGKLLNFSRYWPIP----------------AVNIADREYFKVMAADPALER-----------------------------------AVSNPVQNRGDG------------------------AWTIYIARKVRAP-DG--------------------------------------RFLGLVLGAVEL-GYFE------RLYAAIA----------------------------------------------------------------------PGRDYAVAILR-NDGM---------------------------LLVRHPRR------------------------------------DDSVGRTFANTAALRITGANP-------AGGVMRAVS-----------------------------------------------------------------------P--VDGIDR---------------------------------------------------------------------ISGARA------------------------------------------------------------------------------------
>D1B0A6_SULD5/37-263
--------------------------------------------------------------------------------------------------------------------------------------------------------------------------------------------------------------------------------------------------------DKEVSARQLQ--------RMKTLQLDIHSWMI-PSMRHVEELAQELEE-----------------------------------YAPFE-KQNVVPLLAHAKKSIDAV-------------------------------------------------------------QVYFGIEDGRMMYDTGKE------------------------------------------------------------------------------------------------------------------------------------------------------------LNKEWYDPRKRPW------------------------------YHEGLAVSE---------------------------------AIVSN-------PFVGFASNQ-------------------------LTLTIMTPVFVKE----------------------------------------LKQGVVAASFYVNKLYAKIKA-IP-MEE-G----------------------------------------------------------------------------YAFVVN-RDGE---------------------------VVMHS-DK-SMVAMQLTEQ----------------------------------------------------------NDALKNLYKTMQEEE---------------------------------------------------EGLYLYEDENNKE-LMSFGTLHN-------------------------------------------------------------------------GWFVVVS-------------------------------------------------------------------------
>A0A2A5CS18_9GAMM/51-310
--------------------------------------------------------------------------------------------------------------------------------------------------------------------------------------------------------------------------------------------------KTIREYRTAALASVAHEKHQSLLAFFNATSTNLRVLADSTNTVKFLELLSSTYKDSNRDLKRFVG------------------------------------------------------------------------------------------------------GYQWSLLEDQYGEDLGQFLTTYRYLDLLLLDKQG------------------------------------------------------------------------------------------------------------------------------------------------NMLYSIRQNEDFGSNLMTG---------------------KYANNFLSAAISKALATG-----------------------------------------EPTYSDVGFYEP-------------------YDNSLASFLAQAVVDEDG---------------------------------------EKIGVVVIQLEDDSITKVMGDLEGFGKTG-----------------------------------------------------------------------------ETYLIGDDLLMR------------------------SQSIFEDSSSLLSTNVETDIS-----------------------------------------------------------------------------------------------------------------------------IAWLARIESESSQIRGTRRES------------------------------------------------------------------------YAGYRGVAVLG-----------------------------------------------------------------------
>A0A2A4WG44_9GAMM/14-292
-------------------------------------------------------------------------------------------------------------------------------------------------------------------------------------------------------------------------------------------------------------NGLHETVSQKLEQDARDSAKFVRNWFSYRFMD-----------------------------------------------------------------------------------------------------------------------------------INSQAENQRNADFLTSLKKEYEVSHSS---------------------------------------------------LAEFTKSERWKALVKANQKDLISFSR------------------------------------------------------------------QYDYIHDLFLIDLDGNILFTIGNGED---LGSNLFSGR----HASTRFASSARKTLNNHQ--------------------------------------TIFSDLGT----------------------YALPNNDITGFISAPILNVQG---------------------------------------RVIGLFAIQIQL----------DRISQLIH-------------------------------------------------------------------NNVNNKSL-VHYMVGSDGR---------------------------LRTPLIQTNKG-------------------------GVLKRQINSEQFKLWQHEHVNNNDINDDES---EISFNYTGPN------------------------------------------------------------------------GREVIGVHQTVRLPG-------------------------------------------------------------------------INWVLISE-------------------------------------------------------------------------
>A0A1V4J2L9_9CLOT/37-273
-------------------------------------------------------------------------------------------------------------------------------------------------------------------------------------------------------------------------------------------------------------NSLRESNLNVMSEVTKTAAGRADDQIKSEIKNLEMIASNPIISN-----------------------------------------------------------------------------------------EGIPLEEK-----VEILIPALKATG---QLVMSISDKNGKSIDTLGN-----------------------------------------------------------------------------------------------------------------------------------------------------------------KKEIKTTQS------------------------------FMKSIK-----------------------------------------GDNAITNPYVDPITN-------------------------KKVISYSVPIKDSS-------------------------------------S--NVIGVITSVKDCMDFSTINKETTFLR------------------------------------------------------------------------------TGNSLIVD----------------------------RNGNFIVAED-----------------------------ESLVTENKNITNMTSDKES-----------------------LGDLNNIGKSMIIGT-------------------------------------------QSGVGKYTYD-----GKVRYMTYSPIGE---------------------------------------------------------------------------TGLSIGIT-------------------------------------------------------------------------
>A0A1U7M503_TISCR/43-277
---------------------------------------------------------------------------------------------------------------------------------------------------------------------------------------------------------------------------------------------------------------VSNLVDDKMRESVKFQSETISTWLEER---IKYVESHSINP--------------------------------------------------------------------------------------LVKEM----NIESAVEYLKNDIEDKKDI-YD---VFFIADLNGDYISTRDTNN---------------------------------------------------------------------------------------------------------------------------------------------------------------VGNIKDRDY------------------------------FKEVLK-----------------------------------------GETVLSNVVNSKTTG-------------------------KPISVIASPIKDHSGK---------------------------------------IVGVLAGSLDLNKLSSIIEEFS-SVK---E-------------------------------------------------------------------------ERYSFIID----------------------------NEGLVLAHPNK-----------------------------DIVMKENI----------------------SIKSN----EVGEDLVKASKEILNG--------------------------------------------DNNFVSYSQK---GT--TINAYYNKIEI---------------------------------------------------------------------------SNGWSMVTK------------------------------------------------------------------------
>G4T407_META2/35-298
-------------------------------------------------------------------------------------------------------------------------------------------------------------------------------------------------------------------------------------------------------------QELTRTVMTHLASIADKKHDQIEAYLNERLAD-----------------------------------------------------------------------------------------------------------------------------------AQRLA-NIAVTHQTLGTL-------------------------------------------------------SALFD--ESIDSVPYQDALQKYRNDFVRFQDS------------------------------------------------------------------SGYYDVLLIDKLGNVIFSILHEDD----LGTNLNSGF----LRDTPLALAQRSALALLD-----------------------------------------TQLTPA-------------------APYAPSANRPAVFIVTPLLRDGK----------------------------------------PIGTLAFQLDL----------DRLNQVTADNTG------------------------------------------------------------------LGETG-ETVLAQ-REGN------------------------HALYVGPLSRIGEAAFRYRVPLTE--------------------------TASPMRSALSGEV-GM--------GLTQDYV------------------------------------------------------------------------GVDIVSVWRYLPSLG---------------------------------------------------------------------------WGMVIK-------------------------------------------------------------------------
>A0A0F5JBI2_9BACT/46-296
-------------------------------------------------------------------------------------------------------------------------------------------------------------------------------------------------------------------------------------------------------------DFAIKDTHGQLQNMATKIGDLLQTVETTVAQSCWMVEENLSEPDSLFRI--------------------------------------------ITAVAENNDL----------------------------------------------------------IVSSGIAFEPDY-YKEK------------------------------------------------------------------------GKYFMPYVSLMN--------------------------------------------------------GKTECT--VLGSSSYDYPCMD----------W------------------------------YLIPKLLK---------------------------------QKYWSE-------PYYDQGGGN------------------------FIMTTFSMPLY------D--------------------------------KA-GEVYAIFTANISLSQFTDMVSQ------------------------------------------------------------------------------LKPYDSSFTF----------------------------LLSRNGSYLTNPDR--DKIMNET-------------------------------------IL---------------TDALASRNPEKEQIGREMLAGYTGTALIKLDGK--------------------------------------PV-----------YTFYTSIPH---------------------------------------------------------------------------IGWSVGNV-------------------------------------------------------------------------
>A0A1C1A5C5_9BACL/42-309
-------------------------------------------------------------------------------------------------------------------------------------------------------------------------------------------------------------------------------------------------------------QSLEKSTTRSNVAMLEQLKLSLD-NKISEVDTLMRQVVFDPKLDYMLRIPTGAKD---------------------------------------------------------------------------------ADKYEFIQFMRDKMSKY-HSMTSNFILDYYVYFASSDTIVKSDLVTDSRTFYSIYYA----------------------------------------------------------------------------------------------------------------------------------------------------YQNMPYENW------------------------------RQ-LLAKEHRM--------------------------------------------------SYLPVAPLTNNG---------DQAPKN-VITYIQTLPVQSQ-SQN-------------------------------------LGSFIVLIDVDQVKELFAQMESASHSS------------------------------------------------------------------------------VYIIDNA---------------------------GQTIMSNS-DLPFPSDLQGRIQGSK---------------------------------------------------------------------------------------------------------------------GPFDYRLA-GVDQVVSTTS--SQKA---------------------------------------------------------------------------GWKYVSIMPNDVFMQQVNQIQSWSI-------------------------------------------------------
>I4BZX4_DESTA/45-292
---------------------------------------------------------------------------------------------------------------------------------------------------------------------------------------------------------------------------------------------------------------AQETAIREMSALAHSAANAVNVYMNDRVGD-----------------------------------------------------------------------------------------------------------------------------------QLVWAKSNTVLESLEIAEAREH--------------------------------------------------------------------ANDMFRDFVHLAQ---------------------------------------------------------------------TYEAVFLLD-RRGICVAASS---PNFLG-LNFSS---------DPLFVNGLKSSLYL-----------------------------------------RDLFRDA-------------------RVTEINPASSGWTVGIATPVKIG--------------------------------------DEVVGILGALLKWS---------VVETILNETKVGKT--------------------------------------------------------------GYVYVINSDQRVVAHPS----------------------------------------------------------------------RDYYLEAVAGPKIGLPDLAEALKREAAYYEYSFQNRQTNQL---------------------------------------------------------------DSKIVGLAYPKGFGNFPGL---------------------------------------------------------------------------GWQFG---------------------------------------------------------------------------
>A0A0D1LHZ0_PSEPU/44-277
---------------------------------------------------------------------------------------------------------------------------------------------------------------------------------------------------------------------------------------------------------------VETALPASIEAMRNDIERMLGRPLTAAADIANNTLLRDWLAAGEP-------------------------------------------------------------------------------------------------------------PEQAGAFVEYLESVRVHNQAFTALFAATRSNH-----YYNQG----------------------------------------------------------------------------------------------------------------------------------------GLDRTLSRDNP-KDSWFFGFIDSGKPR------------------LLNIDTDISS-----------------------------------------------------------------------------GDLALFIDFRVE----------------------------------------KAGQLVGIAGLGLRMTELSQLIHDFSFGERGR------------------------------------------------------------------------------VFLVRGD----------------------------GLIQVHPQSEFSGKRQLAEQIG--EGAAQRALTPHE----------------------------------------------------------------------------------------------------------GLQQSRFERDGETYLALSLPLRDL---------------------------------------------------------------------------NWTLVAE-------------------------------------------------------------------------
>A0A1E4USF4_9PSED/45-331
----------------------------------------------------------------------------------------------------------------------------------------------------------------------------------------------------------------------------------------------------------LFNTVIEQHLLALATAQINKIQLELDIPETLAKTLADTAAVVAQE-HQEQSAGAT------------ASREHVV--------------------NMLKRVIETNSS----------------------------------------------------------LTGAYMGWET-NAVDGLDADYAGRKE---------------------------------------------------------VGSN-TSGRFLPWWFR-GPDGTIGLGTIDD------------------------------------------------------------IESEKRLPDGDREGHY------------------------------YLCPRETK---------------------------------KLCVAG-------PMPYNV---GGK--------------------VILLASFNMPILHQGK----------------------------------------FYGIGGASLSLNFIQTLLAKANAE---------------------------------------------------------------------------LYDGAGELALVTQK----------------------------DRLVASSKQPERVGEEAS-KVLGNDA--------------------------------------------------------MTLLNGISG----------NKPI--------------------------------------YRINQQSQ----QIELAIPFTVGI----------------------------------------------------------------------DDN-YWTLMIR-------------------------------------------------------------------------
>A0A174JSQ7_9CLOT/48-284
------------------------------------------------------------------------------------------------------------------------------------------------------------------------------------------------------------------------------------------------------------KEYVLSNMEQHSRQTLTSIRSNIV-EMVENTNNSYSLLLKSGIS--------------------------DLTKLPLKP-------------------------------------------------------------TD--RKFYDNYLFTIIDSYNHLDSIYIMNL-------KGQLYGVDKFG-IKTPVI----------------------------------------------------------------------------------------------------------------------------------------------------HSVTEAPW------------------------------YQSVMNAKGS-------------------------------------------------------CILSLHAGNIFLPDYSED------FLSAIRVINDLETQKPI--------------------------------------GFSIMNIPTRSINQIFEHV-FQPSDIEI----------------------------------------------------------------------------TLYDAS----------------------------GEIISTYGSTK--------------------EGENHHNISPFIG----------------------------------------------------------------------------------------------------PASAYYSASGKNSLSAGIYIPE---------------------------------------------------------------------------YQWKLTAT-------------------------------------------------------------------------
>A0A087M9F2_9PROT/32-251
-----------------------------------------------------------------------------------------------------------------------------------------------------------------------------------------------------------------------------------------------------KNSIKQVEANLMM--------ASSSLTDYIDLWLS-GQKNILSSSARMLSN------------------------------------MEEMSEAQIKAILQETTKTTGGK-------------------------------------------------------------DSFLGFEESGVMIYGTNT------------------------------------------------------------------------------------------------------------------------------------------------------------MQKV--DPRKRPW------------------------------YTLAVSAQK---------------------------------ASVTD-------IYIGTAEPI-------------------------NLIAVTAPIVKNG----------------------------------------KIIGAVATMFDLTRVVKAVSD-VK-ING-G----------------------------------------------------------------------------YGMLLD-TKKT---------------------------VIAHP-KA----DRLGKES----------------------------------------------------------N-----LKPYFTGQP---------------------------------------------------EGLIEYTQDGINKLFAFKVSVET------------------------------------------------------------------------N-WTPGI--------------------------------------------------------------------------
>A0A147FXJ9_9GAMM/42-303
---------------------------------------------------------------------------------------------------------------------------------------------------------------------------------------------------------------------------------------------------------NEQKSLAESYLQQIAQSQALQIQQELSYARDVAHNLGHSLIALPAAGVQD---------------------------------------R-KVADKLLVSALRDNPD----------------------------------------------------------YLSISVIFEE-NAFDGRDAEFASQ------------------------------------------------------------AGAAPKGRYAYFVDRDQGGNFALHP-------------------------------------------------------------LTSIFTPGQG-------DY------------------------------YLLPQKSQ---------------------------------KDTLIE-------PYSYAYNG-VP----------------------TLLTSVAAPIISQG----------------------------------------KLWGVVTSDISLASLQEKVNSIKP-----------------------------------------------------------------------------WEGSGYAMLLSSA----------------------------GNVVSYPDKSQTSKAWKG--------------------------------------------------------------DTHNFSSTVTEQH-------------------------------------------------------DAILGEDALVAWRPVVIG-----------------------------------------------------------------------NSDQKWYLGVV-------------------------------------------------------------------------
>G6XGW7_9PROT/52-332
---------------------------------------------------------------------------------------------------------------------------------------------------------------------------------------------------------------------------------------------------------------AIALSNDLLRSQQRYVTQEVRDYLVPASNGALIAEDMLR--------GPL-TDQTP-------------N---------TFMLYGRSVLTHMAQVDSFYIAND---------------------------------------------------------QGQFWMVTRH--GQGG-FEETHFT----------------------------TEN--------------------------------GKQIYRHNYVDSNGKFTGTGMDPA-------------------------------------------------------------------SGYDVRTRDW------------------------------FKKAIKREHDT----------------------------GRELHWTD-------PYPYIS-------------------------THQFILTASIAFPG----QDGHTT------------------------------------VFAINISLNQMTDFLN-HLQVGR-----------------------------------------------------------------------------SGQAVIVD----------------------------LHGHVIAGHNL-RTSAG--DTNFDPSTIQ--------------------------------------------------LDPK-TQPVFTRALNMFLVKGP-------------------------QTGLVREGGR--------------------NYVTIASVLPFVHR-------------------------------------------------------------------------RWVLL---------------------------------------------------------------------------
>A0A1C0VSN6_9CYAN/33-334
-------------------------------------------------------------------------------------------------------------------------------------------------------------------------------------------------------------------------------------------------------SLRNGQKAVNDVATQLQTEISARVNQYLNTYLATPHLIHRINADDVH--------LGKFDLKDLS-------------------------AVERHL----YFRILQFQSA----------------------------------------------------------GINNILFANLQRTG-------SSLYIK----------------------------------------------------------NNQMRILTVEDPSNPYQYLEYSVDKDGNR--------------------------------------------------------DKLLQIGSGFDIR-TKSW------------------------------YQKGKI---------------------------------STAPGWSE-------IYPTV-FE-------------------------ELAIAAYHPIFDK--------------------------------------NNR-RLGIFSITINLLDISKFLENLQV-GK-----------------------------------------------------------------------------SGKVFIVE----------------------------RDGKLIASSHKKP-----------ILYL-------------------INNHLN---DRK---------------KIQRINAQETNDVLINQASQYLI---EKFG-------------DIGKLENNQQLEFIKDG---------------------QRNFLQVIPFKD---------------------------------------------------------------------KFGLD---WLIVVV-------------------------------------------------------------------------
>A3U0N3_PSEBH/63-323
------------------------------------------------------------------------------------------------------------------------------------------------------------------------------------------------------------------------------------------------------------------------------------------RGAAELSARLAE--------DRVIASDVPE----------------------LLEQLLFQQLLLAPQFAGVYHGGE---------------------------------------------------------DGEFVYVMRSE--GPAPFRTKIIRVED------------------------------------------------------------GVRTTELIWRDDDFNVVERRMDPL-------------------------------------------------------------------DTYDPRSRPW------------------------------YIRARA---------------------------------ELTTIWTD-------PYIFFS-------------------------SQQPGITLASPVM---DGPDAVRGI------------------------------------VGVDIEISEISEFLA-RLRIGS-----------------------------------------------------------------------------TGRALIIH----------------------------ENGDVIAHPN--RSLLKTQDADG-TLRFV--------------------------------------------------DIAQFEDPIAREAFSDLVANG------V-------------IPVEHEMLSQFSFRNE---------------------TYVSVVMPPISDNL------------------------------------------------------------------------PWTIAAY-------------------------------------------------------------------------
>A0A1D8GMA3_9CLOT/38-268
------------------------------------------------------------------------------------------------------------------------------------------------------------------------------------------------------------------------------------------------------IVKEQAAASGIV--------SAQYNAEIIETWFK-EKIASFQRTATHIERLDYFD-----------------------------------ERMISTMLKDAAEADDSFY-------------------------------------------------------------SVFIGFEDGSLIDGKG-------------------------------------------------------------------------------------------------------------------------------------------------------------WVPPETYNASLRPW------------------------------YKAAQEEKG---------------------------------LVITH-------LYIDQNKK-------------------------NMVASIAVPIVIQG-----------------------------------------VNGVLAANIPIDYILGRAG--EIIYGKTG----------------------------------------------------------------------------YGILADKHGL----------------------------IISHP-SQSYIMHNIADVFGNY----------------------------------------------------------EVIHLDKTYRDNI---------------------------------------------------IVETVIIDEIKNLVVRVPIKT-------------------------------------------------------------------------CSWELLLI-------------------------------------------------------------------------
>A0A1H7V9V8_9BURK/35-317
------------------------------------------------------------------------------------------------------------------------------------------------------------------------------------------------------------------------------------------------------QSGQSQRDSASLLANQIAQTTSGEIRNQLEGAFRISHALADAMAAVHEQAD---------------------------------------PSRPTADAIMR-RIAESNPD----------------------------------------------------------YVDVWTGWEP-NAFDGKDSEFVNKP-----------------------------------------------------------GTD-ASGRYLTLWTRASGKLALD--VSPDYD------------------------------------------------------------DPSAQG------DW------------------------------YQQPKKSG---------------------------------HDILTE-------PTKYT-LSGVD----------------------VVMISTCVPIVIDG----------------------------------------KFVGVAGVDVAISNMQQHIQSLH------------------------------------------------------------------------------PYGTGYVSLISAK----------------------------GVYVADGSPQGLAGKQIGAAGIGAAGVGA---------------AGIG------AEE---------------AAAVH-----DGRERVAWTND--------------------------------------------------------PTLG-RVLRVYRPVSIG-----------------------------------------------------------------------GTQTSWMVAVT-------------------------------------------------------------------------
>A0A0M3DGN0_9FIRM/32-272
--------------------------------------------------------------------------------------------------------------------------------------------------------------------------------------------------------------------------------------------------------SYLNYKTSNEILANSVAEITKEASQTVTQKIKNLKDATIQTGIIKELSDPKVSVE----------------------------------------------------------------------------------EKQNIITRQE---------------KLTGLTLGQIIYADGKDLFSG--------------------------------------------------------------------------------------------------------------------------------------------------------------------KDYSSRDY------------------------------FKISMQG-----------------------------------------DAYMSSPVVSKVTG-------------------------DLTMVVSAPIWEN------------------------------------GVQGSKIVGIVTFDVDKDFLNDIVNDIKISKN------------------------------------------------------------------------------SYAYLID----------------------------SQGTIIAHKD-----------------------------KKLVAVK-NSIKEAQTNPK------------------------EQAFAEIDKNLISG-------------------------------------------KTGKVDVELN-----GEKWLLAYTPVN---DT-----------------------------------------------------------------------NGWGVGIM-------------------------------------------------------------------------
>S3I737_9RHIZ/57-307
--------------------------------------------------------------------------------------------------------------------------------------------------------------------------------------------------------------------------------------------------------------------EAQMRQLGLRTIEDYRNVFSSGYAAIETASAVPQ--------MLTP-PPRDLP-----------A---------KRNLLLQLLKS-SFRIDAVHIGYP---------------------------------------------------------DGTYVQAIDIGAN--PAWRDTLNAPAGAAFTIRTITKVLGIPV------------------------------------------------TTWTFFDKDARLLTRRADRD-------------------------------------------------------------------DVFDPRFRPW------------------------------YTVPLSE---------------------------------GRTTSVG-------PYISAA-------------------------TNYLTLTLAKPAAGR----NR--------------------------------------IVIGADVMLVTLGEVVD-VGTVSE-----------------------------------------------------------------------------HAHAYVFD----------------------------DTGRLIVHSDSAVMTKLRDQLRRGRT------------------------------------------------------LTAADVATMDSAIPAVTN---------------------------------------------------------------------------------------------------------------------------------------------------------------------------------------------------------------------------------
>A0A096BKV9_9CLOT/41-282
---------------------------------------------------------------------------------------------------------------------------------------------------------------------------------------------------------------------------------------------------------NVIKKEKIKSMEQLIIKTFESLQLTIDDIENSVTEFATSMGLRKSLQEYYN-----------------------------------------------------------------------------------------------------------LKPKYQRSIDVYIEKKLNEISKDNPYISRIVCITE---------------------------------------------------------------------------------------------------------------------------------------------------DDRIYTNGIVRLDIN--------------------------NFKLSQVYSEINLNTN---------------------------------------DMLWDYDFTGQKLN------------------SNLENIFYIVHKIKDVNN--------------------------------------EFVLGYLIAYIDLDRFKNKYTNIKIAETG------------------------------------------------------------------------------EIYIINNDLKP---------------------------IISKPNYKVPKEKLKDIQKAETLVIN-----------------------------------------------------------------------------------------------------------------------TINIEDENFVISLMPISEFKG--------------------------------------------------------------------------YLIGVV-------------------------------------------------------------------------
>A0A139X6L2_9CYAN/38-308
-------------------------------------------------------------------------------------------------------------------------------------------------------------------------------------------------------------------------------------------------------------KALTDNAQQALSVAANETANRIDAFIDGNLNA-----------------------------------------------------------------------------------------------------------------------------------VRVEAIL-PGLARYLSLTP-------------------------------------------------------KQRDDSPEMRLATETLIRLSRKD----M---------------------------------------------------------------------LNILSYALLDLNGKNVLDTH---------------TSNIGKD--ESVENYFKKPLQTGLS--------------------------------------FVSGMKRM---------------P-------TIPDLVTLFFSSPVRN-AKG--------------------------------------DILGVLRISYNA----------TVVQQLVTRETERAG----------------------------------------------------------AK--------SLAILLDENN----------------------------IYLAHS-----------------------------------------------TAPKLLFQSIVPLPL---------------------------------------------------------------------SVVNRLQNQGNLLNYPVKELATD-ELKIK---QALDNKQSY------LIAS--------------------------------LSAT-GNQLNLIALARLKYKPWSVLF--------------------------------------------------------------------------
>A0A1I4DL85_9BACL/36-269
----------------------------------------------------------------------------------------------------------------------------------------------------------------------------------------------------------------------------------------------------------AEKSSLYNTTLELNRIHSDEMSKTTQTIILSMKQT-----------------------------------------------------------------------------------------------------------------------------------VRATAQYFTK--ENSSDE-----------------------------------------------------------------------AAQKQLDFLMSTD---------------------------------------------------------------------NMFNSVALVDKTGLVRAVSPGN--------------------LDIVGQKLTSQASRQALE--------------------------------------LQKPLMS-------------------EPYKAITN-RLIILVSHPVFDL-NG--------------------------------------NYNGFISGTIYL--------QEPNSLKKILGE--QP---------------------------------------------------------------EA-NNGSYYYVVDATG----------------------------NIIYHP-DPERIG-----------------------------------DNVITNPVIQKIVAGGSGQG--------------------------------------------------------------------------------EVTNTKGVHFLAG----------------------------------------------------------------------YSIVPETG--WGIVAQ-------------------------------------------------------------------------
>M0D9N8_9EURY/267-495
----------------------------------------------------------------------------------------------------------------------------------------------------------------------------------------------------------------------------------------------------------------------PSVYYYELQTTAQESA-KDRINDSFESYLQTRSVSVNAE---------------------------------------------------------------------------------------------------ERRAYDEIILTTE--TGQGVVRTDRA-GETVETTSVSDQSY--------------------------------------------------------------------------------------------------------------------------------------------------------ADEPWFTAST---------------E--------LDEGEVYVGDVH--AHDGKRVVY---------------------------------------------------------------------------LASPVY-QNGQ--------------------------------------------FAGTVALRFD--------------------------------------------------------------FDILAALTNDVTVGES-----------GYLSIVNQD----------------------------GAILSHPNASVVDA-----------------------------------------------------------------GSKITDESYAGGLATIAQNSITTGDDG---------------------------------LDTYATTDSDGTENTYYVGYAPLQFGNKQLS-------------------------------------------------------------LLAT--------------------------------------------------------------------------------------
>Q882N5_PSESM/29-266
----------------------------------------------------------------------------------------------------------------------------------------------------------------------------------------------------------------------------------------------------------TARRNTMDNIQTSTVNLAAALSTYTDGIFKQSELM-----------------------------------------------------------------------------------------------------------------------------------LIGLTERVEKDG----------TGPAQVE-----------------------------------------------------------RLRSVIAREMGALPQ----------------------------------------------------------------------IDTVSLYNVEGICIFS-T-NPKAVGV--------------NSVKR-EFFQHHLQT-PGR----------------------------------APYIGPTIRSR-----------------------ASGE-WVISVSRPINHPDS---------------------------------------SFAGLMVVTIGVEHLL-------KFYSGIQ----------------------------------------------------------------------VGDTGIISLTS-AAGQ---------------------------LRVRYPHLE------------------------------------AEIG-RDLSSTPIFTSERDKPS--------GTTRFV------------------------------------------------------------------------SRIDGIPR---------------------------------------------------------------------FYAFKRSEVYPIVTVVA-------------------------------------------------------------------------
>A0A1C0VWF7_9CYAN/45-307
---------------------------------------------------------------------------------------------------------------------------------------------------------------------------------------------------------------------------------------------------------QALSQQAKNEIRQTLKTKVLSIENQLIQVEEYTKGAGTAVQTSRQNPSLGKEYYE----------------------------------------KLNFEFFKKRPQ----------------------------------------------------------LVMGSCIGQTAYGILKD------------------------------------------------------------------------RKWFYPYHYIDQG------------NPNAVGKFLP-------------------------------APYQNIRYVN-IIEAEF-YPGTD----------Y------------------------------YKFAIQAD---------------------------------KPAWKD-------PYDWTGIT---------------------------LTSYYYLIR---------------------------------------DEAGKLIGYITSDVNVTALTQEIENY-----------------------------------------------------------------------------KVIHDRGYFAILS----------------------------KQGNLLAYPPDITKAKN----------------------------------------------------------RENYQNIPELKAIWQQIQNQ------PSGIIE--------------------------------------S---------HGQIWAYEKIAN---------------------------------------------------------------------------TQWIMLAA-------------------------------------------------------------------------
>A0A1X7N9Z9_AZOLI/42-269
---------------------------------------------------------------------------------------------------------------------------------------------------------------------------------------------------------------------------------------------------------DQQLDDRLDAARDQVVHLAEDGVERQRDLIGEARNL-----------------------------------------------------------------------------------------------------------------------------------LGVLSLVPAIRDATFEST-------------------------------------------------------------------DACVGTLAPMPRQHRW------------------------------------------------------------------------TTGVWLAEADGRLICDTSGPGAG----------------IN-LREREYFQRVLD-TRT--------------------------------------AVVSDFI-------------------IGKRSLRPL---IIVAAPILR-DGRVWR---------------------------------------VIGVAVDL----------AWLT-DLVK----VL----------------------------------------------------------KQ------PDARVLVLDRNG----------------------------VIVARQ-PDP----------------------------------------EGW-LNRNVSDLPYVQRMLK-----------------------------------------------------------------------EGAGTLDS-------PSADGRP------------------------------------------------------------------RLWAFRH----SAETS---------------------------------------------------------------------------
>A8FU93_SHESH/201-438
----------------------------------------------------------------------------------------------------------------------------------------------------------------------------------------------------------------------------------------------------------------QVRLQQSLQDSAAHLGLATEVFIDTHKKAIDNASRWLSLSQ---AD----F-----------------------------------------------------------------------------------------------------------------------------------------------------------------------------------------------------HRWQNRLAKLHQSYP---------------------------------------------------------------------GFITMLVTDADARIIAASPLSRLKPDDGK---------LENLSVKDRHYFQ-EAFFNQ------------------------------------ITYVSPVFLGRGFG-----------------------NDPIVAVSAPIYQ----SE---------------------------------NADQPVGVIEGSLNLKKFVD----------------------------------------------------------------------------IDRVSTL--HHHQQSMIIIDENSRVIYASE--------------ELEIPPLSQF---------------------------------------------TRTESGKRYKTNLDMLNLHDIE-----------------------------------------------------------------------------------NPNPEFVYATYTL-----------------------------------------------------------------------NNGWQLYVV-------------------------------------------------------------------------
>A0A239KKN6_9PSED/2-240
----------------------------------------------------------------------------------------------------------------------------------------------------------------------------------------------------------------------------------------------------------ASRERALEEIDTHSLNLTQALSTYSEGIVRQSALI-----------------------------------------------------------------------------------------------------------------------------------LLGLVERLETEG----------SGPRQIE-----------------------------------------------------------RLSQLVSRQQPLMPQ----------------------------------------------------------------------LSGITVYARDGRWLMSSN-RPIPAGA--------------NSSDR-AYFIHHRDD-PSR----------------------------------EPFIGLPIRSR-----------------------ATQE-WVITISRRFNDAQG---------------------------------------DFAGVVAVTLGVENFL-------RLFGQID----------------------------------------------------------------------VGQEGAIGLTY-TDGS---------------------------LLVRYPFRE------------------------------------QDMG-RNFSKSPIYAKYLVDNTV-------GTASFT------------------------------------------------------------------------SSLDGVER---------------------------------------------------------------------LYAFRKSDKLPLVTTV--------------------------------------------------------------------------
>S3IWA5_9ENTR/39-332
-------------------------------------------------------------------------------------------------------------------------------------------------------------------------------------------------------------------------------------------------------------DTLNVMSERIINTRGEAVGNALNYYIYIPQQANSIATLFIKTLDAGDRGKAFTDISNYLYK-----------------------VMTQMFTRDSLLSSIAFGSVE----------------------------------------------------------GNYVGFNRDLES------NWTFQIKKNA---------------------------------------------------------DTDNKLVFYRDGTDTSPVMYTVDN----------------------------------------------------------------------YNLFERPW------------------------------FS--AVNQAHT-------------------------------SMWSN-------AYRDVNSES------------------------GVSISFSSPVLDR---------------------------------------NGAYIGVVSSDLRLSRLSRFLTS-LTTAE-----------------------------------------------------------------------------HSLIYLVN----------------------------DKQQIIATSAPELIQNQRV-HGLAEQSG-----------------------------------------------ADLPLVSQSEEPVVKATAEFLRKDDGT-------------------------INKIEVDG--------------------TRYFCKVIKVGD---------------------------------------------------------------------SQNLKG--WHMVVL-------------------------------------------------------------------------
>A0A0Q8F513_9GAMM/81-357
-------------------------------------------------------------------------------------------------------------------------------------------------------------------------------------------------------------------------------------VSDTAQEIDRMAGRTSTDLRERLEQLQTDVRRTRLTDLALANIDLIDRNLYERSCD-----------------------------------------------------------------------------------------------------------------------------------VRWWATDTAMVAAAQ-D--PQPA---------------------------------------------------------------AVAHASQRLGQILDSYT---------------------------------------------------------------------VYFDLVLVD-LQGTVIANGRPRQY-RSVGQS------------VAQQAWFQSAMATASG--------------------------------------EEFGFQSM-------------------HASPLAGDERVLVYACTVRDGGR------------------------------------VTGRPLGVLGIVFRWD---------ALAQTIVQR-TPLSE------------------------------------------------------AEWR--RSRVCIVDGQGHVLADTLGA--------------------------------------------------------------------------DAASARLDFPGRATLFAQ-PRAAVDLVIDGRT--------------------------------------------------------------------HCVAHAASPGYETYR-T---------------------------------------------------------------------------GWHCVIT-------------------------------------------------------------------------
>A0A1M5WXX4_9BACT/379-733
---------------------------------------------------------------------------------------------------------------------------------------------------------------------------------------------------------------------------------------------------------------------DQLKSITSTKKRNVEYYFDIIRSQIITFSE-------------------------NKMVIDAMNAFTHAFDALP----PENPA--QMKESVKHYYTGEFMPRLLD------------------------------N--TSHVE--KVENYLPPAGIATVLQYLFISSNPHPT----GQKSLMITSREN----------------------------------------------------SDYGRVHALYHPVMLSFLE------------------------------------------------------------------KFGYYDIFLIDPITGNIVYSVFKEVD---FGTSLLTGR----YQTTNFGRVVKAAIES-----------------------------------TDKNFVKLVDFEP----------------------YAPSYHAPASFIACPIY-DNDKK---------------------------------------TGILVFQMPI----------NKINQILTGDNHW-------------------------------------------------------------REDGLGESG-ETYMVG-PDH---------------------------KLRSISRDLIENKRHYLATLKASGYDEK-------ILHQVDRMNTSILVEQLDLDSIDLALSGQSGT-RIE----KNSS------------------------------------------------------------------------GEELLNAYAPLSIP-------------------------------------------------------------------------DVQWAILSS-------------------------------------------------------------------------
>F8JGF4_HYPSM/35-279
------------------------------------------------------------------------------------------------------------------------------------------------------------------------------------------------------------------------------------------------------------SRLEQEIGQS-LALLADEMQDKLDRAMFERLQSLD-----------------------------------------------------------------------------------------------------------------------------------NMAALGRILQKT----------------------------------------------------------------DAPDSLRTSLERFQSAYSDYSWIG---------------------------------------------------------------------FADPN-GKILSATGGEYEGHN-----------------------VKNQLWF------RRGL-----------------------------KDAYVGDVKLPNAATTQRIPH-----------------EGRGASDFIDLAVPVS---DDKK-------------------------------------IIGVLGATLSAD-------WAEEVRDTLLGSMKD----------------------------------------------------------AIPADVIVLNE-ERQVLFGPDDITGKT---------------------LDLPSIRAARP-----------------------------------------GHAGFAVERWPDN-----------------------------------------------------------------------------------------HAYVTGFSKSDGYRS---------------------------------------------------------------------YTGLNWIVLVR-------------------------------------------------------------------------
>V9GE87_9BACL/44-281
-------------------------------------------------------------------------------------------------------------------------------------------------------------------------------------------------------------------------------------------------------------SIVEEQVSKVATLTITQVSDKLN-MFFKKLDDSSMMVLNSKM-----------------------------VRSILEE-QHIRQYE-----------------------------------------------------LNQKVKEAKDLLTSIMINS-PEILDVYVFDIKRNNSVLSAD---------SMMSI----------------------------------------------------------------------------------------------------------------------------------------------------PDQWDSAW------------------------------FQQILEAN---------------------------------------------------GQTVWFGLSDTSYLKQTS---MGF-P----VFGLGRAIRSWDT--------------------------------------GEVVGVMFIEVIGDALIDELNVVQFGDTG-------------------------------------------------------------------------------YMYVAN---------------------------DENRYFYHPDPTRYGSES---------------EFELPQGII------------------------------------------------------------------------------------------------------------EYNLHHNKTLMIPSRL---------------------------------------------------------------------------NNGWHVVGV-------------------------------------------------------------------------
>A0A1I3BCB5_9GAMM/46-333
---------------------------------------------------------------------------------------------------------------------------------------------------------------------------------------------------------------------------------------------------------ELLERNIEARLTAVASAQAERIQGQMEHALTLAENLAETNAMLGLR-DEEDRSLLS------------MSRRQLS--------------------YLVRQTVDANPE----------------------------------------------------------LLDAFIGWEP-DAF-GSDAFYAG-RD---------------------------------------------------------GLGYGEDGRFMPWWYR-TDSGEVEVLPLGET-----------------------------------------------------------MESESLQPSGVREGEY------------------------------YLCPRETL---------------------------------APCIID-------PAPYDY---NGE--------------------TLMVTSFNVPVIVDGE----------------------------------------FRGSAGVDLSVDFIQAMLGEANQS---------------------------------------------------------------------------LYDGAGEMALIASR----------------------------GGVTSFTGDESLLGKPMG-EAFGAAL--------------------------------------------------------QARITEAQS----------GEMV--------------------------------------RHVDSETG----MLELYWPFSI-G----------------------------------------------------------------------DVGTPWVLMIR-------------------------------------------------------------------------
>A0A1P8FGV7_9PROT/453-713
--------------------------------------------------------------------------------------------------------------------------------------------------------------------------------------------------------------------------------------------------------------NVAKSELRNLEQLSQSTAGRIAQLIGDSRNL-----------------------------------------------------------------------------------------------------------------------------------ANYLGTD-DDFVQFLQKP----------------------------------------------------------PTDAGK------EALRQKLVGLIKAN---------------------------------------------------------------------PDVQLAMVFNTSGDALVSSD---------------PQVMGRN--FKFREYFKVAMEGRPF--------------------------------------MTGIVVGS---------------V---------AGAAGVFYSQPVFSPDGK--------------------------------------TVIGAVVLRILA----------DPINRIMTGAQIG--------------------------------------------------------------------NDRVPFLVDEDG----------------------------VIVMHP-----------------------------------------------NDK-VLYASLAPLKK---------------------------------------------------------------------EAFEEIIADQRFRRKTIENVNQLDLA------KAMVGNKQG------GTIT--------------------------------YNSNINKREEIAGFSPVPGTG-WSVAVS------------------------------------------------------------------------
>A0A1N6WMX6_9FIRM/51-279
-------------------------------------------------------------------------------------------------------------------------------------------------------------------------------------------------------------------------------------------------------------KGLKEETHQNNLDIVELIKKESSKFFLGSEKSLSRVA------EDYGLRSNNQA-----------------------------------------------------------------------------------------------------------------------------------------------------------------------------------------------------ELVAKRKFREEMENYD--------------------------------------------------------------------YFSTMFYLGADGSYTVLSEGE---SIDYN-------------FSQKEEWLAKAR--EK------------------------------------KETFWTATHSDISG-----------------------DRLTITAVRPVRDYS---------------------------------------DNFIGIVAANISTTN-----------------------------------------------------------------------------LSEIIS-WQIG-EAGFVYLTDSSGKVIAHTDQ--------------GLLKNRID-----MSEHLNME---------------------------------------ELLVSKE--IK---------------------------------------------------------------------------------TINYENEEFLLSYVKID---------------------------------------------------------------------------KINGALLAQ-------------------------------------------------------------------------
>E6VSP1_PSEA9/40-267
-------------------------------------------------------------------------------------------------------------------------------------------------------------------------------------------------------------------------------------------------------------SIYTEKVYAHLSVVVDKHKESIDTFLTEKQYE-----------------------------------------------------------------------------------------------------------------------------------VQYLNKAFT-YEQLITPEF----------------------------------------------------------------------LELTLKDMQQQYG---------------------------------------------------------------------RIFVDLGVID-SNGRQVAYAGPFD---------------LLGADYSHAEWYRNSR--NTPAA------------------------------------ISDVFLGLRRSP-----------------------HFIIAVNNEAS-------------------------------------------GVQWTLRATIDFLAFSN------LVENIRIGD-----------------------------------------------------------------------TGYAYILN-RDGT---------------------------FQTRPP------------------------------------AIGKQDLTMVSSE-------------------------TLSHPA-----------------------------------------------------------------EQRGVLIQKSQGSDGEE-------------------------------------------------------------YIVVSASLKGADWRLVYQ-------------------------------------------------------------------------
>A0A1H7ESV8_9BURK/32-267
-------------------------------------------------------------------------------------------------------------------------------------------------------------------------------------------------------------------------------------------------------------KRTLAEIDTNNLNLAKALNTYAEGIFSQSAML-----------------------------------------------------------------------------------------------------------------------------------LLGVSERLETEG----------AGPQNLR-----------------------------------------------------------RVQLLVGRQEQLLNQ----------------------------------------------------------------------LDGLCIIDARGDWVMQST-ADLLAVA--------------GSAERAAYFVHHRDN-PSR----------------------------------EVFIGSPVRSP-----------------------SAGA-WVITVSRRMEDRSG---------------------------------------KFAGVVVAALGIENFL-------RPFGAID----------------------------------------------------------------------IGSSGAISLAT-TGGQ---------------------------LLVRYPYRE------------------------------------QDVG-RDFSRSPNFLRHYADTAS-------GTASFR------------------------------------------------------------------------STLDGMQR---------------------------------------------------------------------LYAFRKSDHYPVVTT---------------------------------------------------------------------------
>K6U752_9CLOT/32-322
--------------------------------------------------------------------------------------------------------------------------------------------------------------------------------------------------------------------------------------------------------FTESNKAVENNIKAIEDDSAKEIVNRVDDLVNMPLFINKSNYNSIK--------NGVVDIYNKR-------------------------EREIYFSG----VMLASS-----------------------------------------------------------NNIYSFSYGTEKGE--------YYGARRNA---------------------------------------------------------DGKIEIMRSDAETNGDSCYYSLKSDLTA---------------------------------------------------------GNFVQDFGKFDPRTRDW------------------------------YITAKER---------------------------------REPIFSP-------VYEHFVMR-------------------------DLAITAAYPIYDDNG---------------------------------------ILKGVLGTHFILSKINSYLSE-IVKDK-----------------------------------------------------------------------------SATAYIVE---------------------------KSSGQVVANSLGKPNFTTISDDQIK-----------------------------------------------------GIKIEEIDNEYIK---------------------------------EAYSDYKSSLKDRSI------------VKTDNDKLHIRVSEYKKQG----------------------------------------------------------------------LD---WLIITSFPE----------------------------------------------------------------------
>A0A1N7C5K4_9FIRM/43-277
-------------------------------------------------------------------------------------------------------------------------------------------------------------------------------------------------------------------------------------------------------INNTVTDEITGLARERNNGIAAEMQSEINSFLVESKNVVNLLA------EQPEVINKNEA-----------------------------------------------------------------------------------------------------------------------------------------------------------------------------------------------------GIRELLNS--VSDNYD--------------------------------------------------------------------QFLNLYLGSSDGEMIIVPDQN---LPSDF-------------DPRERPWFQNAE--NT------------------------------------DQPVWTDTYVDAGS-----------------------GTLIISVARRVLDQN---------------------------------------GDLVGVLAGDISLAG-----------------------------------------------------------------------------ISELVGTTKVG-ETGYTFMIDSSSKILAHPDA--------------QMVEDRFD-----ASQLFDTS---------------------------------------PALAGESG-FV---------------------------------------------------------------------------------EYEYQGEERLASYMPIE---------------------------------------------------------------------------EINGAIFAQ-------------------------------------------------------------------------
>A0A1G7TEB4_9MICO/57-418
-------------------------------------------------------------------------------------------------------------------------------------------------------------------------------------------------------------------------------------------------------------QALRTIAYEKLVEIRENRAREVTQLFATIENAVRLGAMNDTSRQAIQDFTAGFDQLQGQE---------------------------------VDAAASAALSTYYTDTFAA------------------------------------DLSEATGQDVD----GAEFTPRDAAEQYLQYHYVIPFD-----------------------------------------------TWKEAITVDDAGDGSA-WSAAHAKYHEYFRAMTE------------------------------------------------------------------LQDFEDVLMIDA-DGDVVYSAFKGVD---LGTNLLEGP----YRLSNLSDAYREAMSSNI-----------------------------------VGEVVLADFDA----------------------YSPSLGNPAGWAVTPIAV---------------------------------------DG-QVAGALAIELPI----------DRINEVMTVGGDW-------------------------------------------------------------ALNGLGNTG-ETYLVG-RDG---------------------------LMRSISRTLR-------EDPAAYEKESVAAGLSPAAAALSVHNDNTLLQQIVDGAAVTRAFAGD-----AGTMLERDYL------------------------------------------------------------------------GRESLTAFAPLDVD-------------------------------------------------------------------------GLNWAIVAQ-------------------------------------------------------------------------
>S7UKV3_9DELT/362-550
---------------------------------------------------------------------------AIAAASSQQSAASEDVARNMENLSRFSAETASDMTGAMESITRLDAQIQELVKLGGVFRIIAEG-----------------------------------------------------------------------------------------------------------KVLAEVEQMAGNKDIAS-------------LDRARAEKAMRGYVDRLS------------------------------------------------------------------------------------------------------------------------------------------------------------------------------------------------------------------F-----LELLYLTDGT--------------------------------------------------------------------GRQVTENIAPKDFKGASHASALGK------------------NWSSRPWYKGAVENK-------------------------------------ETFLSSIYVSDASG------------------------DYCLTVSVPIME----------------------------------------NGEVAGVLGADIKL-------------------------------------------------------------------------------------------------------------------------------------------------------------------------------------------------------------------------------------------------------------------------------------------------------------------------------------------------------------------------------------------------------------------------------------------------------------------
>A0A078L5V7_9GAMM/39-324
-------------------------------------------------------------------------------------------------------------------------------------------------------------------------------------------------------------------------------------------------------------TILSSTAKNSIEQTSLLIKERLSIYLRPLNRNLLEIRNMIN--------EGILDPSNHSQ----------------------FDLMLLEAIRHDPNIYMVYFGTV---------------------------------------------------------DGDFYGAEREKNGLIALNHIVNSQSPG---------------------------------------------------------------YRIHYELNNKNQITAKQTLVQ--------------------------------------------------------------------PYDPRARPW------------------------------YQQAVKA---------------------------------GKPVWTG-------IYQFVVFENN-------------------SNKTVLGITAAVPIYDK----EHKLKG-----------------------------------VLSMDITLDGLQKFVN-QLQVSK-----------------------------------------------------------------------------NAMIYITS----------------------------EDRQVIAYQNPLHQNDLRGEK--------------------------------------------------------------LTTAFIR-KDQIPLEAFDIEHLE-------------------PNVFSYVYKHKE-------------------FYIANQPVINNDKKD------------------------------------------------------------------------IWTITII-------------------------------------------------------------------------
>A0A248VV20_9BURK/53-286
-----------------------------------------------------------------------------------------------------------------------------------------------------------------------------------------------------------------------------------------------------------------ADANDMIERLARVAEEQAVKVLDLNQQM-----------------------------------------------------------------------------------------------------------------------------------SSRIVELLGNETEAQ------I------------------------------------------------------------------RAREAALHQRLREIG-----------------------------------------------------------------GDFPQVSSIYLLGAQGDLLVSSRAFPAPA---------------MSIGQREDFTSAKAMRPQPYFS------------------------------------LPMFGPVSQNN--------------------------VFSTATGRSDADG--------------------------------------RFLGVVSVALRN-EYFS------RFYRELTNG--------------------------------------------------------------------DPS-LALGLYR-QDGN---------------------------LLVRYPPWP---------------------------------------RGAKLGPQNKFVQALR-----DKQLFGHVRLE-------------------------------------------------------------------------SPVDGVER---------------------------------------------------------------------LLAFRRVGDYPLYVMSA-------------------------------------------------------------------------
>A0A0X8CD28_9BRAD/37-273
--------------------------------------------------------------------------------------------------------------------------------------------------------------------------------------------------------------------------------------------------------------STKDTSDREIERTLDVAHEHALKVFETIDRS-----------------------------------------------------------------------------------------------------------------------------------LAELGEVARGLSDDT------I------------------------------------------------------------------RAREPALHRRLKRLA-----------------------------------------------------------------DSLPQLKSAWIFDADGKALVNSLASPPP----------------QLGFADRDYFYAHVDQSIGTYI------------------------------------GTALTPRPPYQ-----------------------GARFFGMSRRRESDDG--------------------------------------HFIGVIQASVLP-EYFE------SFYARIGSD--------------------------------------------------------------------P-G-SFFAMGR-ADGA---------------------------VLAHFPRLDR--------------------------------------DFRLDP-SGPVGQKIA-----SSPEHGLITVT-------------------------------------------------------------------------WPSDGIER---------------------------------------------------------------------RIGYRRVAEYPIYVSA--------------------------------------------------------------------------
>R5GYZ8_9FIRM/49-268
--------------------------------------------------------------------------------------------------------------------------------------------------------------------------------------------------------------------------------------------------------------------KMNLQSYLQQSVSSMD-RTLDGYNSLSDYIAFDRT------------LAEVFSMEYGTPY----------------------------------------------------------------EQY-EQLTQKVDPILRTA-SYFHG-----GMQQITIYTDN-GMVKHDTT------VAPVSE--------------------------------------------------------------------------------------------------------------------------------------------------------IEETDW------------------------------YQKTLEHP--------------------------------------------------GLNWFANYQ---------------------EETLFSARKLAFSGAR-------------------------------------EGVNILYMDVDYQKLFTPYAETL-ISECG------------------------------------------------------------------------------LYITDQ----------------------------DGKLVFEESRFSGKN------------------------------------------------------------------------------------------------------------------------QNYDLTYSEFLEQRDRGSTDYIILCEQSNTTG-------------------------------------------------------------------------WTVWLY----------------------------------------------------------------------------
>A0A182MB94_9DIPT/326-539
--------------------------------------------------------------------------------------------------------------------------------------------------------------------------------------------------------------------------------------------------------GGKNLYKMACENKGFF-VQVNSAEEARKKVVEYALVMARPMVLYQA---------------------------------------------------------------------------------------------------------------------------------------------------------------------------------------------------------------------------------------------------------------------------------------------------------------DHPVHW------------------------------SPVFMGGR-------------------------------------------------------------------SGILGRESENRRKLVTTVSTPVFDRRNHS---------------------------------TRAANLLGVVGTDVPIEEIQKMIP------------------------------------------------------------------------------QHKLGVNGYAFIVDNN----------------------------GRVLCHPDLRPLSD----------------------------------------NDQ---------------YSATLKHKYNSVDLTEVELPEVDNPSNTINERHDQR-------------------------YAN---TLQELRNEMVLQK-EGENELTVLTHLDT----------------------------------------------------------------MKR---------------------------------------------------------------------------------------
>A0A0S8IJ61_9BACT/54-296
-------------------------------------------------------------------------------------------------------------------------------------------------------------------------------------------------------------------------------------------------------------------ALAENKSEAFLLANILKERLDMLVQF-----------------------------------------------------------------------------------------------------------------------------------GQSISQRTNLLEGLLQ---------------------------------------------------------------------DDWDEAIRAVRFIPRDF---------------------------------------------------------------------EYVDRVLLVDKQGIIKSQ---VPIT-----------P-NYVGLNRADAEWYQGVSR-ALK--------------------------------------PYVSEVYR--------------------DPIL-PERNIIAIAIPIKKELLSEEDTKM----------------------------TSSQDLKAILLMHVPV----------QVFSDLAREETG--------------------------------------------------------------V-----DPGEFNYIVDHKG----------------------------NLVFHPKI----------------------------------------ETLTNII--NYRIAPAVQKILA----------------------------------------------------------------------------GERGSEVNYNPIE-KEE------------------------------------------------------------------RLVTFDVVPQ--YHWGVVVA-----------------------------------------------------------------------
>A0A268K0J3_9BACI/39-263
--------------------------------------------------------------------------------------------------------------------------------------------------------------------------------------------------------------------------------------------------------------SVHSEIKYRNQLMGKTISTKTSFLLEKMINDIRIISE-----YVLSDSNENTV-----------------------------------------------------------------------------------------------------------------------------------------------------------------------------------------------------FYQTEMDHVVSKNP-L--------------------------------------------------------------------YLFLEVIDVS-RNSIATIP-NVNNSSYDE----------------VHDILDRLEWS---------------------------------------KTFYITNLLTLED-----------------------GRKTIGIAYPVLDEKEN---------------------------------------YRGAVLAYVNLNVLS------------------------------------------------------------------------------DYLSQGKIGTEGLNVLVDRNGTIIAHTQE--------------KYIGES----------LKEHP-----------------------------------LGQGLSRYRSGI------------------W-----------------------------------------------------------------EGELFHESLLTSYRPITL---------------------------------------------------------------------------GGMGLIIG-------------------------------------------------------------------------
>K9DTM0_9BURK/41-269
-------------------------------------------------------------------------------------------------------------------------------------------------------------------------------------------------------------------------------------------------------------EAAIRASEENLKRLTALAAANEAQSIDRARQI-----------------------------------------------------------------------------------------------------------------------------------LVDLVSVP-DLMGDTA----------------------------------------------------------------------GCNALLANVLDRNE------------------------------------------------------------------------GYVNFGLIQLDGEVTCSAV-----------------PMLHPVNLGDRSHFKRAIA-ERR--------------------------------------FIASDYV-------------------FGRVIRKHT---INLTYPVIDRS----G-----------------------------------DVVAVVFAAMDL----------AGLDT-FVNDIS--------------------------------------------------------------M-----PPGSILETADASG----------------------------NLIS----------------------------------------------RRPDPE-RWFGKRVTGELL----------------------------------------------------------------------DAMRG---PHER-ALVVRGEDGIE------------------------------------------------------------------RLHAFARVGSPTLTDYTITI-----------------------------------------------------------------------
>A0A0S8YGQ1_9PSED/36-269
-----------------------------------------------------------------------------------------------------------------------------------------------------------------------------------------------------------------------------------------------------------YRSELASQNRQTLDLYVANLLGTLHRYEVLPQILGDLPALRAVIGAP-----------------------------------------------------------------------------------------------------------------DDGVTQGNANRLLKNISTQTG-------------------------------------------------------------------------------------------------------------------------------------------------------AEVMYLMDSSG-KTLAASNWD------------------------KHDSFVGRNFSFRPYF---------------------------------------------SEAMAG------------RLGRFFGLGTTSAKRGYFFAAGVRDGE----------------------------------------KIVGVLVVKVDLDHTES-LWGKTPE---------------------------------------------------------------------------------QLLLTDHNG----------------------------VVIL-TSRPEWRFRSTRA--------------------------------------------------------------------------------------------------------------------------------LSEEE-SKAITAIQPY-PTRDPKPLKLNPNA----------------------------------------------------WLTQTQPIAETGWNVSIL-------------------------------------------------------------------------
>A0A0A0DFN3_9STRE/35-267
-------------------------------------------------------------------------------------------------------------------------------------------------------------------------------------------------------------------------------------------------------------ETIRQLTERTTRNSMEQSGQFIASYLQKLKQTTSTLSKEE--------------TIRKYAQN-QESSET----------------------------------------------------------------------SVQSLMKTIIET------DPD-LVSAVLVT---KDGRVVSTDSQISMQTSSDMMNEKWYQEAVHT---------------------------------------------------------------------------------------------------------------------------------------RA-MPVLTPAR------------------------------KESLALE------------------------------------------------------------------------------KEKWVVSVTQEVVDE---------------------------------------AGQNLGVLRLDIGYKSLKAYLDRLQL-------GK-----------------------------------------------------------------------KGFSFIVN----------------------------SQHEFVYHPKKSVYSSSQEMKAMQPYISVKDGYADQK-----------------------------------------------------------------------------------------------------------------------QAFVYQIDIAD---------------------------------------------------------------------------SDWTLIGV-------------------------------------------------------------------------
>N6VY75_9ALTE/54-338
----------------------------------------------------------------------------------------------------------------------------------------------------------------------------------------------------------------------------------------------------LSYSQQAMYELRRQQIKDVFFASLTRIDARQIELERHISTLAIIGETFYRLSRDGE-D--------------------------------EPSSREALRAQLETTLGEHLRDFEG-------------------------------------------------------VSGAGIWFQP--GILAE-----------------------------------------------------------------------RGQAYSPYLVQTDNALI--------------------------------------------------ARPAGGATRAQGFRAERWFDLTL----------G------------------------------KGWIPDPQQPGQ------------------------------LYWSP-------VYF--------------------------DLATQRAMLTLARPMY--------------------------------------SEEGKLIGVVTTDWTSDQIVDLVSH-----------------------------------------------------------------------------VAVTDNS-FAFLNDSN----------------------------NRNLSSLSNNTD-----P-------------------------------------RL---------------EQKIIDAILAEELSAGGEDSPASISRSETQGQR--------------------------------------LQTRAIEVEGRIYELYYASTPAG-----------------------------------------------------------------------------------------------------------------------------------------------------------
>K5AAJ3_PAEAL/35-325
-------------------------------------------------------------------------------------------------------------------------------------------------------------------------------------------------------------------------------------------------------------NLLEKKYSEQAQFSMRAMSHSIG-YIFDEINKVSD-TGIANN----------------------------VFQKALASSNPYEHDMVSSSVVR------------------YDDNGKLYIVDEQGRPISKQLDDTLKGTDYIRMNERQQNFR-KLLFNHPAISYAFLYNFSS-YARGEGIIPIFSKENFKEMPF----------------------------------------------------------------------------------------------------------------------------------------------------DDFKNHPL------------------------------FKRVMELNGV---------------------------------------------------PLWVGPN----------EYPELTGSEQ-VFTQIRVVKDLSTLKP--------------------------------------LGISIIQIKNWDLDTFFNKFY--TADQME----------------------------------------------------------------------------NTKFFI-------------------------VSQDGRILYDN-SK-QLTGQMIADYASKPVKFENT----------------------------------------------------------------------------------------------------------------YVSYKDKFGERESVITYHPM---------------------------------------------------------------------------SDYGWYLISV-------------------------------------------------------------------------
>A0A014LZ37_9GAMM/40-269
-------------------------------------------------------------------------------------------------------------------------------------------------------------------------------------------------------------------------------------------------------------DVLINNTLESNRVYATKLASTTEMFFEMAQSQ-----------------------------------------------------------------------------------------------------------------------------------LAWSAQNLSKGMDNDE-------------------------------------------------------------------------AMQSEVERLRLQT---------------------------------------------------------------------NSFNSVVIADADGWVKAISPESLM------------------LK--GVHLTTSTSRQALA--------------------------------------ERRPLIS-------------------KPGIS-AANNLIVFVSSPVWSP-TG--------------------------------------SYLGFVGGSIYL--------KKKSILNELLGE-------------------------------------------------------------------QFYRDGSSLFVVDDDN----------------------------RVLYHQ-DVNLIG-----------------------------------QKIPPLVSDEQKRKSSNGFL--------------------------------------------------------------------------------QVSTDKGEPMLAG----------------------------------------------------------------------YAVVPTAG--WTIIAL-------------------------------------------------------------------------
>A0A1V4J0E9_9CLOT/44-264
-------------------------------------------------------------------------------------------------------------------------------------------------------------------------------------------------------------------------------------------------------------NMVIDRAISEAKTNSDRIVERLN-EIIRIANYVSDRMYFNDK------------LAGIVNKKYKD------------------------------------------------------------------YAQVVKTYDDNKDIFDEYLNYYK------EIASIRFYVNNNTMLNDSE-------FIKVDK-------------------------------------------------------------------------------------------------------------------------------------------------------YIQQAYW------------------------------YKEAIKN---------------------------------------------------DGRILWLHIYDDISRTK--------------YLSLIRLIK--DSNG-------------------------------------KILGVLVINISGDSIRDIIKDEPYDT----------------------------------------------------------------------------------FICIN----------------------------GQTVNSKNNESLSFHVMK--KSFFLRDN-------------------------------------------------------------------------------------------------------------------KSRKTKVKYR-GREYDILTST--------------------------------------------------------------------------------------------------------------------------------------------------------------
>A0A1D9NZU0_9FIRM/50-272
-----------------------------------------------------------------------------------------------------------------------------------------------------------------------------------------------------------------------------------------------------------------LDAEDAAEWQVWYVESQFENA-CNTNLTTIKNIASNPTVVA---YVSGDT-----------------------------------------------------------------------------SIPYEEVQDIVR---------RAD-DVMNDGV--ITSIAGPSG-----MQVVRTE----------------------------------------------------------------------------------------------------------------------------------------------------GDFIDVSEREYFQEAIKGN------------T--------YIS-NVMVSKTTGK-------------------------------------------------------------------------RMITFST-------PVMD-----------------------------------------------------GNKIVGVAHRN---------------------------------------------------------YDLNNFHE-------LLAKDTTNA-----FMVDRE----------------------------GTLCAHAAYVVG-EGDNTNEDFS------------------------------------------------------YMQFFSNTEEEGF----YLEK-AY------------------------------------------------DDS-YIAFARDP------------------------------------------------------------------------------NSGFVIATA-------------------------------------------------------------------------
>A0A0R2FWR3_9LACO/53-284
--------------------------------------------------------------------------------------------------------------------------------------------------------------------------------------------------------------------------------------------------------------SKTG--------AVNTAISTRKELTKQASDALDGIAKQKAFKEK-------------------------------------------FDLKAIKESIRSAED-----------------------------------------------------SNKIIEGAIFSEKNGD-----FVANSNKL----------------------------------------------------------------------------------------------------------------------------------------------------------TSNFDPTVRPW------------------------------FKGAITK--N------------------------------GATFFSK-------PFLTATAKTNQY--------------------TTSVSKVIKNKYGQ-------------------------------------------VGVLSFNVSYSIVQSGIE--NTKVGRTGN-----------------------------------------------------------------------------VMLVSDDGI---------------------------VV------ASKNK---------------KLIGKNIKKTALFKAVVGSSK-------------------------------TKGS--VLPKG-----------------------------------------------------------QSKIQEAYFDKGDSN-------------------------------------------------------------------------QTFAVAQTKASELNLEL----------------------------------------------------------------
>A0A0C2KW70_9CYAN/44-306
-------------------------------------------------------------------------------------------------------------------------------------------------------------------------------------------------------------------------------------------------------------ESVEASEYRKLELSATSTASRLDQLMIDIQRV-----------------------------------------------------------------------------------------------------------------------------------LLQVSSD-RNVVGFLTST-------------------------------------------------------TPAKRDAFRP------HLQQTLLNVFRSN---------------------------------------------------------------------PDFDAVFLINRQGECLASTD---------------PKFVGQN--YAFREYFRSSIQGNSY--------------------------------------ISSILVGQ---------------T---------TKRPGLFLSN-PVRSDNG--------------------------------------EIVGVTVLKIRG----------EDIWAMVNALP-VG-------------------------------------------------------------------EESYTFLVDQHG----------------------------VIISHP-----------------------------------------------DQS-LLYHSLYPLPL---------------------------------------------------------------------KTLKQVLTDRRYGVDEIKSLNIRELK------VMVT-AEEP------GHTS--------------------------------YRFPMEQIPRIVGFAPLKEQP-WVLGIS------------------------------------------------------------------------
>A0A0K9I3B1_9DELT/34-281
-------------------------------------------------------------------------------------------------------------------------------------------------------------------------------------------------------------------------------------------------------------EGLSEQALGRTRGTAHQLADMVELV-MQEEVKLAWDLALGNATIA---AAQKF---------------------------------------------------------------------ASDGQAAAAPQIASLIEKLTR---------FKESKVG--KEYESIFVAGLDG-----KVYADSL--G---------------------------------------------------------------------------------------------------------------------------------------------GKLVG--YDLSSRSYIGDVRS-GK-----------V--------AVG-SVVKSKATGS-------------------------------------------------------------------------PVTVVAL-------PIQAPG---------------------------------------------------SNKVLSILGLV---------------------------------------------------------LNIDFLNK-------RIAAVKIGQ-TGYPFLIDSE----------------------------GTFISHPNQEFVLELNMNKLAG---------------------------------------------------------MEGIARKALAGQAGVTEYAFK-------------------------------------------------GTSKIAGYAPVP------------------------------------------------------------------------------LTGWSVIAT-------------------------------------------------------------------------
>A0A127EQH8_9RHIZ/8-251
-------------------------------------------------------------------------------------------------------------------------------------------------------------------------------------------------------------------------------------------------------IGRDFYRSTLEFTEQQARNIATLAEQGIARDIELYHLS-----------------------------------------------------------------------------------------------------------------------------------LQAVLDGIADPDVMAQPPRLRQI----------------------------------------------------------------------TLFDRSTTA---------------------------------------------------------------------QGLGALVVLDADGSIVLDSLSFP----------------VRRGNFVDREYFQMHRDAGRDIG----------------------------------LYISRPFKARLQG-----------------------SIWSLSLSRRVTRPDG---------------------------------------SFGGIVSGTVKLDYIR-------QRFETVH----------------------------------------------------------------------LGTEGVITLFR-DDGI---------------------------VLARNLG------------------------------------------GDDL-IGRDLSSAPLFQHSKDGP--GGSFWA------------------------------------------------------------------------TAQSDGISR---------------------------------------------------------------------FYAFRRVANLPLMVTVG-------------------------------------------------------------------------
>A0A0H1RGN9_9RHIZ/33-270
-----------------------------------------------------------------------------------------------------------------------------------------------------------------------------------------------------------------------------------------------------------EYRAALTRAEAATQDLTLLMEEYAKRTLETSDLL-----------------------------------------------------------------------------------------------------------------------------------LGDIIAYARSKG--------------GIGT----------------------------------------------------------LSETEETKEFLSGL-----------------------------------------------------------------MRRSPASDLFLIVDRDGHLVATSIQQASM----------------PVSFADRTWFKAHR-------AGAES------------------------------FVGGAIFGRISN------------------------ELLYTYSRRISDL-NG--------------------------------------EFDGVAQVGLRP-NFLQ------NLSRADA----------------------------------------------------------------------DTENVTLGIWG-RDGR---------------------------VIARTGL-------------------------------------TQEQLDSGVGRTVLFTEK-E-----AQRTGTYREN--------------------------------------------------------------------------DPIDGIER---------------------------------------------------------------------IISFRRLDRWPVTVTAS-------------------------------------------------------------------------
>A0A140L2V8_9CLOT/33-255
----------------------------------------------------------------------------------------------------------------------------------------------------------------------------------------------------------------------------------------------------------NFIRKSQENIQRLVEIESERLMATFRLLIKQMELDANQKGVLSALEG----------------------------------------------------------------------------------------------------------------------EKDWIDIRTELFKACSHAGLQDIILK---------------------------------------------------------------------------------------------------------------------------------------------------DKEGKVLFGNSSFNLN-------------------------VKQLYEKNMDEN----------------------------------------------TSIS--------------------------FDTNEKFYIRSGIYHNG----------------------------------------IYAGELIYVYDHAIIARAMDRIRLGKTG------------------------------------------------------------------------------YAYLLDYEG----------------------------TLLYHPDHGRIGQKVENAYVKSVLDQIK---------------------------------------------------------------------------------------------------------------------KGEAIKQSGSFYEYRGKEKYG------------------------------------------------------------------AVEILPEYDWVLVLT-------------------------------------------------------------------------
>A0A159Z8E5_9RHOB/51-281
---------------------------------------------------------------------------------------------------------------------------------------------------------------------------------------------------------------------------------------------------------RVALQEAESRGQNTLRLAVAGLRGELARFERLPQLIAQQDRIAEAVRPDA-----------------------------------------------------------------------------------------------------------------PPPSLDLANRYLNEVNRLLG-------------------------------------------------------------------------------------------------------------------------------------------------------SSDIYVMRPDG-RTVAASNFN------------------------QPAPFNGQNFGYRPYF---------------------------------------------TEALAG------------GEGRFFGLGTTSRKRGYYFGAPVR-RGAEVL---------------------------------------GVVALKIDVDALED-AWRAA---------------------------------------------------------------------------------DYEIIVTDPQG----------------------------IVFM-ASRLAWHFGTLAP--------------------------------------------------------------------------------------------------------------------------------LSAEA-QAEVAATRRY-DGNPLTPLPLTAAG------AFQG------HDLLRLTE----------------------A------------------------------------------------------------------------------------------------
>S0FIV5_9FIRM/40-287
------------------------------------------------------------------------------------------------------------------------------------------------------------------------------------------------------------------------------------------------------------QNEILKNEYTANRKILNQIKFNIN--YMDDMLVSVCFSTYYN--SNVRNLINNANID------------------------------------------------------------------------------------FGEVTKEIETIKTSIVNTNPFIQSIYIYNRQIGKYYTTLD--------GVIYE------------------------------------------------------------------------------------------------------------------------------------------------------DASLNKL------------------------------IKSYE-EVPKL--------------------------------------------------VPVYRKLNLT----------DGNTMT-TKNVFTYFMYEFMRSDGYM------------------------------------DGAVIVNCNSDWLLRNIRELNMVDKNGQD----------------------------------------------------------------------------EIFIMDN---------------------------DGNFIG-DPGNDIFYNSLKLRYKDYIKNS----------A-----------------------------------------------------------------------------------------------------DKTAGIFESDINGKKYLITFTNVENA---------------------------------------------------------------------------KWVIIKT-------------------------------------------------------------------------
>A0A1H0CVX4_9GAMM/46-270
---------------------------------------------------------------------------------------------------------------------------------------------------------------------------------------------------------------------------------------------------------------------AHLRYESTLLADEVTEQIDVRFDA-----------------------------------------------------------------------------------------------------------------------------------LRRLSKQLDAD-----------------------------------------------------------------------TSRDSMRT---MLRRNEALM---------------------------------------------------------------------AWFEGVVIADAEGKIIADWPH---------------VEGREGLDTAPLEYFRMLRGT------------------------------------------QTPYVS----------------EPFVGRASG-I--PMVLVSVPRSNPNGE---------------------------------------FNGFVGGIVSLHSG----GLFDRLARVRLGEDGYA--------------------------------------------------------------GVATSS--GKILYHPNR---------------------------DLIMTQVPDADFN--------------------------------------PWLSLALD-GWEGEAVG-----------------------------------------------------------------------------------SLLNGQLGFQSY----------------------------------------------------------------------RQVWPAD--WIVGLY-------------------------------------------------------------------------
>A0A1I1M8Q2_9BURK/55-326
------------------------------------------------------------------------------------------------------------------------------------------------------------------------------------------------------------------------------------------------------------ISALQQSTAMRAERYAATLESTLDRYEFLPALVSLHPSVRGLLAA----P-------------------------------------------------------------------------------------------------------------QDPARIAAVNDYLVDVNRRAR-------------------------------------------------------------------------------------------------------------------------------------------------------ASATYVIAANG-MALAASNHGE------------------------PGSFVGTDYRFRPYF---------------------------------------------QRAARG------------EVGRFYAIGITSDEPGYYIAQPIES----------------------------------------GGKVIGVTVVKLNLEWFQR-AGAGRAEP---------------------------------------------------------------------------------LMVADDHGV---------------------------IFLS-SV-PAWQYRTLRT---------------------------------------------------------------------------------------------------------------------------------LPPELQAELHNTRQY-HDQ-AVTPLPLLALDSPVTRWLGDTVLGENARLVRLGADGEAGSPAGG--------IGLTADRGDRYLEISRDVGPAGWT-----------------------------------------------------------------------------
>G7MAT8_9CLOT/34-273
---------------------------------------------------------------------------------------------------------------------------------------------------------------------------------------------------------------------------------------------------LKSALESSLKTTS--------IQTIKEVDKGFSEYLQVLGTQMDVAAKNIYIKDLTNSG-----------------------------------ADHKLTVNYVQGMFKDTKT-----------------------------------------------------SVDGIINAGFAGENGELV---LDSGVLT-----------------------------------------------------------------------------------------------------------------------------------------------------------LNDLNFKEREW------------------------------YVKAKAANGK--------------------------------IVYIK-------PYKDAVS--------------------------GKQVMTVAQAVKDD--------------------------------------NGQFIGVIVIDMSLDAMQKYIG--GIQLLNTGY-----------------------------------------------------------------------------VLLADGDGD---------------------------IIVNNDKNT--------------------VAEDNVTGLSFWN------------------------------------SAKGEDLGVY------------------------------------------------------------TFESNKKSFYVCQETDEK------------------------------------------------------------------------TGWKLIGI-------------------------------------------------------------------------
>A0A075QZD2_BRELA/40-261
-----------------------------------------------------------------------------------------------------------------------------------------------------------------------------------------------------------------------------------------------------DKMEEEINNFGIR--------SVNMLDQIINDTIDPKIHDITYFSKQITEPLLQGG-----------------------------------------LQAPIRERLKEYYA-----------------------------------------------------LHSELVS-VFVGTKDG-----VMIQEP--------------------------------------------------------------------------------------------------------------------------------------------------------IQKMAADYDPRNRPW------------------------------YQEAIAK-K-------------------------------GQVIITE-------PYVSASTG--------------------------K-VVVTIAKTLE-----------------------------------------DNSGVIAINLNLDN--LSEIVQQVKIGKQGY-----------------------------------------------------------------------------AFIIDQTGK---------------------------YLVHPTT----------------------KS-GTDFKEK---WEDELFS------------------------------KKSG--QIK-LD-----------------------------------------------------------E-SNEFIAFETNK--V------------------------------------------------------------------------TGWKIAG--------------------------------------------------------------------------
>A0A1C0VV10_9CYAN/44-332
---------------------------------------------------------------------------------------------------------------------------------------------------------------------------------------------------------------------------------------------------------RNSQKAVNDLATQLRNSVSARIQQYLENYLEKPVLITKINADAFK--------QGQLSWKNPL-------------------------ALERYL----WQQIQLFS------------------------------------------------------------TVRSNYFGN--KE----G--GINLITRE-DDG------------AIVARITE-----------------------------NFPQRITYSL------DSQGNRLQRQR------------------------------------------------------------------IDQN--YDARTRPW------------------------------YKA----AIKN-----------------------------NQQSW-E-------IYTFT--------------------------YGHLGITVSQPAYDS--------------------------------------SG-IFQGVFAVDLSLSYISDFLRN-IKISP-----------------------------------------------------------------------------NAQTFIIE----------------------------RSGYLIASSDSQ-PFTVNADGK----------------------------------------------------Q-KRLLATESPTILIKSATQELN---SKF------------GSLKN--VNQAEKFDFGLNN--------------------EHLFAQVLPYQD---------------------------------------------------------------------TGGLD---WLVVVV-------------------------------------------------------------------------
>A0A1G0YSA5_9BACT/396-603
------------------------------------------------------------------------------------------------------------------------------------------------------------------------------------------------------------------------------------------------------------------------------STSVAASS-MEMLKKEIAAFAVSSKRNYSGK---------------------------------------------------------------------------------------------------IISIYSQIRYIDK--GGMELIRYEND----KFVSELKDKKD----------------------------------------------------------------------------------------------------------------------------------------------------------KNWFIEAS---------------A--------LKPGELNISRVEKAENTDDVVLR---------------------------------------------------------------------------ISMPVY-TNGS--------------------------------------------FRGVMVINMN--------------------------------------------------------------WPVIWEELKNHKYGKT-----------GYCYIINSD----------------------------GIIISHPTHTMND------------------------------------------------------------------SVHID----G-ALSLLAKDCIQKGTEA---------------------------------FGEYDF-----EGKKKYAVLKSFKIGKEKYI-------------------------------------------------------------IAITV-------------------------------------------------------------------------------------
>R5EZ51_9CLOT/37-280
--------------------------------------------------------------------------------------------------------------------------------------------------------------------------------------------------------------------------------------------------------KVQAREKLTS--------DSESAAHEVDTFFTGHLKAVEQSAQEALVIDFMHELR---------------------------------GSQRASAAPRYDEVMEAMAV--R------------------------------------------------QSLDPSTILGVWLADTDSSQ----LFQPDGFISDPG--------------------------------------------------------------------------------------------------------------------------------------------------------WDVTSRPW------------------------------FECTKTKK----------------------------------PVMTE-------PYIDV-----NT--------------------GLPIVTAAAPVIDRQ--------------------------------------SGEVYGASGTDINLDTLQ-QRIN-EVKLGQTGF-----------------------------------------------------------------------------LVLMSGSGN---------------------------ILCYPDTEQVGKSISEIN-------------------------------------------------------------ISDEVKQAVQNG-LTGDYIYEI-----------------------------------------------DGTRYYGNL----TEIDS------------------------------------------------------------------------AGWYVLSA-------------------------------------------------------------------------
>B0U8J8_METS4/52-288
-------------------------------------------------------------------------------------------------------------------------------------------------------------------------------------------------------------------------------------------------------------ARAVEDAQQSLAGLSISLGEQADRALQAIELV-----------------------------------------------------------------------------------------------------------------------------------QQGIIEEIRANDVVT--------EEEYV-A----------------------------------------------------------QVSSRAMHDLLRAR-----------------------------------------------------------------IAALPQVNAITLIDETGKLRNFSRYWPIP----------------DVTISDRDYFKALVADPALQR-----------------------------------FISKPVQNRGDG------------------------AWTIYIARKVSGS-DG--------------------------------------RFLGLVLGAVEL-QYFE------RLYRQTA----------------------------------------------------------------------PAPDYVLSMFR-QDGV---------------------------LLVRHPAR------------------------------------EGTIGRSFGNAGAALIAALGS-------RSGVIRNVS-----------------------------------------------------------------------P--IDGQDR---------------------------------------------------------------------LIAVRGLANY--------------------------------------------------------------------------------
>A0A1H4DSW8_9DELT/37-270
-------------------------------------------------------------------------------------------------------------------------------------------------------------------------------------------------------------------------------------------------------------KSTIEAAKQDVLLITDSMAQVQKDIAISVHET-----------------------------------------------------------------------------------------------------------------------------------LSVLALTTEIQSFDPP----------------------------------------------------------------------KIEAIIKNILKMNS------------------------------------------------------------------------NYRNILLADLNGNVIASGFTNTG-----------------VN-IADRKHFRAALS-TKD--------------------------------------FVAGEYI-------------------IARVGGAEPA--FPFAYPVLDAT----G-----------------------------------EPKAVLTVTINL----------ELFSRLYKGSY--------------------------------------------------------------LP-----PESYIAVTDHTGL----------------------------RLFY----------------------------------------------FPDNSTTNPVGSTIKASVWD------------------------------------------------------------------------NAL-QNPENRIVTSPGSDGVV------------------------------------------------------------------RISA-FEQVALESDKEPYMYVW---------------------------------------------------------------------
>Q5FPD7_GLUOX/109-389
---------------------------------------------------------------------------------------------------------------------------------------------------------------------------------------------------------------------------------------------------------------AISLSNDLLRSQQRYVTQEVSDYLAPASIGALIAQDMFR--------DPL-TNATP-------------D---------TFMLYGRSILTHTPQVDSFYIAND---------------------------------------------------------QGQFWMITRH--GQDG-FEQTHFQ----------------------------TDD--------------------------------GKQVYHHVYTDKDGNVTGESSDPA-------------------------------------------------------------------EGYNVVTRPW------------------------------FAKAVKHQNDP----------------------------ERQLHWTD-------PYAYIS-------------------------THQFIITASLAFDG----HEGHKS------------------------------------VFAINISLNQLTSFLN-KLQVGR-----------------------------------------------------------------------------SGQAVIVD----------------------------MHGRIIAGHNV-AAGQD--PKTFDPGNVF--------------------------------------------------LDPK-TQPVFIHALNRFRIKGP-------------------------GTGVVQARGK--------------------NYVTIASELPFVHR-------------------------------------------------------------------------HWVLL---------------------------------------------------------------------------
>A0A1T2X8B2_9BACL/35-277
-------------------------------------------------------------------------------------------------------------------------------------------------------------------------------------------------------------------------------------------------------------ESIKEQSISENARLIFQGKTNLA-NYLNNINRASVVVYSDSH------------FLNNLS----------------------------------------------------------------------KSVDDYQAMAEMYSTLQNLQGLLP------DIQQVYLHSRMTNQSTLIA------NGIPRREI-----------------------------------------------------------------------------------------------------------------------------------------------------RQAPYQSI------------------------------GQYVTS----------------------------------------------------HTATEPPHLVHSYGFPPS-------PNDPTDRMVFTFYRPIVRIP-ST-----------------------------------TQLAIMAIDVKLDGIAAICEQLYDATD-EQ-----------------------------------------------------------------------------FYLLDE----------------------------NDIVIYSG----IPEEIGK----PLHNKNLAPRIT--------------------------------------------------------------------------------------------------------------PDKNGFIDGKNAMQVYEKLDVP-------------------------------------------------------------------------FAKWTLV---------------------------------------------------------------------------
>R5IQI9_9CLOT/45-281
--------------------------------------------------------------------------------------------------------------------------------------------------------------------------------------------------------------------------------------------------------------QMSSALQEENHILINQLGRTMDSYLRLVMKLSDSLYYGV--------------IKNADLSDGS----------------------------------------------------------------------------INGEITLLYDN------NKDNVENIALFS--KEGELLESVPAAR-LKNNAQVADQDWFTAALE----------------------------------------------------------------------------------------------------------------------------------------KTENLHFSMPH------------------------------VQHIFDTGD---------------------------------------------------------------------------SQYRWVVSVARAVEITD-------------------------------------GPYTDQGVLLIDLRYNSLEQLFDGMNL-------AK-----------------------------------------------------------------------GGYVYLTD----------------------------SNGDLIYHPNGQLISSGLAMENNDNTAILRDGNYQEQWQG-------------------------------------------------------------------------------------------------------------------QTRVVSIKTVGY---------------------------------------------------------------------------TGWKIVGV-------------------------------------------------------------------------
>A0A1I5J7Q1_9BACT/42-299
---------------------------------------------------------------------------------------------------------------------------------------------------------------------------------------------------------------------------------------------------------KSIYQEAMEKARQTLRTTELRIDNTLNEVETATRSMHWTIEKRLNRPEIMDSLCRQLLR------------------------------------------------------------------------------------------------------ENPHIQGCAIAFEPGVYPKYGTYYEVFGYRSQADS------------------------------------------------------------------------------------------------------------------------------------------------TQIQVTVNAGKQPYTR-------------------------EKWYFVPLHHEKPIWID----------------------------------------PYVDTECG-----------------------ETTIVTAYGMPLHDKDG---------------------------------------ELVGVLSAHISMKWFADLVLSLKPFPN------------------------------------------------------------------------------SHALVMGTDG----------------------------HLIIHPDNTLKEHEAFFADAFN-------------------------------------------------------DPTSDGHLAAISMKTGHIG------------------------------------------------HSQMRIDGTQNFIFYHPFEN---------------------------------------------------------------------------AGWSVAIV-------------------------------------------------------------------------
>A8AXF1_STRGC/36-267
--------------------------------------------------------------------------------------------------------------------------------------------------------------------------------------------------------------------------------------------------------------TIRQLTERTTRNSMEQSGQFIASYLQKLKQTTSTLSKEE--------------AIRKFAQN-QESSET----------------------------------------------------------------------PVQTLMKTIIET------DPD-LVSAVLVT---KDGRVVSTDSQISMQTSSDMMNEKWYQEAVHT---------------------------------------------------------------------------------------------------------------------------------------KA-MPVLTPAR------------------------------KESLSSE------------------------------------------------------------------------------KEKWVVSVTQEVVDE---------------------------------------AGQNLGVLRLDIGYNSLKAYLDQLQL-------GK-----------------------------------------------------------------------KGFSFIVN----------------------------SQHEFVYHPKKSVYSSSQEMKAMHPYISVKDGYADQK-----------------------------------------------------------------------------------------------------------------------QAFVYQIDIAD---------------------------------------------------------------------------SDWTLIGV-------------------------------------------------------------------------
>A0A0D3VJ53_9BACL/35-267
-------------------------------------------------------------------------------------------------------------------------------------------------------------------------------------------------------------------------------------------------------------TKLIEKQNDSYVSLVQSKANTMDMF-LRERMSEIQLLATTSDIRSDDNEQ---------------------------------------------------------------------------------------------KMKYIQSLKKTTDKYDG------STFIGADG-----LVKADTFEK-------------------------------------------------------------------------------------------------------------------------------------------------SVG-IDLGSRPFFKNGLE-----------GKVT--------YT--DVILAKTTGQ-------------------------------------------------------------------------RSIIMAA-------PVI--GI--------------------------------------------------GDRVKGVLTG----------------------------------------------------LVNFEGFTSD-----------ILKDLYIDNGVGYPIVVD-N---------------------------QGKIQLHPNKELIGKT-AEEAKL---------------------------------------------------------TNGLANILAGDKAKSTSYVYNEA-------------------------------------------------GKNYSVAYAPVP----------------------------------------------------------------------------TTGYSLYLH-------------------------------------------------------------------------
>A0A1I3IKA2_9BACL/42-277
---------------------------------------------------------------------------------------------------------------------------------------------------------------------------------------------------------------------------------------------------------------AQKEGREMLEKVVYQLNENIE-YRIIGYQNILMQLSLDSG------------ITTTLTQPYRSLE----------------------------------------------------------------EEV--MGLQQINSAVSRI-RSYFP------MKTIQFYKSNPNLHEDGGT------VLNLER--------------------------------------------------------------------------------------------------------------------------------------------------------AETKDW------------------------------YADMKAGN--------------------------------------------------QSFYWYFNW-KDDHS---------------EPSLYLSEWLVDYISN-------------------------------------EKYGIIHVEVSNRALFDQITNPLALKKGG------------------------------------------------------------------------------FMVLDE----------------------------QGRVLANYLDPQGGTDTVRPAYLER------------------------------------------------------------------------------------------------------------------VYDAKQGWYPAKIKGQQSLVVYETNRLG-------------------------------------------------------------------------WKVVTV----------------------------------------------------------------------------
>A0A1B9QW39_9VIBR/7-262
--------------------------------------------------------------------------------------------------------------------------------------------------------------------------------------------------------------------------------------------------------------------------------------------------YNIGQNKLYQ-MGNLELIEDYIRS-----------------------SFHSLYKPISQIGVIGFGSEA----------------------------------------------------------SEYIGFRKEADD-------TYTLMLQDN---------------------------------------------------------RSNDNLVIYQGDTISHNTRAVIEN----------------------------------------------------------------------YDPRIRPW------------------------------YT--PVSSHFK-------------------------------PVWSS-------IYTDADERQ------------------------TITISALAPVID----------------------------------------NDEFMGVVATDIKLHTFNAFLAG-LKQRT-----------------------------------------------------------------------------KATIYIFD----------------------------NEQQLITHSSDN-SVVSWGTPITDK--------------------------------------------------GDRLLAIESANPIIQSMAEFIRPLAFPI------------------QSR-LYKFDSIISG--------------------ERYFSQVTPYTD---------------------------------------------------------------------QHGLE---WYIGVS-------------------------------------------------------------------------
>A0A1T4R6A9_9FIRM/37-268
-------------------------------------------------------------------------------------------------------------------------------------------------------------------------------------------------------------------------------------------------------------AGIENQTRKGINALVDSLARETDNHIRASEKIVETLAVLPALESKDFAAQR-------------------------------------------------------------------------------------------------------------AIFSQVIKNNPQFMFIYAGYLDQPGLPSITP------------------------------------------------------------------------------------------------------------------------------------------------TTNLPADYDARQRPW------------------------------FQQAIKSDKIEIT----------------------------------------DVYNDASTG-------------------------LPIVTVAKAIKDKNG---------------------------------------KAIGVLAADIDLGSLSDMVSKMKLGKS------------------------------------------------------------------------------GYGYIVDRKG----------------------------IVIAHPDRELVRKQTNLGEQLP--------------------------------------------------------------------------------------------------------------------------FIKKALAGEEGFTTYTFQGVEKVAG----------------------------------------------------------------YKPLQRLGWGIFVQ-------------------------------------------------------------------------
>A0A0D6T1Q9_9PSED/32-259
-----------------------------------------------------------------------------------------------------------------------------------------------------------------------------------------------------------------------------------------------------ETLRAQTESSISE--------SSNALARQIENWLN-AKLRLMDLMAQNVDSQYSPE--------------------------------------QTQRVFDSPMLRNEFI-------------------------------------------------------------LVFGALEAD-GKPIKND----------------------------------------------------------------------------------------------------------------------------------------------------------ASWQPKPDWDGRQRPW------------------------------YAVGKNGSQ---------------------------------AVLTE-------PYTDSTTG------------------------EILISAVARITDAGKFL-----------------------------------------GVMGGDIRLKTVADAVN--TLDFNGAG----------------------------------------------------------------------------YAFLLSRDGN----------------------------IISHP-DTKLNGKSYSELF----------------------------------------------------------DGKSPALRKELQEVEA-------------------------------------------------------GGKKLLVSFTPLPNLKGM------------------------------------------------------------------------D-WYIGVV-------------------------------------------------------------------------
>D6V3P4_9BRAD/51-298
-----------------------------------------------------------------------------------------------------------------------------------------------------------------------------------------------------------------------------------------------------------ALREIEAAGFQRIELYSSTVSNALATYAYLPSVLARDSEIVAAVSGDD------------------------------------------------------------------------------------------------------------------ASAVAAANAKLKLTNENAR-------------------------------------------------------------------------------------------------------------------------------------------------------SAAIYVMDTSG-LTRASSNFDS-----------------------QWS-FVGKNYSYRPYF---------------------------------------------IQAMQG------------QSGHFYGVGTTTNLAGYFISSPIYAGG----------------------------------------TIVGVVVVKIDLEPLQA-EWASGGER---------------------------------------------------------------------------------LFVMDRNKV---------------------------VILS-SY-LGWKYGMLHV---------------------------------------------------------------------------------------------------------------------------------LGPGIAEELKETQEY-GNA-NLHVLAFKRLGS----------LATHSSVVDFEK--------------------------RRYLMQTRDFGDDGWTIGYL-------------------------------------------------------------------------
>A0A1R1F464_9BACL/50-291
-------------------------------------------------------------------------------------------------------------------------------------------------------------------------------------------------------------------------------------------------------------NSVLQNATNNAGQMADNASDTIDRYVDDLKR-YTALPLYNKD----VQYYLGQEHTDWYK-------------------------------------------------------------------------------NESMGMFLSYLSHTK-------KDVVAVYLVDRYDHIFYDKNGNINDLSAENQLP-------------------------------------------------------------------------------------------------------------------------------------------------------G---W------------------------------KKLLGEAGGAR--------------------------------------------------PILEG-RHPITVNGSSTMD----------VISVLRTINSASSLQY-------------------------------------LGIIVLDIDIR-LFQGIVEPM---DRVTQG--------------------------------------------------------------------------SSLIMDE----------------------------QGQLVYAS------GNA--------NSVQDRLTALMTAAKGQKDGHFESTIHGT-----------------------------------------------------------------------------------------RYLTVYYTSDQTGWTTSVT----------------------------------------------------------------------------------------------------------------------------------------------------------------
>N6Y1E2_9RHOO/83-331
--------------------------------------------------------------------------------------------------------------------------------------------------------------------------------------------------------------------------------------------------------------------------------------------------------PPSI--EA------------------------------DFHEIRNRF----WVATTLHTDPN-----------------------------------------------------------NYVYYGNEAGQ--------GLGLMRH--------------------------------------------------------TAQDVELRMKLRADEHRAVYHFSGI----------------------------------------------------------DGPLQFQRRETALFDPRTRPW------------------------------YTNGKHTEGHT---------------------------------WTS-------VYIDFGTR-------------------------QLIATRARQVHNADA---------------------------------------SFEGVVATDVSLKALNDFVGR-LEVSP-----------------------------------------------------------------------------NGVAFIIE----------------------------PDGNLIASSASSNVVTLPDGS------------------------------------------------------GGRLNAGASDHALLKDAYVTVQGRIAARDDQN----------------LPRVFEFKTADGS--------------------LIHAAFDRIRDEA---------------------------------------------------------------------GLD---WVMVVA-------------------------------------------------------------------------
>H3NLH4_9FIRM/37-261
-------------------------------------------------------------------------------------------------------------------------------------------------------------------------------------------------------------------------------------------------------------ELLIRSKRIQTKQELENAGIYISSYLDKIKSLANLISMND--------------EIKMISDKQYNDFTS-----------------------------------------------------------------------LKNFISIIQKN------DNL-IENIIIAS---KTGKIISSSK-IDLSQSQQLDKEEWYQKSLQY---------------------------------------------------------------------------------------------------------------------------------------KN-MPYITNEK------------------------------H-KLTSE------------------------------------------------------------------------------QEGNLISITSEIKDA---------------------------------------SNNHQGIIIIDLSHKFIEDYITKMNF-------GD-----------------------------------------------------------------------NGYGFIAT----------------------------SQEKLLFDTNTLSEN-----KKYIELLKSRMKSLEGD------------------------------------------------------------------------------------------------------------------------FIGETFNIPN---------------------------------------------------------------------------TDWIAVGV-------------------------------------------------------------------------
>A0A257KQ84_9BRAD/39-283
-----------------------------------------------------------------------------------------------------------------------------------------------------------------------------------------------------------------------------------------------------IRSLHHARAQQISAASQEFAGIARHSADAQREVFASIEAV-----------------------------------------------------------------------------------------------------------------------------------LKSSAYIYSSAAQ---VN-------------------------------------------------------------------RSCAIMRASLRGNMPW------------------------------------------------------------------------LRSLTVAGVDGVAHCSTWPEVVEN---------------GLNFADRPYFKQAIA-TGE--------------------------------------FTVSDYL-------------------FSRLSNLPS---VMAAYLAPGDTRADDA---------------------------------------VILAAVNL----------DWMS-KLMS----NL----------------------------------------------------------GE-----RPGVTALLVDHAG----------------------------TVLAAP-PNN----------------------------------------PDAVGRP-MGDLSLLPLIAA-----------------------------------------------------------------------NLNNSQRQ-SGSLSFTADDGTP------------------------------------------------------------------RAVSFAT----IPGTTAQLIVS---------------------------------------------------------------------
>U9VMZ1_9CYAN/43-315
-------------------------------------------------------------------------------------------------------------------------------------------------------------------------------------------------------------------------------------------------------------STLGHNATELLREEAQDSAEETATF-LTGINKDVLFLSQLPPVQGIIRAR--------------------------------------------------------------------ANDGIDPEDGFSYDKWVSRLQDIFINKMEDNDQYMQLRYIDE--SGQELVRVD--SDGSTIAPIPRDQLQ------------------------------------------------------------------------------------------------------------------------------------------------------DKGDRDYFTNTI---------------G--------LAIGSVYTSPVNLNQ---EQG------------------------------------------------------------------EIEIPFKPVIRYATPVVDAAGQQ--------------------------------------------RGIIIANVF--------------------------------------------------------------AESFLESLVQSEGDELETEE---------LYLVNNE----------------------------GYYLFHPNAE---------------------------------------------------------------KLWG--FDLGK-DETLANDYSPEVAEQILSGEE---------------------------------GTINVGDS-ILAYKQFVPSPEQPYTMTAI---------------------------------------------------------------------------------------------------------------------------------------------------------
>A0A1E5FZ82_9BACL/33-275
-------------------------------------------------------------------------------------------------------------------------------------------------------------------------------------------------------------------------------------------------------------NALEAEIETVIPQKAEDAAKLIDSMMDAQFTFLEGVAKIETISDP----------------------------------------------------------------------------------------TIPLEEKIL------IMQREHERSN---FSRLLYADTRGNAYASDAYLETN------------------------------------------------------------------------------------------------------------------------------------------------------------VIVDVSQRDY------------------------------YYEALD-----------------------------------------GNRSIMEPTVSVNPDDH----------------------GATIIVYAVPIYHN----------------------------------------NQTVGVLIAVGQAAYLNNIAESIQYG-----D-------------------------------------------------------------------------TGYAYIIN----------------------------AEGVIIAHPN-----------------------------VEYVETQFNPIESAR------------------------TDVQYQSLAAQVQRMINR-------------------------------------------ENSYGEY-TFN----NVDLYVGFAPVEN---------------------------------------------------------------------------STWSVAVG-------------------------------------------------------------------------
>I4CCZ9_DESTA/43-292
--------------------------------------------------------------------------------------------------------------------------------------------------------------------------------------------------------------------------------------------------------------EAENSAKRELKAIAESAATSLNVFMNDRVTD-----------------------------------------------------------------------------------------------------------------------------------VLVWADQRLMKEALEVAEVRED--------------------------------------------------------------------ASETMREMVKLYG---------------------------------------------------------------------SYIALFLVD-TRGNCIASSW---PASVG-SDLSG---------LETFKKAKTGKLDI-----------------------------------------TDAHFDK-------------------LAEQIDPKSKGWTLGIAAPVKIG--------------------------------------GNVTGVVLAFLNWA---------PIEQIVLSTKVGGS--------------------------------------------------------------GYIWVTDKKPTPIVHPS----------------------------------------------------------------------RDIYGLPVGGPKIGLPTLEKAIKSKETEHTYSFTNVKTGKL---------------------------------------------------------------DDKFVGVAYPGAYGNFPGL---------------------------------------------------------------------------GWIIGA--------------------------------------------------------------------------
>H9UHC3_SPIAZ/38-291
----------------------------------------------------------------------------------------------------------------------------------------------------------------------------------------------------------------------------------------------------YALEQEKLELSAREAVSEMNAVLVRQQQLLMDLSRLAPIRELLQLPPVTTEDEYFGRED----------------------------------------------------------------------------------------------------------VQIARILLQGLAQQEGVDVLYVGAAAYSQLFLDR-------------------------------------------------------------------------------------------------------------------------------------------------WISLPPDYDARTRPWYTGAARHGG-------------------FFLTDPYETAEEG--------------------------------------------------------------------------VEQLIYSAAYPIFQDGE----------------------------------------LLGVAALDTTFGFISEQLEELLRAYGLEIAVYS---------------------------------------------------------------------RESGNLIWTGDGP-------------------------TSVPLQESLADYGFSGEAAAEQAAAILDDQ------------------------------------------------------------------------------------------------------------------PHYFESRYGSARGARLIQALPAG------------------------------------------------------------------------AAEQWGLM---------------------------------------------------------------------------
>A0A1J4UB90_9BACT/31-283
-------------------------------------------------------------------------------------------------------------------------------------------------------------------------------------------------------------------------------------------------------------NEITNRFNAQQLTAANQIAREIKSFLCKRAQGIEILSSLTS---LQQQEMKPLI--------------------------------------------------------------------------------------------------------------------------------------------------------------------------------------------------------SDIQNYFGHVKDN--------------------------------------------------------------------NVKAISVYDEKG------TILYSTAKAVIG--------R------NYRQLDY-------------------------------------------FQWAMKKENKGKQ-----FISSLIQKTD--NKTQPLAYFRFLIVSPIY----------------------------QVQAN----------KFVGIITETIDLKEVLT---------------------------------------------------------------------------SFLPL-VSPYTAKENVWILDEDGTVLFQSEH--------------PEMVLRNIKQRDQSCMK---------------------------------CHTSFDYVERILTAKKGNFE----------YRLKE------------------------------------------------------------------------KPKKLASFTSLEFKNI-------------------------------------------------------------------------SWTIVL--------------------------------------------------------------------------
>A0A0K8PAU6_9CHLR/34-278
--------------------------------------------------------------------------------------------------------------------------------------------------------------------------------------------------------------------------------------------------------LKDFSQNINRIKRNEHEQYIKEISARNTVLLMSKLEQPLDLLSNSAVWYSELS------------------------------------------------------------------------------------------------------------------ENESIKNDEALKLVLREGAFDAVFYAD-----------------------------------------------------------------------------------------------------------------------------------------------------SKGLLYSSNTAFLDIS----------------------SYDSFKQAMQGK----------------------------------------------RNISDVTPYS-------------------VLYHQPMISFASPILDSNQ---------------------------------------QPQGVLYGFYNPQKFAEISSIDTENKNVITVLMD----------------------------------------------------------------------QKGNLLTSSDKSNIFFG--------------------SGNLWENEAFKDHISCEKMQQDINSGS---------------------------------------------------------------------------------------------------------------------SGFLSLSIQGEQQLLYYEPIGIN---------------------------------------------------------------------------QWYTVTA-------------------------------------------------------------------------
>A0A1S1MWR8_9GAMM/29-254
--------------------------------------------------------------------------------------------------------------------------------------------------------------------------------------------------------------------------------------------------SIKANLEQQVSHNVNE--------IIQGISNTVTAQMQ-GSTDLASLATS-LVASTDSL-------------------------------------QDAYPILSQPKLTEQFL-------------------------------------------------------------LIGYGEESTGKYVASDPS-----------------------------------------------------------------------------------------------------------------------------------------------------------WNPGPTWDPRKRPW------------------------------YTDAKNAG--E-------------------------------LIVTA-------PYADSVSKE-------------------------IVVSIGTPVFK----------------------------------------QGRFHGALFYDVSLAKLGNMIN--SFNLFNAG----------------------------------------------------------------------------FAFMVSTDGT----------------------------IISHP-DVALNGDKASKFLG-----------------------------------------------------------------NTAFS-QE----------------------------------------------------LQHITLDGKEYLIDFQKVDGF------------------------------------------------------------------------D-WLVGVA-------------------------------------------------------------------------
>A0A1G0WBS9_9BACT/49-305
-------------------------------------------------------------------------------------------------------------------------------------------------------------------------------------------------------------------------------------------------------------EQINDDFNQQQLILARQSSAQFELFLNNLEIQLKSLKWFA-----EDTEGKIRK--------------------------------------------------------------------------------------------------------------------------------------------------------------------------------------------------------VAMVSVLKQNADM--------------------------------------------------------------------GIIDIGLLNSQG------KLVEYYNRDNFP--------N---LDLSIIQSDF-------------------------------------------SNNQSVRMTLSPL-----SIYQDTTG---------KIFIISNITIPLITNS----------------------------------------RLTGVLFTRLDLSKLFT---------------------------------------------------------------------------KLIGN--VRSGKTGYAWVIDGNA-IALYHPE--------------SGFIGRNIFEARRGKKP---Y--------------------------VNFSQINIIMKDKMMKGGEGTGI----------YESWWHK-----------------------------------------------------------------DLKG-KITKLIAFTPIKNKALD----------------------------------------------------------------------GRVWSIAVV-------------------------------------------------------------------------
>A0A1I4HXB7_9FIRM/42-276
------------------------------------------------------------------------------------------------------------------------------------------------------------------------------------------------------------------------------------------------------LINNTVSKEITSLAQSRNNGIASKLQAEIEGFLNQGKEVINLAA------EQGSSKNLADN-----------------------------------------------------------------------------------------------------------------------------------------------------------------------------------------------------NLNLLLRS--IANNYE--------------------------------------------------------------------QFNMVYLGTTTGDMYTYPEAN---LPADF-------------DPTTRPWYKRAI--SA------------------------------------NKAIWTDPYIDVDS-----------------------GNMVISVAKKVTDNN---------------------------------------GSLVGVMAGDISLAN-----------------------------------------------------------------------------ISNLVSSTKVG-ETGYTFVVDHSGDLIAHPNK--------------KLVEERYD-----ISQELDLT---------------------------------------RALNGESG-YL---------------------------------------------------------------------------------EYDYHGEERLASFVPIP---------------------------------------------------------------------------EIEGAIFA--------------------------------------------------------------------------
>E7AAJ3_HELFC/48-274
-----------------------------------------------------------------------------------------------------------------------------------------------------------------------------------------------------------------------------------------------------------FMKNTTQ--------ELLSIVRIHSDWIQAWNQKTLEL-FTNSQHVVLEHGVQD----------------------------------------LNELKIALKYT-----------------------------------------------------TKNLDAFQTYVGLENGA----MYADSME----------------------------------------------------------------------------------------------------------------------------------------------------------APKGYDPRVRPW------------------------------YQNAKT--TN------------------------------KISVT-R-------VYADK--FTGKL--------------------VITYSAPLV-IKGK------------------------------------------FVGVFGSDISLNFFTSHTK--RMATEALNF----------------------------------------------------------------------------LDLTDASG-V---------------------------VLSSNDVPIGGSITKS--------------QALQDKAQTI-------LN------------------------------HKEGVEIGKDAQ-----------------------------------------------------------GEKILIVYSTVPE---------------------------------------------------------------------------YGWKVIAR-------------------------------------------------------------------------
>A0A1I4BES6_9BACL/54-302
---------------------------------------------------------------------------------------------------------------------------------------------------------------------------------------------------------------------------------------------------------DLLKRKVSESFLDNLAYNKNIISIEFKQFEKIADYILYNSDIQKVLSPN-------------------------------------------------------------------------------------------------------FRQHSTQAYYDLEGAQQSLTNFTMQAFAVSNVASIQIFG----------------------------------------------------------------------------------------------------------------------------------------------------DNGIILFTGATNEIYPNDEK-------------------LKEISWYGQAIKMDKPRFWFG--------------------------------------NADETSSRSNLS--------------------GNGYTPSMVKTFRNSAT--------------------------------------LEKLGVIYIKIRNDLFDNLFEDSNMKKIG------------------------------------------------------------------------------KFVVVDDNG----------------------------LIVHDPDKNMLLKTFPDIDKLKLQK----------------------------------------------------------------------------------------------------------------------GDHGSFITKDGQLMVYYYIERYG---------------------------------------------------------------------------WWLTD--------------------------------------------------------------------------
>A4YQF9_BRASO/73-319
------------------------------------------------------------------------------------------------------------------------------------------------------------------------------------------------------------------------------------------------------------LDQRHASAQQRLAVEAAQLDGYLSRFEYLPSLLETSPDVFRLLGT----------------------------------------------------------------------------------------------------------PDDRA-------LQQSVSLYLKSINLLAG-------------------------------------------------------------------------------------------------------------------------------------------------------ADNLYVLTVDG-NAIAAADFDQ------------------------PGTPVGSNLSYRPYM---------------------------------------------RQALAT------------GRGAFFGIGITSARAGYYLSYAVKREG----------------------------------------RTIGVAVVKVNLDAFER-EWRSR---------------------------------------------------------------------------------GADVLLADARGV---------------------------TILS-SR-DEWRFRPLTP---------------------------------------------------------------------------------------------------------------------------------LAVDALEEIATSKPY-GSSSLSPLGWTFIERAERG-----------GRVTTERGAV--------------------------YSIDERPLHERQWQLML--------------------------------------------------------------------------
>E4RNZ2_HALHG/48-305
-------------------------------------------------------------------------------------------------------------------------------------------------------------------------------------------------------------------------------------------------------------EALEEQAFNNLRAVREIKANQIDAFFAERLG-----------------------------------------------------------------------------------------------------------------------------------DVEILSASMDVQSAMNTIPELYEAGGLEGSL---------------------------------------------------------YETVIERFDGYFNNYIE------------------------------------------------------------------EYGYYDLFLINN-DGEVVYTVAQEDD---LGTNLMNGP----YSDSNLAEAFREGRD----------------------------------------NTTLVDYEH----------------------YEPS-DEPAIFISSPIMENG----------------------------------------NLLGVLALQVAD----------EDINAIMN------------------------------------------------------------------ERTGLGESG-ETYLVG-SDK---------------------------LMRSNSRFS-------------------------QTATI--------LEQSIDTDAVNESLAGM-----EDSKVIEDYR------------------------------------------------------------------------GVNVLSSYTPIETA-------------------------------------------------------------------------GFNWALIAE-------------------------------------------------------------------------
>A0A1M5MG94_9PSED/37-296
----------------------------------------------------------------------------------------------------------------------------------------------------------------------------------------------------------------------------------------------------------QLIAAGESIVLSEVNEIGQSISIQLAQVAAQARSITQTVPMLNSDE------------------------------------------IDRVLPGLVDQYGDVK------------------------------------------------------------VFGGGIWPLP--EKRTP-----------------------------------------------------------------------GRAKHSTFYHRD-------------------------------------------------------QSGKLVVNTHWNSPESLNYFEQP----------W------------------------------HRGGLQAPRGK-------------------------------CVWAA-------AYK-------------------------DDASAEPRTNCAMAIY----------------------------------------KDGAAWGVSTIDLTLGFFNQLVAE-----------------------------------------------------------------------------KQDEIGG-EVMIVEAD----------------------------GKILSNQPQLSGDMVLRN---------------------------------------------------------VSELSSQSPFIATIQKALAG-K---SQQLQ--------------------------------------RETYSSKT-GEEFSFFLTPIEGT---------------------------------------------------------------------------PWLLAAA-------------------------------------------------------------------------
>W0LJ46_9GAMM/47-286
----------------------------------------------------------------------------------------------------------------------------------------------------------------------------------------------------------------------------------------------------------NTHQRNLQGAENNAENLARALAQHADDTFILIDNN-----------------------------------------------------------------------------------------------------------------------------------LLDLIERIETE----------GLGPQQIP-----------------------------------------------------------RLQKVMRSQIANFPP----------------------------------------------------------------------LHGSFIYDDQGNPFLTSTGIPLNQ----------------ANNAERDYFKYHFTH-NDN----------------------------------TTYIGKVIRSR-----------------------TTGD-LIIPISRRLNHPDA---------------------------------------SFAGVVLATLYVDYFS-------QFYDKFA----------------------------------------------------------------------LDNGASLNLLL-ADGT---------------------------ILYRRPFST------------------------------------VSIG-KNISQSIL-FREILPHSA------FGNATFN------------------------------------------------------------------------SLYDSVER---------------------------------------------------------------------IYGYSRVGRYPLVITAG-------------------------------------------------------------------------
>A0A0J1H146_9GAMM/50-321
--------------------------------------------------------------------------------------------------------------------------------------------------------------------------------------------------------------------------------------------------------DQQLTQQLEYTSKYSSAQIQNQLSVAMDSVEALASVLSGMASGEH--------GQTK------------ISREDLS--------------------LAVRDLLASNQK----------------------------------------------------------FLGAYIAFEP-DAWDGKDAFYEA---------------------------------------------------------------IDGKGQFNVYWTR-DSGNQLKPSSVDSDR----------------------------------------------------------FYSQEQTKIGTRVSEW------------------------------YLCPLETG---------------------------------SSCLID-------PWVYNVQ---GK--------------------QVLMTNIVTPIKANGQ----------------------------------------TIGMIGIDLSVNFINELALSLKQN---------------------------------------------------------------------------QFGPNSHVSIITYR----------------------------GVVAGDTSSSAQLG-------VVLPD--------------------------------------------------------WAKQKSQLQA---------GKQS--------------------------------------WNETDKDSN------LVTPITVGD----------------------------------------------------------------------TNT-PWMLSIT-------------------------------------------------------------------------
>A0A1T5CV99_9PROT/32-257
-------------------------------------------------------------------------------------------------------------------------------------------------------------------------------------------------------------------------------------------------------------------YDIKITSVEHNQKQVLRQVNSEGLKLLKRIENIASFSI-----KKQ-------------------------------------------------------------------------------------------------------------------------------------------------------------------------------------------------------SLDSEYLNDVLYLNS---------------------------------------------------------------------DISSIFILNKDGILVDFAG---K-NMDN-I--------YKGFDYSNKDFYKKLSDEKLD--------------------------------------YWSDVFLSSAN-----------------------NNPSISYSLKYKDR---------------------------------------------IIVIQLKLEELTN----------------------------------------------------------------------------FITK-FKNSDETHMIRMVDKNGVFIFNPDA--------------QKLVTQRFNIK------------------------------------------NSTVFEELINNNKEFNIKSFKSIKRDL-----------------------------------------------------------------------------------RNLGMYSKIK-----------------------------------------------------------------------KTGWTVIIR-------------------------------------------------------------------------
>A0A140LDV6_9THEO/56-284
-------------------------------------------------------------------------------------------------------------------------------------------------------------------------------------------------------------------------------------------------------------NSMEGEVKEKTSLIVSTLSDNIDIFINENKNLISFLA------NTDVVRSMERY-----------------------------------------------------------------------------------------------------------------------------------------------------------------------------------------------------S-IETFIY-DMLSRYP--------------------------------------------------------------------QISRVLIADTKGN-VYGIPYANISEGTNV-------------L--SEGWYTGALNQK--------------------------------------GVYITKARLDPTS-----------------------STMIISISSPIFSE---------------------------------------KGVLNGVICADISLVS-----------------------------------------------------------------------------LTSIISKMQIG-ESGYAFITDSDGNVIGHKDY--------------KIVRARE--------NFMKYD-----------------------------------FVKQALSGKIGFTT----------------------------------------------------------------------------------FVEN-GTRMFVAYGPQP---------------------------------------------------------------------------ATGWGIFVS-------------------------------------------------------------------------
>A0A0C1TXN1_9CYAN/47-339
------------------------------------------------------------------------------------------------------------------------------------------------------------------------------------------------------------------------------------------------------------QRAVNELASRLRGEVTSRIDQHLDSYLETARHLAQVNGDAID--------LGLLDP----------------Q---------DLEGIGHYF----WKQMQLYD-------------------------------------------------------------VGYISFG-SKLGE-------FSGSGYYMNNGLIIVNDLSRKR-------------------------------------------YGNNDTYNYQTDNQGNRLK-LLD-TF------------------------------------------------------------------PDYKFQNEAW------------------------------YAETVKT---------------------------------GKPIWSQ-------IYQWEIQ------------------------PFPLAVSANRPVYDKNK---------------------------------------NLIGVIGIDQRLSQIGDFLQQ-LKVSP-----------------------------------------------------------------------------NGKTFILE----------------------------RNGLIVATSTKEKPFTMVDK-K-----------------------------------------------------PQRLKAIDSSDALVQASAKYLT---QHFG-------------DLSKIKNSQQLDFL-VNG--------------------QRQFIQVTPWQD---------------------------------------------------------------------EWGLD---WLVVIA-------------------------------------------------------------------------
>A0A0B5IFW4_RAOOR/45-306
--------------------------------------------------------------------------------------------------------------------------------------------------------------------------------------------------------------------------------------------------EVVNKQLLLGKSELIQHKLEDFFDYPQQVSNLLLQYLQGVENSTADPQLIPEMVYLTAHAFN----------------------------------------------------------------------------------------------------------TAPAFKSLSWAERNGRYYAIARANHSN-------------------------------------------------------------------------------------------------------------------------------------------------------QIYLERTLEANSQRLVKYSG----------------ITQDSNIVKVNESFSVQQ--------------------------------------------QPWFSAARRQKLP------------YWRTEYLTDGPVVAYHLPVYDRQG---------------------------------------QFRGVVTGKTMPTDMREYLHSILPGKNDSLLIAD----------------------------------------------------------------------DRRNIVVQVGAG---------------------------ALLQQNQPVIRQLLKSDGRQR---------------------------------------------------------------------------------------------------------------------------MLTFRVGGEEYLATAFDVQDRQ-----------------------------------------------------------------------HLLKWKAVL--------------------------------------------------------------------------
>A0A1G9FCB9_9DELT/61-283
--------------------------------------------------------------------------------------------------------------------------------------------------------------------------------------------------------------------------------------------------------------AINSENMLRGARTTSNTRRAVAYFLEERKSA-----------------------------------------------------------------------------------------------------------------------------------LQLIVQLDD-FRSFQRKER----------------------------------------------------------------------LAEMLRALKNSFGG----------------------------------------------------------------------FIDLGIID-EDGKQLAYVGPYN---------------LEGKDYKGQAWFKQAT--DQGTY------------------------------------ISDVFLGFRDSP-----------------------HLVIAVKHYTDN------------------------------------------EHYKIYRATLDTTQFNG------ILSSLDLSE-----------------------------------------------------------------------GADAFLVN-NAGI---------------------------MQTPSKWNG-----------------------------------------DVFSKIS-----------------FSLPEKSFRTKV-------------------------------------------------------------------EEIQI-----KKDLP-------------------------------------------------------------AIVGYAYIEGTPFILMVV-------------------------------------------------------------------------
>A0A1I6UZA5_9BACL/45-289
--------------------------------------------------------------------------------------------------------------------------------------------------------------------------------------------------------------------------------------------------------------TLTEKTKENLFQTLKQTQFTLEDMIRESDYLSYSILSDENIQDLIHFYE----------------------------------------------------------------------------------------------------------------KKSYLDIERSKSALQHNWGGTSIQSVMSS-----------------------------------------------------------------------------------------------------------------------------------------------KPYIDSVAISRGNEIILQFGN-----------------NVQLEDTRFHNEAAALQG---------------------------------------KVLWTPVYKLSHLYKAP-------------------YEKMVISLIRVVNSLESG--------------------------------------KPIATGRISLDEKALSTAYSGIHTWKG------------------------------------------------------------------------------GRIFIIDAKG----------------------------RVLSSPDKAMLGLDLSKEPDVR----------------------------------------------------------------------------------------------------------------------------EALKSREGTFDVKLGGQRSE-----------------------------------------------------------------VFHYSLDATGWQVI---------------------------------------------------------------------------
>A0A1I3S3F8_9BRAD/40-270
----------------------------------------------------------------------------------------------------------------------------------------------------------------------------------------------------------------------------------------------------------------ETLLVERLKARGELSADQIGRRLNQLWQEVSA---------------------------------------------------------------------------------------------------------------------------------LSKIIDVDAPAK----------------------------------------------------------------------SRDSLNLISQLDTRYSWIG---------------------------------------------------------------------VADV-DGTVLTASRGMLEGQS-----------------------VAERPWF------RRGL-----------------------------REPTAVDVHQAQMLAKLMP-------------------ASAEPYDFIDLAAPIQ--KSN-A-------------------------------------VVGVVGAHLDWR-------WVVDSLNNLQAP---------------------------------------------------------------GIELLLLSR-DRTVLYGPASLINKP---------------------LDIGAAQAANR-----------------------------------------VTLAVLDERWPDG-----------------------------------------------------------------------------------------KDYVTVVVPTVSSGD---------------------------------------------------------------------LPGFGWSLLVR-------------------------------------------------------------------------
>M5E268_9FIRM/42-275
-------------------------------------------------------------------------------------------------------------------------------------------------------------------------------------------------------------------------------------------------------INDTAADKITGMARTRNNDIATVLKSEINGFLNNGKSIIEFAS------SQNSVKNTDIE-----------------------------------------------------------------------------------------------------------------------------------------------------------------------------------------------------EMNSIFNS--ILANYD--------------------------------------------------------------------QFKSVYFGAADGEIYIKPDQN---LPEGY-------------DPRQRPWYKNAV--KT------------------------------------DEVVWTDPYIDAGS-----------------------GEIIISVAKKV-ELA---------------------------------------GNSVGVMAGDISLKV-----------------------------------------------------------------------------ISELIASTKVG-EAGYAFMVDKEGKTLAHPDQ--------------NLVDERYD-----IGQDIDLS---------------------------------------NALAGESG-YL---------------------------------------------------------------------------------EYTEGGEQKLASFVPVE---------------------------------------------------------------------------ALNASVFAQ-------------------------------------------------------------------------
>A0A1J5IE69_9DELT/35-281
-------------------------------------------------------------------------------------------------------------------------------------------------------------------------------------------------------------------------------------------------------------QSINELAMRGMDHTAKSLAAGINTA-MHMQNVMVRNIAYQNSIIS---AAEKT----------------------------------------------------------------------AKYGENNSRNEILLAQQSLT---------KIRNAEA--EHLSNITLVGKNG-----IVYASSD-------------------------------------------------------------------------------------------------------------------------------------------------NGKFKGLDIAGRDYLEAAFKGIP-----------N---------VG-SVVLNRATGG-------------------------------------------------------------------------VICTAAC-------PIYSST---------------------------------------------------GKEIAGAVVMA---------------------------------------------------------IEIKFLTD-------IINEIRVGK-SGYAYLVDKN----------------------------GLYVTHPVKENILKVNVSQLKG---------------------------------------------------------GESIAKLIKEGKTGIAEYELE-------------------------------------------------GVKKAGAIASVP------------------------------------------------------------------------------ITGWSIVNS-------------------------------------------------------------------------
>K5AA91_PAEAL/39-276
--------------------------------------------------------------------------------------------------------------------------------------------------------------------------------------------------------------------------------------------------------------EAEERTKQSSLGLLDQIKTNLE-FIVQDVENMSIFLIGQEDI--------------------------QRYLASTNQ--------------------------------------------------------GSGL-QIKLMGFLSNFAFSKS--YISNISIYPNNG-NHTLSNTTIFNNGLFKDR------------------------------------------------------------------------------------------------------------------------------------------------------------NNTIIQ------------------------------Q-----------------------------------------------------------------LHDKWWSSLYTNVT-T-NGEEK-VISFVRPIGSM-TTY-Q------------------------------------PKGLLSISISEAAIAEFMMKP--VLISGES----------------------------------------------------------------------------LLLVDR----------------------------DQRMI--SGTM----RDGLTQAVTHLLPGLDVPNMQEG---------------------------------------------------------------------------------------------------------QGFVTY-GEGENKKTIVYAKVPH---------------------------------------------------------------------------VDWLLLAV-------------------------------------------------------------------------
>A0A268SL76_9BACL/39-213
----------------------------------------------------------------------------------------------------------------------------------------------------------------------------------------------------------------------------------------------------QDQVQKSMTDPMNT--------ILTMAGQHINNLVGTKAELLSYIDRLLSDDASQVN------------------------------------------IEAVQAELNQLAD-----------------------------------------------------TY-PDILAITVGNDQG-----SFIASPE-------------------------------------------------------------------------------------------------------------------------------------------------------I--GETTYDPRSTDW------------------------------YTNGKNN-N-------------------------------GSVYFSN-------IMKDSDS---------------------------GEIYVEIAKALS-----------------------------------------SGQGVASIKLDLAP--LAEEISYVDVGGNGS-----------------------------------------------------------------------------LIIVDSNRT---------------------------IAAWAG-------------------------------------------------------------------------------------------------------------------------------------------------------------------------------------------------------------------------------------------------------------------------------------------------------------------------
>A0A077LSA2_9PSED/56-281
-----------------------------------------------------------------------------------------------------------------------------------------------------------------------------------------------------------------------------------------------------TTIRQNLEASVGQ--------AGELTASSVQNWLN-GRVLILDNLTQDVERLGIKN-------------------------------------SDLGGMVGAPSLLSTFQ-------------------------------------------------------------FTYVG-DSDGVFTQRP------------------------------------------------------------------------------------------------------------------------------------------------------------DVDMPAGYDPRKRPW------------------------------FTTTVAAAK---------------------------------TIISA-------PYQASVG--------------------------GLVVTVASPIRN--K--------------------------------------GQIIGVAGGDLSLDTLVKIIN--SVDFGGIG----------------------------------------------------------------------------HAVLVSGDGQ----------------------------VIVSP-DKDQVMKNLKDIY----------------------------------------------------------PGQSISLDKPLREVV-------------------------------------------------------LNGQSRLLSFTPITGLPGA------------------------------------------------------------------------D-WYIGLS-------------------------------------------------------------------------
>A0A1E3KZR6_9BACL/38-291
---------------------------------------------------------------------------------------------------------------------------------------------------------------------------------------------------------------------------------------------------------QKLNTEINTNAATTLTGLNENLNSQLKQNSMIVSSLAAATGELG------------------------------------------NTISVPDYFKLAERWQMLSSF----------------------------------------------------------TYGTGIFFAENAYEK-------------------------------------------------------------------------GVKYRSIYAVRDGD-------------------------------------------------------KINTTTEYDDP--AYDYLTQP----------Y------------------------------YTGTLN--NFDK------------------------------IYYTE-------PFTDSVS-------------------------KMKMITAGKTIRN--------------------------------------N-DGQVLGIVAADVSMNNIKDYINN-----------------------------------------------------------------------------LKIGTAG-RAFLISSK----------------------------GEVLASGRK----------------------------------------------EI---------------VEDTLLQDEKIDGIQTVANLMNKNQT----GNT--------------------------------------VLNIQGE----LNTIFYATVAET---------------------------------------------------------------------------GWKIAVI-------------------------------------------------------------------------
>A0A1W2E3V1_9RHIZ/31-299
--------------------------------------------------------------------------------------------------------------------------------------------------------------------------------------------------------------------------------------------------VLISETRDRVQSLTMDQADSEAKAIASEVAGDVGALASAARSMAGVLGRGHEQ--QSFDRKG--------------------------------------AINILKANVEQNAF----------------------------------------------------------AFGSWFCEEIK-AFDGRQEDVVKNLE----------------------------------------------------------LGGNDNGVFTPYWSK---TQA-GGIQFSTFKND-------------------------------------------------------------------YAAEW------------------------------YALAAKSG---------------------------------KGAITA-------P--YLAEGTE---------------------VPTTMTSIAYPVF-SAGK---------------------------------------FIGVSGVDISLAALSQKLKALT------------------------------------------------------------------------------PFGNGRVLLVGQG----------------------------GQWLVAPDDKLLMKPY-EEKAADVLN--------------------------------------------------------SSLKSGQATIIT----------------------------------------------------DLSSEAMGSYDRLVYPFAVPG----------------------------------------------------------------------VN-AT-------------------------------------------------------------------------------
>A0A291JSX8_9GAMM/35-260
------------------------------------------------------------------------------------------------------------------------------------------------------------------------------------------------------------------------------------------------------HNAQQVAQNLEA--------IIRGNTQALEEWVV-SRGSMLEAMDPTVESDA--P----------------------------------------LPALLQLAQSGGFI-------------------------------------------------------------TTYIAYPHTSDAVF----S--------------------------------------------------------------------------------------------------------------------------------------------------------DGWEPPSAFDPRERPW------------------------------FKEAVSAAD---------------------------------TVIST-------PFVDAISG-------------------------QVVVAFARPFY----------------------------------------RGGNLVAVVGADIAINDVIDIVG--NISPTPSS----------------------------------------------------------------------------FGFLTTQDGT----------------------------LVAHP-DAALTLEPSTALS----------------------------------------------------------ANLNPQELTRIIQ---------------------------------------------------SDTPQPMA-LQESHKLLMGSQVGGN------------------------------------------------------------------------SGWQLVVA-------------------------------------------------------------------------
>A0A0B0IAQ1_9BACL/32-284
-------------------------------------------------------------------------------------------------------------------------------------------------------------------------------------------------------------------------------------------------------------HSIEEKYSRQTEYSLKSISYSIG-TVLRQMDNVTD-NGIATS----------------------------VFHMALAAKDPSKQD-LNE--------------------------------------------------EQLSLNNSQRNFR-NLLYNHPAISYAFLYNLH--G----AVVSVFTKENFKTMPF----------------------------------------------------------------------------------------------------------------------------------------------------EDFKKQPL------------------------------YREVLELNGV---------------------------------------------------PKWIAPH----------EYPELTGTEP-VFTQIRLVKELSYFKN--------------------------------------IGILVVQIKNWDIESIFRNLS--PTQNMQ----------------------------------------------------------------------------STQFLL-------------------------VNDDGLILYDP-NK-TLEGKPISSVMKKTVRFGSG----------------------------------------------------------------------------------------------------------------YQSFKTDFDDEKSIVSIYHM---------------------------------------------------------------------------EDYSWNVVAV-------------------------------------------------------------------------
>A0A285J890_9GAMM/39-274
-------------------------------------------------------------------------------------------------------------------------------------------------------------------------------------------------------------------------------------------------------------NARTEAVLSNLQNNGSANAEAFTNW-LLVRQEEMRYLAALPQVQQADLALS------------------------------------------------------------------------------------------SSLMQAMAQSQGYYDTIFVV---------GPDG-----RGQAGVSYANG---------QARVL------------------------------------------------------------------------------------------------------------------------------SSAEAQDFNVADRAWFKQAIA------------GQD--------TFSQPIVSRATGAR--------------------------------------------------------------------------VSTVAI-------PIR-QN----------------------------------------------------GQVVGVMRGA---------------------------------------------------------VQLSTIFD-----MVNE---LSRDSYTEIYLLDS-----------------------------DGAAITE------------AGSL------------------------------------------------------QGVSGQLNTVAADAVRAKQS-------------------------------------------GVGQYQNAADTAVFGSYNFIP------------------------------------------------------------------------------MLGWSLVLE-------------------------------------------------------------------------
>R1CBV4_9CLOT/54-306
----------------------------------------------------------------------------------------------------------------------------------------------------------------------------------------------------------------------------------------------------DTLTIQANEEAYQI--------TK-QVNERLNEYFSSLSNTVEMVSKQKGFVYIVEK----------------------------------------EEESNFNEKLKSKEI-----------------------------------------------------NLETEDRIQVTSGMYIRE---LMSTLKKRPDIKTCYIGTRNHNMYYDKKH------------------------------------------------------------------------------------------------------------------------------YIYG--INGDYNCHTEEW------------------------------YINAIKN--K------------------------------GEVVWTK-------PYLDREKK-------------------------SIVITISKAIEH----------------------------------------DGETYGVFAMDIKLDMLLNKIRSIELGK--SGYL---------------------------------------------------------------------------YVVSDEGK------------------------------YLIHPNKIKM------------------GQKIKDESLLKLLKENQEE-------------------------------QYKTS-K----------------------------------------------------------------------ELLTFVTNDK------------------------------------------------------------------------TNWKIMA--------------------------------------------------------------------------
>A1SBG8_SHEAM/37-268
--------------------------------------------------------------------------------------------------------------------------------------------------------------------------------------------------------------------------------------------------------DVVEQRMLGSEMPAKMLSIRNELEKDMVSLLNAAKQLADSRMLGKWLEQGR-P------------------------------------------------------------------------------------------------------------AEDESRVVSQLQDVASQYQLAQASYADRETGA-----YYTQS----------------------------------------------------------------------------------------------------------------------------------------GFLRILTPE---QDGWFFDYRSSGVQQ------------------RLNVFTEAN------------------------------------------------------------------------------GDVKLFINYQQL-------------------------------------------NGRGLAGLAKSLDAMVQRLTSFKLEESGF------------------------------------------------------------------------------VYLVDAK----------------------------GEVQLHSDPGKI-RKATLNSLYG--KSGSLLSRADFNYM--------------------------------------------------------------------------------------------------------EVEVD----GQPMMVASSYLPSI---------------------------------------------------------------------------DWYLVAQ-------------------------------------------------------------------------
>D5AQF2_RHOCB/37-284
---------------------------------------------------------------------------------------------------------------------------------------------------------------------------------------------------------------------------------------------------------ARVEAQVMETATGKARFAAGEVARQMTEAVATAEALNGMVTGYMRH--GQAETPE--------------------------------------IIAMLKQVPMRYDN----------------------------------------------------------LFSSWMSAIPG-GVTDSFLTGTD--------------------------------------------------------------GRNAAGDFSPYWTKD--GKGGLTFQTFPIDP---------------------------------------------------------------------KEMW------------------------------FDVPTKTG---------------------------------KSLTTE-------P--YLTKQGY------------------------VVTSISVPMQ-IDGK---------------------------------------MVGLIGVDITLEEMSQMMGEME------------------------------------------------------------------------------TFEGGRMMLVDAA----------------------------GKWIANPDPALFTKPY-EGIGADLVK--------------------------------------------------------AALADGKPRVIE----------------------------------------------------GFEDGT----RRLVYPFSAKG----------------------------------------------------------------------M-----------------------------------------------------------------------------------
>A0A154BW46_9FIRM/33-262
-------------------------------------------------------------------------------------------------------------------------------------------------------------------------------------------------------------------------------------------------------------DIISENITNDIQKLSIDSAVNLGGWFEAR---QMELTMLASNP--------------------------------------------------------------------------------------VIRG----GNPEAIMSVLAAAKDT-NRL-YD---GLVYADASGMSWAADGVKV-----------------------------------------------------------------------------------------------------------------------------------------------------------------SVADRAY------------------------------FKHVMQ----------------------------------------GATFVS-NPMVSKGTG-------------------------HLVSVVAVPIKSAG----------------------------------------NIVGILFGPMSMEEFSQKVLSIK-AGQ-----------------------------------------------------------------------------TGYAYVLQ----------------------------EDGLVIIHPNK-----------------------------E-IAMKVN----------------------G--LT-DT-QLPPGIRSVNERLVKG--------------------------------------------EKGIASYDFA---GD--SKYVSFAPIPG---------------------------------------------------------------------------VKWSLAIN-------------------------------------------------------------------------
>A0A084JPH2_9FIRM/39-253
-------------------------------------------------------------------------------------------------------------------------------------------------------------------------------------------------------------------------------------------------------------ETIINNQKKQMLLTTQSMGENLKVFIEGYQSDLNAL-CDIEKENYKKTGRED----------------------------------------------------------------------------------------------------------------------------------------------------------------------------------------------------------WSILRSYVTNHSR--------------------------------------------------------------------FVYDVILENENG------KLLRSVYG-------------YGVASTY-SVTEI--------------------------------------------SQEVSFRQCKLE-----------------------NGEMYLVLKKVLRDG-------------------------------------------RSLSVVLNEKNYYN---------------------------------------------------------------------------SLVSN--IRLGTNGYVVIKDSKG-IILIHPQ--------------ESQWGINVISGRQEMFP------------------------------NKDLTSLQKMIENQNRGEAGVSE----------YYSYWWQ-----------------------------------------------------------------DPG---------------------------------------------------------------------------------------------------------------------------------------------------------------------------
>A0A2K5ND53_CERAT/307-490
------------------------------------------------------------------------------------------------------------------------------------------------------------------------------------------------------------------------------------------------------AAFADNLKWMACANKGFF-TQISTLADVQENVMEYLHVLSRPKVIDQ----------------------------------------------------------------------------------------------------------------------------------------------------------------------------------------------------------------------------------------------------------------------------------------------------------------EHDVVW------------------------------TEAYIDSTL------------------------------------------------------------------------TDDQGPVLMTTVAMPVFSKQNET---------------------------------RSKGILLGVVGTDVPVKELLKTIP------------------------------------------------------------------------------KYKLGIHGYAFAITNN----------------------------GYILTHPELRL-----------------------------------------LYEEG---------------KKRR-KPNYSSVDLSEVEWEDRDD----------------------------------------------VLRNAMVNRK-TGKFSMEVKKT-------------------------------------------------------------------------------------------------------------------------------------------------------------
>A0A229UHU0_9BACL/49-286
--------------------------------------------------------------------------------------------------------------------------------------------------------------------------------------------------------------------------------------------------------------LIQEKTNDYTLDLLGEVSKNIE-LNLREIDRLYY--AIFTN---------------------------PEVRRALEQANSGQLS----------------------------------------------------MVDYLSLSNGVSQILYAAIIDREDIENVHLISLN---------GLVFQTGDARSLSA----------------------------------------------------------------------------------------------------------------------------------------------------QLNKTD--------------------------------WDQIMNNKGN---------------------------------------------------LIWLNLE-----------------REPLFIAGGSSVYDVDNLKK--------------------------------------IGYFVLEYKKTSLYQYYSQIK-----LHN----------------------------------------------------------------------------QGELYI-------------------------IDQNGQIISHE-HESMINVRPDASYINRIISGGKQ-----------------------------------------------------------------------------------------------------------------GNFSELVDGRKQIITYQQIG---------------------------------------------------------------------------DMGWKLVSV-------------------------------------------------------------------------
>A0A1C0VBZ3_9CYAN/38-332
--------------------------------------------------------------------------------------------------------------------------------------------------------------------------------------------------------------------------------------------------------LRNGQEAVNEVASQLRDEISDRISERLEAYLATAHLVNRLNANAIN--------SGQIEVEK-------------------------ERSMERHL----WNQLQTFP------------------------------------------------------------TVFLNFYSTASGEE-------FFLAKRLDRGK-------------FQVGSMNSL---------------------------APG--KLYNYF----TNKQGDR-AELMR-------------------------------------------------------------------ITTDYNPRSRPW------------------------------YEA----ATNA-----------------------------GKPVWSE-------IYADFIT-------------------------KELGITAAQPFYDN--------------------------------------S-GNLRGVFGTYILFLPFNQYLRS-LKIGQ-----------------------------------------------------------------------------SGEAFIID----------------------------RDAVLVSTSTLDPVFAI---------------------------------------KEK---------------ETERIKASSSNNFLIKITAKHLQ---K-------------RFGNLRQINSRQQLDFEI-DG--------------------KREFVQITPLR-------------------------------------------------------------------DDK--GLD---WLIVVT-------------------------------------------------------------------------
>F9TB86_9VIBR/28-258
-----------------------------------------------------------------------------------------------------------------------------------------------------------------------------------------------------------------------------------------------SVSQLKQETTSALNSEMAN--------VSHATTRYISDWLA-IRSDMMLANEKTIVQSDNS----------------------------------------DR-EMLITKRAGDFL-------------------------------------------------------------SVYAGFDDGSIAYGDKTED------------------------------------------------------------------------------------------------------------------------------------------------------------WPADYDPRTRPW------------------------------YQDAMKASGL---------------------------------ILTE-------PYQDFDGS--------------------------IVVSFAKAFS------------------------------------------GERKGVLAADLTVTNIISEVL--NVTLDNDG----------------------------------------------------------------------------FTFLVD-GNNN---------------------------IVAYQ-DEKLSQQPLTVLN----------------------------------------------------------PVLSHNMVNELVSKS--------------------------------------------------ALSTISWP-DQGDKLIYVTNVPT-------------------------------------------------------------------------TDWSLGIV-------------------------------------------------------------------------
>A0KQ72_AERHH/38-270
-------------------------------------------------------------------------------------------------------------------------------------------------------------------------------------------------------------------------------------------------HMERSLQNELQQRLLAT--------NHQLRHVFIEPYLHEMERQFTLIYDQ---------VQVADIS-G----------------------------PRLHNTETYLKEWQLYKG-----------------------------------------------------V-MADLVYIYIGTAERQM---L-IYPAW---------------------------------------------------------------------------------------------------------------------------------------------------------QADANFDPRVRPW------------------------------YQLASQHV-G------------------------------KMVWT-E-------PYYDY--TNGNL--------------------VIALARALTDKEGK------------------------------------------VRGVFAMDAILAPFSAQLN--RQLG--DG----------------------------------------------------------------------------YQMVVNQS-GK---------------------------VLAH----------PDTA-----------QLLKPMAHPEW--LSRFSQ----------------------------------EDGIFLDKA------------------------------------------------------------SSQFVAYSKLTE---------------------------------------------------------------------------RNWVLISV-------------------------------------------------------------------------
>A0A1H7JEW8_9FIRM/42-269
---------------------------------------------------------------------------------------------------------------------------------------------------------------------------------------------------------------------------------------------------------NSLRKEAEELLQTSIRSQKNDIESWMKDNLDSFKIFKNTIESTTPD--------------------------------------------EESLKLILDGTVGYNSTFA---------------------------------------------------------DGLYIGTSDGRLITGAGS-S-------------------------------------------------------------------------------------------------------------------------------------------------------------KTESNVRESNW------------------------------YKEGSTR----------------------------------INMAYG------EPYVNND--------------------------GVNVISATGMLNFGEG-----------------------------------------ISVLGADVTLDKISVIVNSNVEMENAE------------------------------------------------------------------------------TFLVEATTG---------------------------TIISNRDS-TKVGANIADYSSDK---FY---------------SGVAE-----------------------------------SINSAD---------------------------------------------------------LSTKEINGNMTAFCEVSGTD---------------------------------------------------------------------------WILVSF-------------------------------------------------------------------------
>A0A0Q9JYN9_9BACL/42-290
-------------------------------------------------------------------------------------------------------------------------------------------------------------------------------------------------------------------------------------------------------------ENMTAETIETSESMIGQSYNIAD--MLLNSTYNYYSKLFTK--NDTINSAMYGTEF------------------------------------------------------------------------------------TLYDTYRINGALNDFAQTNPLVSSIYVYNSKKGVVFNSA----LTFSTIDNFF------------------------------------------------------------------------------------------------------------------------------------------------------DKDMTSL------------------------------LLQ-SNLYKHG--------------------------------------------------IFIPREAQYSYPG---------KSTDDVSQKLISIVYGNLHPGGKW------------------------------------DG-MVVNINQNVLQEMITKGNKK---STH----------------------------------------------------------------------------NIIIANS---------------------------EGKIITQPDGLFLSKSNENPTFLQKVLVSQN----------------------------------------------------------------------------------------------------------------KQGKMFSDIDGKEFLISYVKSDRL---------------------------------------------------------------------------GWSFICV-------------------------------------------------------------------------
>H7EK33_9SPIO/75-286
-----------------------------------------------------------------------------------------------------------------------------------------------------------------------------------------------------------------------------------------------------EVQFTERLSSTMHLMDQTVFAYLDGLSKTVNLLANAGSESADSVYELAEKVIASN----------------------------------------------------------------------------------------------------------------ENLVSAGVVYDDGEIVSYPEGMITEEDASN----------------------------------------------------------------------------------------------------------------------------------------------------WFDTGLDSEGISY------------------------------FSPLYQKED-----------------------------------------------------------------------------GGVVIGGAQAVFDEEG---------------------------------------NTLGVAIVEISADSFISLFGDQTTMGN------------------------------------------------------------------------------ISFIMIDSNS----------------------------NIVLNPFETELSFKNVNDLG----------------------------------------------------------------------------------------------------------------------------IKTLQGYLQGGYGIFRERITIG-----------------------------------------------------------------------TKVGEDSEIR-------------------------------------------------------------------------
>B3E2P8_GEOLS/42-275
------------------------------------------------------------------------------------------------------------------------------------------------------------------------------------------------------------------------------------------------------------------REQEQLLRKAEIISKNTAWNLESLNKL-----------------------------------------------------------------------------------------------------------------------------------LLSLQKDPALLAND----PG---------------------------------------------------------------------YNQRFEDLANAMPG----------------------------------------------------------------------IRTIVRLDALGITRLSSRAELLG-----------------KGFSDRDYFLIPQQQAGKEL----------------------------------LYVSPPFRTALN-------------------------TYVINLSRSLRNPDG---------------------------------------SFAGVIAASLDPDYFSS------LLLSVLY-----------------------------------------------------------------------APDMRSALAH-WDGL---------------------------LFLMEPGHK-------------------------------------EFIGKNLAV-PGSFFSRHRASGKQQTVHTGTV-------------------------------------------------------------------------------------------------------------------------------------------------------YATGRNQMMAQITIQPESLKMNKPLVVAV--------------------------------------------------------------
>A0A267MIX0_9CLOT/34-269
-------------------------------------------------------------------------------------------------------------------------------------------------------------------------------------------------------------------------------------------------------------NSMEHLTEEELRQITEETSKAINQT-VNSVDKYVQVLSHNKDF-AKIATG-------------------------------------------------------------------------------------NIEDHSEIFKYLKTLQDENHEEIEK------IIITNQSG-----KGVISSDDK--------------------------------------------------------------------------------------------------------------------------------------------------EYNIDLSNRLYVQSALK-----------GSKH--------IS--EVIISKVSKK-------------------------------------------------------------------------PIIAIAY-------PLK--LN--------------------------------------------------N-EIVGTITG----------------------------------------------------TIKFENINKH-----------ASEIKIGE--NGYAYMID-K---------------------------NGLFVYHPKKEKILKE-NIKDID--------------------------------------------------------NEQLHKLVEKMISGKTDEGYYEYE-------------------------------------------------GVRKFVRFTPSN----------------------------------------------------------------------------N--WIIAVT-------------------------------------------------------------------------
>A0A1H9GPU7_9SPIO/44-278
---------------------------------------------------------------------------------------------------------------------------------------------------------------------------------------------------------------------------------------------------------------MTRSVYSQIDSLSWDVVHQIQAINDKHFQTLHSIAELAIMKDE----------------------------------------------------------------------------------------TVSLADKQ-------NQLKKVAASIGSNIQNMAFYDAQGNAITDDGRL-----------------------------------------------------------------------------------------------------------------------------------------------------------------MNFAARP-------------------------------YFKESFS----------------------------------------GKDFVSDPALSAVTN-------------------------SILQHYGVPVYN---------------------------------------ENHKPIGAIVMVIQGNTILDTISKIDM--G---G-------------------------------------------------------------------------GMHPSVINW---------------------------ATSTTVANAN-----------------------------EGTDEN-ANGDQQLDETQG--------------------------LGLILANIFQGK-------------------------------------------EGIDAFEDPNI----HVHLIASYKKIPG---------------------------------------------------------------------------TTWTLFGV-------------------------------------------------------------------------
>A0A1B8USF0_9BACL/32-322
-------------------------------------------------------------------------------------------------------------------------------------------------------------------------------------------------------------------------------------------------------------NLLEKKYSEQAQFSMRAMSHSIG-YIFDEINKVSD-TGIANN----------------------------VFQKALVSPNPYEHDMVSSSVVR------------------YDDNGKLYFVDEQGRPVGKQVDDTLKGTDYIRMNERQQNFR-KLLFNHPAISYAFLYNFSP-YAQREGIIPIFSKDNFKEMPF----------------------------------------------------------------------------------------------------------------------------------------------------DEFKKHPV------------------------------FKKVMDLNGV---------------------------------------------------PLWVGPN----------EFPELTGSEQ-VFTQIRVVKDLSTMRP--------------------------------------IGISIIQIKNWDLDTFFNKFY--TADQME----------------------------------------------------------------------------NTKFFI-------------------------VNRDGQILYDN-SK-QLAGHMIADYASKPIKFENT----------------------------------------------------------------------------------------------------------------YVSYKDKFGERESVITYHPM---------------------------------------------------------------------------SDYGWYLISV-------------------------------------------------------------------------
>A0A089I6L8_9BACL/44-263
----------------------------------------------------------------------------------------------------------------------------------------------------------------------------------------------------------------------------------------------------------KMQESTHA--------SVNLLKTTINETVNAAMKNVQQLSQQLTSADIDA------------------------------------------QTPEARELIELFMK-----------------------------------------------------EHP-ELEILTVGNEKG-----SWMKAP--------------------------------------------------------------------------------------------------------------------------------------------------------DPGKQQDYDPRTREW------------------------------YKAAMQN-A-------------------------------GKVTIVD-------PFVSATTG--------------------------N-YNLFISETLK-----------------------------------------DGKGAVTTSLSLKA--MSERINQVKLGEHGY-----------------------------------------------------------------------------YYVVDRNHK---------------------------FVSHPVK----------------------TA-GEEID-D---YVVKLLT------------------------------NEGGALSYTNPD-----------------------------------------------------------SGLEMRGYYTTDP--I------------------------------------------------------------------------TGFTIVGV-------------------------------------------------------------------------
>M0D539_9EURY/31-236
-------------------------------------------------------------------------------------------------------------------------------------------------------------------------------------------------------------------------------------------------------------DAVVAQERTELAHSAESVATQLDAVLAERERQ-----------------------------------------------------------------------------------------------------------------------------------VELWGSS-PSLAEHGSPPQE---------------------------------------------------------------------ARLRSFVQTT-------------------------------------------------------------------------EFSGASVISANGTMVGLHSEGLTS----------TARERVVGQQFGDRTYFRRAMAGE-----------------------------------------TYVSDP---------------------VRAETGNLIVTVSTPLRR-----------------------------------------------S-GETVG----------TFNAAFHLERGDLSA----------------------------------------------------------I---------VRANSGPTQG----------------------------IRIAAN------------------------------------------------GTTLYAVGPVSGGD--------------------------------------------------------------------A-----------------------------------------------------------------------------------------DADLILANETVGGTGWTVSA--------------------------------------------------------------------------
>F4LJS9_TREBD/30-304
---------------------------------------------------------------------------------------------------------------------------------------------------------------------------------------------------------------------------------------------------------RAVEDETDTKLTLFAKTIGSRIESDMQLKIGIAENLAAQFGSFKQIPAEYRRNILSG-------------------------------------------------------------------------------------------------LLKDSFESMENCYSAWTIWEPNALDGRDAEFAGSELYGAQG-----------------------------------------------------------------------------------------------------------------------------------------------RFSACWFTDDAGESSFTSIEDYADT-------------------DWYTSLAQKNALDIS----------------------------------------EPAFDEDDLALG--------------------KHTLIFTIAVPVTDASG---------------------------------------IRMGFVGFDIHLSDWVSLDTDTSVKNNYSKLIS----------------------------------------------------------------------GEGNVLVSPNESSIG----------------------QKDPLFEKNRSVFDSLRTGTVENGS-----------------------------------------------------------------------------------------------------------------------FLFVTHSIDLDKEVVGIVLPLSLRDS-----------------------------------------------------------------------DSTWFVVSM-------------------------------------------------------------------------
>A0A1H2XZM4_9GAMM/46-330
---------------------------------------------------------------------------------------------------------------------------------------------------------------------------------------------------------------------------------------------------------ELLEGVIDERLTALVSDQAGRIQRELEQALLLAEQLADTNALMGDR-DGESQ--FS------------LSRGELS--------------------YLVRNTVEQNPS----------------------------------------------------------LLDAFIGWEP-NAF-GDDEAFEG-RE---------------------------------------------------------AQGYDDSGRFMPWWYR-DENGDIDVLPLGET-----------------------------------------------------------MESEEVQPGGMREGEY------------------------------YLCPRETK---------------------------------APCVID-------PAPYDY---GGE--------------------TLLVTSFNVPVMVNDE----------------------------------------FKGVAGVDLSLDFIQERLAAANQE---------------------------------------------------------------------------LYDGAGEMALVASE----------------------------GGLVAHTGNDEALGASAD-EVLDASS--------------------------------------------------------LSRLQEARQ----------SGEP--------------------------------------VS-INEAG----VLERYRAFSIGD----------------------------------------------------------------------TQQ-RWVLMVT-------------------------------------------------------------------------
>E6VUJ7_PSEA9/38-258
-------------------------------------------------------------------------------------------------------------------------------------------------------------------------------------------------------------------------------------------------------------SAYHAKITKNLSTMVEDKQRALDMFLNERAAQ-----------------------------------------------------------------------------------------------------------------------------------LRTILYSHS-PDSLADKTY----------------------------------------------------------------------LQNLFNATQTSAQ----------------------------------------------------------------------SFVDMGFID-QQGAHLAYVGPF-----A----------LGEVNYREAEWFQKTL--LKGIN------------------------------------ISDVFMGFRKYP-----------------------HFVIAVSRNEN-------------------------------------------GKTWVLRATIDSDVFDR------LVQAVQVGR-----------------------------------------------------------------------RGDAFVVN-ENNL---------------------------LQTHSRFL-----------------------------------------GPILE---------------------TSPLPTQP-RFK-----------------------------------------------GVR--------------VEH-ITLAG------RN-------------------------------------------------------------MFLGTTWLDSLRWRLVI--------------------------------------------------------------------------
>A0A0B3C0I6_9PSED/38-295
---------------------------------------------------------------------------------------------------------------------------------------------------------------------------------------------------------------------------------------------------------DQLRRLKEQELPGRMQTIAAGIRGQLTLAINGSEALANNVFIQDWARAGAP-------------------------------------------------------------------------------------------------------------LDRLPDMRRAMDQTLKALGANAVFMAVRTPDGGVRYHHLEGN----------------------------------------------------------------------------------------------------------------------------------------KLQWRPMSEGNADDGWYFEYLKRNTPY------------------ELNLDTNALGS----------------------------------------------------------------------------QGLQIFVNYRSAQTD-------------------------------------DQGRPLLVAGGAMNMEQLASMIRNYRFGESGQ------------------------------------------------------------------------------VMLVQPS----------------------------GLVDIHPDARQAGSLDLSSQSGFRALMANDWLKVRD---------------------------------------------------------------------------------------------------------QGLHILQIELAGQPAFVGALHLPDL---------------------------------------------------------------------------QRYLVVTQPVRD--------------------------------------------------------------------
>A0A1S2LYM6_9BACI/32-274
-------------------------------------------------------------------------------------------------------------------------------------------------------------------------------------------------------------------------------------------------------------STLKNKVGDETLYTLEAIDLNIQ-MVMSEVNTLSN-YIISSR----------------------------EVQDFIKYN-----D-----------------------------------------------------EQSLLDFYNKGQAIAGLLYGQSKLDDLVLYSAI---------GQVYSFKKTQTPSY----------------------------------------------------------------------------------------------------------------------------------------------------GQFLESEF------------------------------YNMMVEEEGR---------------------------------------------------PVWISTV----------ESDKFVNIDQPIFSQGRVIKDIHTLRD--------------------------------------IGYLILDVKLDRFDEVFKR-----LQHP-----------------------------------------------------------------------------NSQEMI-------------------------VNDKGEIVYNR-NHQLIGETVPLP--EKIM-FKQA-----------------------------------------------------------------------------------------------------------------GFFVDDWEQEKSLITFIPVT-FNEF---------------------------------------------------------------------ESSNFFLISV-------------------------------------------------------------------------
>A0A1I5UU93_9FIRM/26-273
----------------------------------------------------------------------------------------------------------------------------------------------------------------------------------------------------------------------------------------------------------QFETLTKDKMNAELRSTKLKITDVMHASEYTTEAIATAIGKNVK-----------------------------------------DGDDLKEYQDAINKYVHDSEY----------------------------------------------------------IVAIGLFMDPEKWHA---------------------------------------------------------------------------DLTNFYWT-ETS-------------------------------------------------------SSVDFVDVSS----MNITEKD----------W------------------------------FQTVKS---TGT------------------------------HYYTE-------TYVDSTM-------------------------GILMTSYVAPIFN--------------------------------------Q-NDEFIGVVNTDIDMSAVQSIVDN-----------------------------------------------------------------------------VSIGKTG-HAKLITKD----------------------------GLFVSGVDS----------------------------------------------DK---------------VLQANISKDKEYGLKDVSKKLLDA--------N--------------------------------------EFSGTAKGEKKTYNVYTSKFDSY---------------------------------------------------------------------------DWILTIL-------------------------------------------------------------------------
>D8IT52_HERSS/20-310
---------------------------------------------------------------------------------------------------------------------------------------------------------------------------------------------------------------------------------------------------------------TEVLARNALTELIGRVSQAIDRQTMGARESLNVVAPPAVRTAAPG--QPPAMLPFPV----------------------HSKELEERL----WLANLMFEDP------------------------------------------------------------SYVYFGGADGS--------FLGIKQE--------------------------------------------------------EGSQFTYSVREPD-GKNYVYQLRGP----------------------------------------------------------GTPMELVAAQE--YEPRKRPW------------------------------YVQAVQRGRET---------------------------------WSS-------VYADYRQK-------------------------HLGINLSKPIFDADG---------------------------------------KLLGVANSSIGLLRLTTLLRA-LPLGA-----------------------------------------------------------------------------HGVAFVTE----------------------------LNGDMIADSVNEPLHQIRD-----QD--------------------------------P---------------DLRRLNASQSSSPLVRQAYEEVRRYLARQPAQSGKLMLLSS----------------RTEGG--------------------KIEVAFRLHHDAA---------------------------------------------------------------------GLD---W------------------------------------------------------------------------------
>A0A1Z4H9K3_9CYAN/44-337
----------------------------------------------------------------------------------------------------------------------------------------------------------------------------------------------------------------------------------------------------------NRQEAINDLTSQLRRELTNRIEGKLQTYTEIPHNINRLNASTFA--------QGKIDPSAVK--------------------------GEFPL----WQQIQIYP------------------------------------------------------------MVSDIYCG--DRK----G--SLLGVRR-----------SPADRS-IELRSSNVA---------------------------TDRKLYGYSL------DRNGQRDQL-I------------------------------------------------------------------TQNNKAFDARVRPW------------------------------YKA----AVTA-----------------------------GEPIWSG-------IYADFA-------------------------SQLPTITASTPVYST--------------------------------------ADRSLLGVCATDVFLPNEMSRFLASLQIGK-----------------------------------------------------------------------------TGIAFILE----------------------------RSGQLVATSTG--EAIISP-GA----------------------------------------------------AANRLSAVESRNPTVRATVAYLR---QHFS------------DLWQ--IQTVEQLDFKFDG--------------------RRQLIQVMPFKD---------------------------------------------------------------------TRGLD---WLIVTV-------------------------------------------------------------------------
>W4V6J7_9FIRM/91-291
-------------------------------------------------------------------------------------------------------------------------------------------------------------------------------------------------------------------------------------------------------------NILIEQAKDGTLQVSKQTSSNMR-MLLETVEQEAMVLSRDEQ-----------------------------IADIISNLNEVEDEVLQSR----------------------------------------------------YSGQLKALLTDYTEQKSNHFYSILAISNNYITS--------ISGQQILSHN-----------------------------------------------------------------------------------------------------------------------------------------------------TNIQEIES------------------------------VKTFLESGEN---------------------------------------------------SKWYDPYIQD-----VEIHQDTTGLSGKVVTLAKSIFSKTKLKS--------------------------------------QGQLFFYINYENLGRVFSDVDL-----SY----------------------------------------------------------------------------DGIMYI-------------------------VGNDYNIVMNP--------------------------------------------------------------------------------------------------------------------------------------------------------------------------------------------------------------------------------------------------------------------------------------------------------------------------
>B2UH53_RALPJ/44-305
---------------------------------------------------------------------------------------------------------------------------------------------------------------------------------------------------------------------------------------------------------QRYVAARAEEAGQRTTFYAQSLRSTLARYESLPRLAALEHVLHAALQANHP-P-------------------------------------------------------------------------------------------------------------GDAVARGAANAYLKEVQAATD-------------------------------------------------------------------------------------------------------------------------------------------------------LSAAYLLDTTG-LTLAASNWDL------------------------PSSFVGQNYAFRPYF---------------------------------------------AEAMRE------------GLGRFYGVGNTTGETGYFLAAPVRD----------------------------------------GSRPIGAVVVKINLDAFEA-TLSRSGDT---------------------------------------------------------------------------------VLLVDRYGV---------------------------IFLS-SV-PALKYRTLGT---------------------------------------------------------------------------------------------------------------------------------LSVDQRAALDATRQY-APH-TLVPVDP---------------RAGSVPFSADQP--PQA-----------VRVALPGKSASVLRVQYRPVGLLGWQVAVL-------------------------------------------------------------------------
>A0A090SPN6_9VIBR/25-256
----------------------------------------------------------------------------------------------------------------------------------------------------------------------------------------------------------------------------------------------VNYYFTNQTFKKHTEQNIQE--------LTKSISFTIAHELL-AKRELVKSVIHSLNVIDATNT------------------------------------ELALKTITAPALKSSFQ-------------------------------------------------------------AIGIGYESSGNLLSNNN------------------------------------------------------------------------------------------------------------------------------------------------------------WTPDKNYDVRSRPW------------------------------YVAATNAS--D-------------------------------IVITK-------PYIDSSTRQ-------------------------MIISVASSLVDI---------------------------------------DDQLIGNAVFDVSLSPLVGLMN--QTDLFGTG----------------------------------------------------------------------------YMFMVTSDGT----------------------------IIAHP-NDTFNGRHVTDFAPN----------------------------------------------------------------VDVESGV------------------------------------------------------SEVMIDNVNYLMSLEKVSDS------------------------------------------------------------------------D-WYVGAV-------------------------------------------------------------------------
>Q0K8T6_CUPNH/44-252
---------------------------------------------------------------------------------------------------------------------------------------------------------------------------------------------------------------------------------------------------------------LKNLQQTQQDTLVKMVAEQLDEKLQGRATV-----------------------------------------------------------------------------------------------------------------------------------LRRVASQLSPMLSVKP------------------------------------------------------------------------AELRRAVEGMVEMP---------------------------------------------------------------------ETFNAVFLAAPDGHLVF-STA---------------VPDGVRLRVDDRDYFRDIQQG------------------------------------------QAFAVS----------------DLIQGKQTN-A--PGVVLAVPLHGPGGE---------------------------------------LRGVVGGVLNLADS----NFLRELAHSRVGTTGSF--------------------------------------------------------------CLVSSGTNPRYAMHPDA---------------------------ARVLSPARAIGE---------------------------------------------ACGADHAPAFL-----------------------------------------------------------------------------------EVLTPT--------------------------------------------------------------------------------------------------------------------------------------------------------------------
>A0A0M2PFF9_9BACI/33-280
-------------------------------------------------------------------------------------------------------------------------------------------------------------------------------------------------------------------------------------------------------------HSVEQHEIEISEEQMEELSEELE-QYFHDLSSLPYILYRNPD------------LIRIFNN--------------------------------------------------------------------GFEDSIYLNPIAVEKSIESIYLMRN------EIRQVRYYIDKDKVSFTVYN-----AMVSARKF-----------------------------------------------------------------------------------------------------------------------------------------------------QPDFLEQP------------------------------AIKKLYHAEE------------------------------------------------TYMIEPPHQIKNYNNAA-------IIPQSDNTVVMSIHHKIEDVL-TN-----------------------------------KFLGFMTIDFDIAAYARICNSLIKEHR-GS-----------------------------------------------------------------------------VLLLDA----------------------------DDRVMYASDQALIGKTIPP--------DLDQRIEAGE---A---------------------------------------------------------------------------------------------------------------NNDKNIIFSKTLSGT-------------------------------------------------------------------------LNQWKLVKI-------------------------------------------------------------------------
>B1I2I3_DESAP/87-326
-------------------------------------------------------------------------------------------------------------------------------------------------------------------------------------------------------------------------------------------------------------------MHQDLVKSAQVYGEMVDLYLDQRRAD-----------------------------------------------------------------------------------------------------------------------------------VEVMAKHPVLRD-------------PG----------------------------------------------------------APAAEKAAVLRTYLQAYD---------------------------------------------------------------------CYHTISVTD-TAGIQIADTSG-ITGDDK----------------SDLGWFQEAR-------------------------------------------DGKVHISS-------------------IRMSRDLGLPIVNFAAPIYD---------------------------------------DTGAFTGAITARLNLD---------KTIWKIIDGYAERSK------------------------------------------------------AVGRPSAYAYLIDSQ-GIIIAHPDKE--------------------------------------------------------------------------MILRDDLRQLGVPELAEAGERMIRGETGVVAYTF--------------------------------------------------------------RGVPKHVGFAPLDGYGNYRGQG---------------------------------------------------------------------------WSIAAG-------------------------------------------------------------------------
>R5AS83_9CLOT/36-292
------------------------------------------------------------------------------------------------------------------------------------------------------------------------------------------------------------------------------------------------------SVIREQSGTFNTSLAVLGAEQLETTASQINTIYQSIYLDNGFRSYLKSSARRDEDISP--------------------------------------------------------------------------------------------------------ADYADLLQTVFLSKLSSRTDIYSIIYIDLDGR---------------------------------------------------------------------------------------------------------------------------------------------------LTYCTRDEAGYYRNCYDCATP-----------------------ESFLRLYESVAGWKDG-------------------------------------MIALPTDKHMPLRTK----------------SSDNAPYVYGVARKIVNTES-------------------------------------HYEPVGVMYITMDLSGCARMAEAITTDDEP------------------------------------------------------------------------------LVYVADYDG----------------------------NIIFDSTGTHIVGQLPDALMEHIDGS--------------------------------------------------------------------------------------------------------------------ESATALRMDKETFITAYSDVPELN---------------------------------------------------------------------------WRVITL-------------------------------------------------------------------------
>Q5WAW4_BACSK/34-261
---------------------------------------------------------------------------------------------------------------------------------------------------------------------------------------------------------------------------------------------------------SSTRDNVEETMLEQASHTTANVHASLQQFMELQTDSVHYAG--------------------RTINVKE---------------------------------------------------------------------------LSDEQLEQRLVD---LTNINENILEVYLVGQTGEAVAYNSSTGFGPEE---GLQES------SWF---------------------------------------------------------------------------------------------------------------------------------------KQANARQVEVS------------------------------ISEPILTV----------------------------------------------------------------------------EGEEEHV---EVIMGT--------------------------------------LTADSTNVLGIRISLKELTGQVNAAKI-------GS-----------------------------------------------------------------------TGYMYLADQ----------------------------FGRIVTHPTRETGEFLPV-----NLMQQFED--ES-GQFQSEE-------------------------------------------------------------------------------------------------------------D-GVVRELNYNKIS--------------------------------------------------------------------------PTDWVLVGA-------------------------------------------------------------------------
>A0A1M6U1A0_9FIRM/47-286
-------------------------------------------------------------------------------------------------------------------------------------------------------------------------------------------------------------------------------------------------------------KLKNKDLATIADAISSKIDSRILRAKETALVLAQDPESMQWVASREND------------------------------------------------------------------------------------------------------------QRVQRNVMQRISQLTNGMGYSNSFVVSALTGH-----YWDENG---------------------------------------------------------------------------------------------------------------------------------------QLIDTMSPSDP-DDQWFYDVLAAKQKV------------------TMVIDYNEER-----------------------------------------------------------------------------KNTFVFVNALMG----------------------------------------DVNHPLAVTGVGLSLEDISQHFETFKYGENSD------------------------------------------------------------------------------LWLIDQK----------------------------GNIYLSDDLSYNGKNVIDFLPKEVTKAFLA-----GID--Q---------E------------------------------------------------------------------------------------------LSSTLEYKNNQGQLMDLISYPLAST---------------------------------------------------------------------------DWTLLVQ-------------------------------------------------------------------------
>A0A1Q2H3N2_9GAMM/21-252
----------------------------------------------------------------------------------------------------------------------------------------------------------------------------------------------------------------------------------------------------------VQKEQLMSYTLKSNYAYANKLASATDNFLEAAMQQ-----------------------------------------------------------------------------------------------------------------------------------LAYSAKKIELSINNDA-------------------------------------------------------------------------LLQEEVTRLNLQT---------------------------------------------------------------------NSFNSVVIN-KRGIIAATSPDLPQ------------------II--DKPIYSTGALQALE--------------------------------------QRQPLIS-------------------EPYMS-AAGNLIISISYPLFNL-QG--------------------------------------DYLGYVGGTLYL--------KERNILNSLLEQ-------------------------------------------------------------------HYYKEGTYIYVVDANK----------------------------RLLYHP-DHERIG-----------------------------------TYIANNAIIDKVVAGERGTA--------------------------------------------------------------------------------TALNSQGNEMLAG----------------------------------------------------------------------FAPVAQTQ--WGIVAQ-------------------------------------------------------------------------
>A0A1I0VDC8_9BACL/42-292
----------------------------------------------------------------------------------------------------------------------------------------------------------------------------------------------------------------------------------------------------------VIKSEIMRANLGLLRQAQQDVDGHLQEIRQLSTQLAFHAEEQGLMYWEQP----------------------------------------------------------------------------------------------------------------LTANQRYMLASAQATFRTYAASGSFIDSFMLYLPRSQ------------------------------------------------------------------------------------------------------------------------------------------YVLTNRAAYGDPKQLHQELYGSTG-----------------LTFKAWQDLMNDRYTG-------------------------------------------QFMHLNQAGG-----------------TVASQTEPMVSFMRSLPLSNP--------------------------------------TSTMATVVVSVKESKLLDTIRAVQAVNKG------------------------------------------------------------------------------TVLILDAERR---------------------------PIASTGRIEPDELSKILEAFAPFG----------------------------------------------------------------------------------------------------------------------------DAAGSTQLDRGGTVMNRIVS---------------------------------------------------------------------ATTEWQYVSV-------------------------------------------------------------------------
>A0A1M6BIK9_9FIRM/32-264
-------------------------------------------------------------------------------------------------------------------------------------------------------------------------------------------------------------------------------------------------------------KVLNDEAEKYMEVQLLRAQEKIDLL-VESIQQETQLLARDVQVEKFLKGEME----------------------------------------------------------------------------------------MYDLNSYLSARMDELNSERN--YHMDLFIIDTSG-----VIISTTMT--------------------------------------------------------------------------------------------------------------------------------------------------EAIYLDLSEREYVQKSLET----------KMLV--------TS--DILHAKSDGS-------------------------------------------------------------------------MIVNTVY-------PITDN----------------------------------------------------QGELIALAGI----------------------------------------------------AIRAEEFINF-----------IKDFELGK--SGYYVIID-S---------------------------NGFILSHVDSEKIG-QRVENSDYE------------------------------------------------------INLTGLSKDTFIKDRSEGL-----------------------------------------------------------IRTYKQMN----------------------------------------------------------------------------SNNWILMA--------------------------------------------------------------------------
>A0A1H9JAK9_9SPIO/33-264
------------------------------------------------------------------------------------------------------------------------------------------------------------------------------------------------------------------------------------------------------YASQQTQDDLIS--------ASDAASEYVMGAMQ-KPRNLLEALTDTFASGAYEN---------------------------------EEDNLKIFINFTKSYVD----------------------------------------------------------------STGFYGVIN--EHYYDGSL----------------------------------------------------------------------------------------------------------------------------------------------------------WEPD-AGWDPHTRPW------------------------------YLGALADPD-N-------------------------------FVFSD-------VYTDSETNTS-----------------------VVSISKEVFD-E----------------------------------------SRKSLGVVSVDFPLSKIQKSLN--EKKQYEDE----------------------------------------------------------------------------RMFILTDTGY----------------------------FATHE---KYTAED-------------------------------------------------------------NIRTIEKGAYKDIADKFLSG----------------------------------------------SNE--IIRTTKDGVPYYYKSTQIEG------------------------------------------------------------------------THWYFIYG-------------------------------------------------------------------------
>A0A1B1VI95_9VIBR/33-307
---------------------------------------------------------------------------------------------------------------------------------------------------------------------------------------------------------------------------------------------------------RHSQELLTGSAKELSSENSRKLESTFRVRAGPILTTLDFMALSAV--------IDERKAPLKAK-----------R---------FLSSLELIFQR-NQGLVALFYANE---------------------------------------------------------HGEFTMLRPLR---DNKSRERFGAPPKASMMINFTKVDG---------------------------------------------------SNEFHYLDGNHKRIGYKKTN-------------------------------------------------------------------DNEFDPRVRPW------------------------------FTNADPD---------------------------------GDIRLTE-------PYFFYF-------------------------LKTNGVTLSRRSADG----G---------------------------------------KVVAADFTLSSLSQQIG-EIGFSD-----------------------------------------------------------------------------NTKLMLFD----------------------------NQFRVLAQHQTGVDLALD-----------------------------------------------------------------NEQIQQKLEN--SLFSPILDRH-----------------SSQTLYEPVVDDGKN--------------------WAVTLTPV--------------------------------------------------------------------------------------------------------------------------------------------------------------
>A0A285I1A3_9RHOB/55-346
-------------------------------------------------------------------------------------------------------------------------------------------------------------------------------------------------------------------------------------------------------------DILQAQLKLRFTALLDSRVDQLKDILQDTDQLMVAQSH-------------------------DPTVRSAMNSFMLAWVALGEN-------------------------------------------------------------------------------PTFQLQKNYIHDNPNPR----GDRDFMMSAPTALQ----------------------------------------------------YDVVHGRYHPFLDEFAS------------------------------------------------------------------IRDLQDLYLVD-REGNVIYSVEKEVD---FGTNLLTGP----YSQTGLGEAFRSAMEAAD--------------------------------GEV----SFADLAA----------------------YEPADGEPAFFTSTVVSGRDGKP---------------------------------------MGALIYNLPR----------DRINALMNDP------------------------------------------------------------------AGLGETG-DAYVVA-GDR---------------------------VLRS--DSRFEDG---PKML----------------------------ETIPENQALREMLSAEE----PVFISSTNSR------------------------------------------------------------------------GNPTMILGGLITYH-------------------------------------------------------------------------DAVWAVLV--------------------------------------------------------------------------
>G3ISH6_METTV/8-157
---------------------------------------------------------------------------------------------------------------------------------------------------------------------------------------------------------------------------------------------------------------------NVIEKYEEHRVAIHNLLSSILSCFADDKMFEKS------------------------------------------------------------------------------------------------------------------------------------------------------------------------------------------------------------------DEELAEFLNSLCSYYP--------------------------------------------------------------------FVSLLYLLDAKGKQICMNVPGSQF-KHHP-------KIGLDADRSNRPYYLAAMKAD-------------------------------------GVAVTEPYLSSVRR------------------------ELCLSASMKVNN---------------------------------------DDSTIKGVVVLDIDLSSMLAI-------------------L-----------------------------------------------------TGDS--------------------------------------------------------------------------------------------------------------------------------------------------------------------------------------------------------------------------------------------------------------------------------------------------------------------------------------------------------------------------------
>A0A0L8ENY6_9BURK/39-264
-----------------------------------------------------------------------------------------------------------------------------------------------------------------------------------------------------------------------------------------------------------------HNALEVNRVYAAKLAATTETFLSDLRRY-----------------------------------------------------------------------------------------------------------------------------------LGYSADQLADMESHP-------------------------------------------------------------------------ERMAAETRRLQEQL---------------------------------------------------------------------AHFNSSFVVSAEGKVLAVSSATP--------------------QMLGQHLTSEANRRALQ--------------------------------------SREPTIS-------------------EPYLA-ASGRWLILYTHPIFSR-DY--------------------------------------RYLGYIAGTLYL--------HEDNALERLLGR-------------------------------------------------------------------HFYRDDSYLYVIDRHG----------------------------TLLYHP-DPTLLG-----------------------------------KPAQEDPLSAAARAHEDGDL--------------------------------------------------------------------------------RYVNSEGRDMLAG----------------------------------------------------------------------YARVASTG--WTVISQ-------------------------------------------------------------------------
>A0A099S3B3_9CLOT/42-274
-----------------------------------------------------------------------------------------------------------------------------------------------------------------------------------------------------------------------------------------------------HVLESEFKKNSMQ--------MAEKLSSIIETYITENENNINMLSNN---------LNIKNVLNNK-----------------------------PEELVYTYNALQSYQE-----------------------------------------------------V-HPDSMAVYIA-THDKK---LFVYPKV------------------------------------------------------------------------------------------------------------------------------------------------------DL---PKGFDPTARPW------------------------------YQETMK---A------------------------------GKMTWTE-------PYLDE--ASGKL--------------------TVTVAKPAKNSK------------------------------------------GELIGVVGADISLDVLSELVS--ETRLGKEGN----------------------------------------------------------------------------FFIANNTG-N---------------------------ILAHTDK-EFNN-KEIPV-----------KDILDAVIS-----------------------------------------KKSDTIDYSYN------------------------------------------------------------GKNSFAVITTNNK---------------------------------------------------------------------------TGWSIVGE-------------------------------------------------------------------------
>W4D719_9BACL/39-292
---------------------------------------------------------------------------------------------------------------------------------------------------------------------------------------------------------------------------------------------------------HSLKNDAIRENSNTVRQGTTSLMGQLNAMNNISLNAYNNLRMTNSLYNILVQ-----------------------------------------------------------------------------------------------------------------GRSDFMVENNIYSGLHAIEQSSRD------------------------------------------------------------------------------------------------------------------------------------------------------IQQVYLYSDLADQSWLLIDGYLKRE-----------PGSGGLDGHFVQPVDKND---------------------------------------------PYLEPPHPSHNYG-----------MEEFPYSPSNTVFTIHRPVYRAPLK--------------------------------------ERIGVLSIDFKLDEFRSIMNMLYDKGQE------------------------------------------------------------------------------NIYLLDDTG----------------------------TAVYTSREDEIGTKPDYAWLQHARYSFAG----------------------------------------------------------------------------------------------------------------AGHFYWNRDGDFNGIVVFEKFELIG-------------------------------------------------------------------------RIWTVA---------------------------------------------------------------------------
>L8J3I2_9GAMM/34-259
-----------------------------------------------------------------------------------------------------------------------------------------------------------------------------------------------------------------------------------------------------LQTQNDINTRART--------LAATATKNLADWIT-VRSEIIHSLNHITDKPALGS------------------------------------------YLQQAKKAGNFD-------------------------------------------------------------DIYAGFPTGHFYRADESR-------------------------------------------------------------------------------------------------------------------------------------------------------------YRNDYDPRIRPW------------------------------YKTAKQQNQQ---------------------------------IITS-------AYRSVTSNA-------------------------LMITIAEPVSE----------------------------------------NGSLKAVIGGDILIEQLVDDIT--RLKIGKNA----------------------------------------------------------------------------QIMLIDKQTQS---------------------------FLAHS-EKALQLQPVTRYS----------------------------------------------------------NVLSMKNISDTMRSH--------------------------------------------------EVEALTI--NGKGKLLYFTPVPK-------------------------------------------------------------------------TQWLLAIE-------------------------------------------------------------------------
>A0A1C0VC04_9CYAN/42-344
-------------------------------------------------------------------------------------------------------------------------------------------------------------------------------------------------------------------------------------------------------SLRNGQQAVNDLAGQLYGEITARIEQHLNTYLEIPHLINQLNADAMI--------MGQLNPQD-------------------------FPSMERYF----WQQIQRFP------------------------------------------------------------SVNYIYYWNN-EGY-------LIGAERRSDGT-------------LNIGAIEKS---------------------------KDGTKSFNNYA----TNNQGDRTT-LLS-------------------------------------------------------------------TIPNYQIEKEIY------------------------------YQF----ALTK-----------------------------KSAAWTP-------LYLWIAPR------------------------PEVSTDAILPVYNQ--------------------------------------A-GKSLGSVGVSLVVSEIGKFLRS-LTISN-----------------------------------------------------------------------------SGIAFIIE----------------------------TSGEIVASSTTEKAFMQSS-------------------------------------DGS---------------TIKRIKAAESSNPLISATVQYL-----------LNN----HLMDLASIKNPTKLKIVKIKN--------------------QKHFIQVTPISDSR---------------------------------------------------------------------GLN---LLIIVVV------------------------------------------------------------------------
>A0A0K9FGN8_9BACI/41-266
-----------------------------------------------------------------------------------------------------------------------------------------------------------------------------------------------------------------------------------------------------------------ENTLETNRVYAQKLATTASSYLEESFQI-----------------------------------------------------------------------------------------------------------------------------------LGYSASTIKTKMH-------------------------------------------------------------------------DNNALIQETERLKNQN---------------------------------------------------------------------NMFNSVLITNAKGLVLSISPPSEE------------------VQG--EVLTSVGAKEALS--------------------------------------KREPLVS-------------------KPYKG-MTGRLLIFISYPIFSE-TN--------------------------------------EYLGMVAGTIYL--------KERNVFNDLLGE-------------------------------------------------------------------HYYHDGSYVYVVDSDG----------------------------RVIYHQ-DPSRVN-----------------------------------DIAIDNKVVQAVVSGKN-GAQ-------------------------------------------------------------------------------QVLNTRGVEMLAG----------------------------------------------------------------------YSNVPLTG--WGVVAQ-------------------------------------------------------------------------
>R6JYL9_9CLOT/30-274
-----------------------------------------------------------------------------------------------------------------------------------------------------------------------------------------------------------------------------------------------------YNQRGKLAGEFGNMVAANLTSYTQAQKRYLNSSITDAWNTLKGISGLVEQIVPEYTEDS-------------------------------------------------------------------------------------------------LNEYLDQLNLQNRDYMIEYLSLKEL-----ERRL--------------------------------------------------------------------------------------------------------------------------------------------------------------RNQQAAERDWT----------------------------LFRKIEQG----------------------------------------TGVVSDIWDWKKAGNQS-------------------------VFTVAEPVWKNG----------------------------------------KVIGVLQTRLEPLTITEQVPEASAFTR-----------------------------------------------------------------------------SS-TLIVR----------------------------RDGTILASENHN----RGDIS------------------TGNLFVSVKTSGITD--------------------------------EVVRQMEEC------------------------------------------FYGDGSDSFMFEGKGD---SYYFSWDYLGYN---------------------------------------------------------------------------EWYIVN--------------------------------------------------------------------------
>A0A0F5ART9_9GAMM/34-260
-----------------------------------------------------------------------------------------------------------------------------------------------------------------------------------------------------------------------------------------------------QETQQNVTEQMRD--------VGLSTSNFIEEWLD-IRSDMLVANVPLIATQKNV----------------------------------------DR-ELLLTKRQGNFL-------------------------------------------------------------TVYAGFADGSIAYGDKTES------------------------------------------------------------------------------------------------------------------------------------------------------------WPANYDPRTRPW------------------------------YKQANAANEL---------------------------------IITP-------PYVDANGAG-------------------------MVISFAKSFD------------------------------------------QRFEGVIAADLSVDAIVQEVL--NVRLPNQG----------------------------------------------------------------------------FAFLVD-GNNN---------------------------VVAYR-DTALSTKALTEVD----------------------------------------------------------DELTPAFIQKARNSD--------------------------------------------------ALASITFDGDGREKLLAVTPVEG-------------------------------------------------------------------------ADWSLGVV-------------------------------------------------------------------------
>A0A1M6P998_9CLOT/43-286
-------------------------------------------------------------------------------------------------------------------------------------------------------------------------------------------------------------------------------------------------------------DAVEKEKIDDVEQILRQTSQSVN-FALYNIEKGVYEITEHNG-----------------------------IQVGVKNFNDFEPFYKN------------------------------------------------------RISEFIREQFRILKNNTSYIEGFACISTQGDII--------ASDNDIVINID----------------------------------------------------------------------------------------------------------------------------------------------------KFFES-NS------------------------------FKKLSIGEDD---------------------------------------------------FLWQYGIYEY-----IYLKSSDE----KLLFLIYRIVNLDDSED--------------------------------------VGYCFVTINPDSFKSLYKDTYI-----GN----------------------------------------------------------------------------TGGVVI-------------------------CDGDNNPVLN---TKNYNIPQTVLDNLVKDNKFNKMNNVDIS------------------------------------------------------------------------------------------------------------------GQQYFLGISRLYPID---------------------------------------------------------------------------WYLVAT-------------------------------------------------------------------------
>E4T1S4_PALPW/32-274
--------------------------------------------------------------------------------------------------------------------------------------------------------------------------------------------------------------------------------------------------------------AAIKNTNETQMVHARVTARGIQGYFETWIGLLDALSRVEAVADNT--AEGKHL-----------------------------------------------------------------------------------------------------------------------------------------------------------------------------------------------------------MKVLYDTHIH--------------------------------------------------------------------EITAITRVNEKG------VILYTT-FDNKL--------IGRDISADKHISMLLKNR------------------------------------------KTLISDVFET---------------------PEGVKGIAVHVPIFKGTT----------------------------------------FKGSVSVLINYRNVTS---------------------------------------------------------------------------HFLNE--IKIGKTGHAWVVSRNG-IELFSQN--------------PKFIGKSMYENLKD------------------------------------FPTFIPMANEMLKGRQGYAT----------YQYDRAN-----------------------------------------------------------------GHKMKLSTKLAVYVPVHLRNTF-------------------------------------------------------------------------WSIVVV-------------------------------------------------------------------------
>A0A0M2VZ38_9BACL/42-279
-------------------------------------------------------------------------------------------------------------------------------------------------------------------------------------------------------------------------------------------------------------NAVQEEVDHNHQVVLNQVQYQAD-RFLQTIETDSIQLANNTMMEKLMEAG--PSMK------------------------------------------------------------------------------------NYDLFTEILDLIQKQRSTSEISYDVSLVFGKYGKIHSNRYGFIPED---EFPYS---------------------------------------------------------------------------------------------------------------------------------------------------DLIKRLRNP------------------------------DQFPLIVSPYT--------------------------------------------------Y-----------------------PNQSEILIARPVPLFY-ADEP-------------------------------------DGYIIFHVETSLLVSLIQES-GLGENR------------------------------------------------------------------------------RVLILDD---------------------------QAKVVASQNPEEIGKRLYSSQLYQLWSNPS--LSARS----------------------------------------------------------------------------------------------------------------LTLDNKEYQFSSQKSVMN---------------------------------------------------------------------------NWSFISL-------------------------------------------------------------------------
>A0A0X3U140_9RHOB/50-280
----------------------------------------------------------------------------------------------------------------------------------------------------------------------------------------------------------------------------------------------------------RFTESTRNRAELRLALYSGNLLSELRRNSIVPQLLARDPTLIS---------------------------------------------------------------------------------------------------------------------ALQSSDFSLSTQRLISFVEEIG-------------------------------------------------------------------------------------------------------------------------------------------------------AASLMLLDRDGRSVASTDRN-----------------------------RLGEAHRSSPYF---------------------------------------------IDAVRSNA----------TI----FTVIEKESGGYSFVYSR--------------------------------------RIDANAEILGVIVVEVDLRKFEL-AWAGISD---------------------------------------------------------------------------------AVMVADSTGT---------------------------IILS--TEPQWRGHKEDEALLR----------------------------------------------------------------------------------------------------------------------------QPPEGAIQRAIRATTDWAAL-PPDAYLQGEAVMR----------------------------------------------------METRIPFRGWQMTS--------------------------------------------------------------------------
>A0A1I5CA57_9CLOT/108-374
-----------------------------------------------------------------------------------------------------------------------------------------------------------------------------------------------------------------------------------------------------------MNENYTEEMEANNAMLADAISNQVGAFVERAFMITEQLS------VNNDVRDYNGM-----------------------------------------------------------------------------------------------------------------------------------------------------------------------------------------------------AQSAVLAN-TQRS-YD--------------------------------------------------------------------FFDLIYVT-DTSGMQTARSSG-----KLA-------------NRSDRWWFKQVTEDK-------------------------------------KPFVSHSYFSLTGN-----------------------T-AVTTIAMPVYNHNM---------------------------------------FFLGVLGADIKLSS-----------------------------------------------------------------------------FQKVIEEYSE--GSRYAFIVDGDGKVLAHQNY--------------NMVSEMF--------NYVTLTKTVTRRDASGKVLTDPKGNQMIDEVPVRAPQALSDIVKKAVAGEEGVEE----------------------------------------------------------------------------------YLDLDGTELISAFHPITLPGE-----------------------------------------------------------------------SKSWAVITV-------------------------------------------------------------------------
>K0CV74_ALTMS/35-286
-----------------------------------------------------------------------------------------------------------------------------------------------------------------------------------------------------------------------------------------------------------VVEKLKIEAENNIQDVASRLEIQLDKYRTLPRVLVIHPAIEKILQAPT---NEN-------------------------------------------------------------------------------------------------------VL--------KVNRLLSTYNESIS-------------------------------------------------------------------------------------------------------------------------------------------------------SDAVYLMSRDG-VTLASSNWQ------------------------QEDSFVNSNYGFRPYF---------------------------------------------QQAMNG------------SEGSYFALGTVSRKRGYYFSFPVRDSEK----------------------------------------IIGVLVVKVALSVIEE-YSADNDS---------------------------------------------------------------------------------PFMVTDDHG----------------------------AVFY-SSHSDWNYTSLVE--------------------------------------------------------------------------------------------------------------------------------LPSEV-KAEIKRQRQY-GTGSLAQLTDFSNLHQ-------------------------------VLSAE--TLVLNYHEKPRTYLLAAKTLPQVGWHLIVL-------------------------------------------------------------------------
>C6C063_DESAD/36-273
------------------------------------------------------------------------------------------------------------------------------------------------------------------------------------------------------------------------------------------------------------RDIVNSSLPLTRDNIYSEIQTVLMRPLFVSSLMANDTFLKDWAAGG---------------------------------------------------------------------------------------------------------------ESDISKIERYLGEIQGKYGFFSAFFVSAETGK-----YYYPG---------------------------------------------------------------------------------------------------------------------------------------GIL-KTISPEDD-HDVWYY-DFVSSGE-------------------GHDLDVDSNE--------------------------------------------------------------------------AANNILTVFINHRLASDD---------------------------------------GKLLGVTGVGLKMDNVSRLLKKFSEKYGKT------------------------------------------------------------------------------IFLVDGN----------------------------GLIQVHHKVGL---IENINLRHM---PGHGTIASQVLS-NPAEP----------------------------------------------------------------------------------------------------ATYEFDFDGDRIFLTSRYIPEL---------------------------------------------------------------------------EWWLIVE-------------------------------------------------------------------------
>C9N0I3_9FUSO/41-285
--------------------------------------------------------------------------------------------------------------------------------------------------------------------------------------------------------------------------------------------------------------IIMNKEIEYTNGNVISTSRYITLYADKLKNIINLLSVDA--------------DVRNFLIS--GNEDS--------------------------------------------------------------------KKSIEKMIYSILDS------NKG-IKNITVIG---KNGNIVSSDKNNDMKISKNMMKEKWYVDAINN---------------------------------------------------------------------------------------------------------------------------------------SD-MPVFNPSR------------------------------KNSTSSMN-----------------------------------------------------------------------------SALWFLSISRDIKNS---------------------------------------RGENLGVIVFDIKYETLERYLNSISF-------GK-----------------------------------------------------------------------QIDNIIVD----------------------------NNNNIIYYKDVKCFADK-KCLAKFSEKN----KKKDT-------------------------------------------------------------------------------------------------------------------------YLYETQIEN---------------------------------------------------------------------------INWNLRSLANTNDLVTLKKNFSHIVI-------------------------------------------------------
>R7CXP5_9BACE/45-297
------------------------------------------------------------------------------------------------------------------------------------------------------------------------------------------------------------------------------------------------------------REEAVHRADAQLDNTILRIDGVLNSVETAVANSSWAVGEELDKPDSLYTL--------------------------------------------LTRFVERNPI----------------------------------------------------------ISGSAVAFREDF-FRDK------------------------------------------------------------------------GSYYSPYVFKDDNG------------------------------------------------------DIRRRQ---LGTERYNYSEKE----------W------------------------------FSRPMQTG---------------------------------KAHWSE-------PYYDTGGGE------------------------MLMTTYSQPLY------D--------------------------------AD-HRMYGVFTADISLAWLTELVNG------------------------------------------------------------------------------IRPYPRSYNL----------------------------MIGREGTYIVHHRP--ERILHET-------------------------------------IF---------------SATKTMKDSTTQKIGRDMLAGRRGMEVLQNDDT--------------------------------------LS-----------YVFYAPIET---------------------------------------------------------------------------TGWSVATV-------------------------------------------------------------------------
>A0A2A7MHT9_9CLOT/46-288
--------------------------------------------------------------------------------------------------------------------------------------------------------------------------------------------------------------------------------------------------------------IARNNSVDYTTKIIKQINNDIDSYIVSMDNISTLVAKNS--------------AVQSYLFDDDSSVNYEI----------------------------------------------------------------NNKR-ILELFETVRET------RED-ICNIAIID--KNDKY-IINDGKDKLSEFVSLEDNGWYKNAVLR---------------------------------------------------------------------------------------------------------------------------------------N-GDTFVSSSH------------------------------VQNVIKD------------------------------------------------------------------------------NYKWVITLCRTLINP-----Y--------------------------------TN-EQEGVFFIDLNYNAISDLCEKNSL-------GK-----------------------------------------------------------------------KGYVFIID----------------------------ENGNIIYHPKQQLIYSGLMSEKIEKIMSSE-ENYFVTDV------------------------------------------------------------------------------------------------------------------KGDSCVYTFSKSPK---------------------------------------------------------------------------TGWTVVGV-------------------------------------------------------------------------
>A0A1Y5KEE6_9BACL/35-279
-------------------------------------------------------------------------------------------------------------------------------------------------------------------------------------------------------------------------------------------------------------RAIDEQVEKYLTTVINSASMQTDNQLQTFERVTDSILSQQ--------------QVKKFLDMTPGD-------------------------------------------------------------------SYAYYEFTNEIRKDIFN--KIHITYPTQINMIYILGYHGRSIFDGN----QG-FSSHSVDTSERLQELNGK---------------------------------------------------------------------------------------------------------------------------------------TEDNGRISILS------------------------------TSLLEKD-------------------------------------------------------------------------------SGKVITVTRKIRGYS-------------------------------------SYN-IKGVLAIEFHEEQLTQLWKQMDL-------GE-----------------------------------------------------------------------NGFFFILDS----------------------------QGEVVYAPDTEPMKQLLAT---ATPGRIVNGGEER--FIADV---------------------------------------------------------------------------------------------------------------GGEEKMIVSRRSD--------------------------------------------------------------------------YSGWSLAIA-------------------------------------------------------------------------
>I4AN83_BERLS/36-297
-------------------------------------------------------------------------------------------------------------------------------------------------------------------------------------------------------------------------------------------------------------EAIEQRYWQNLKVINTLKSKEIQGVFSQINSH-----------------------------------------------------------------------------------------------------------------------------------VSLLQGYSSVLQSLR----------------------------------------------------------KVNTIAENKYTDTLKNQLNNKLNKSLLPFQKT------------------------------------------------------------------YNYPNLVLVNKDGRIIYKTNPKADY---LIFGRIYD--------RYQEILTYAQDGIYF-----------------------------------------NEPRVA-------------------KELSG--NLSRMEAIAPVYDPEQNG-------------------------------------LKIGYIIVELDM----------QVVYDVVSDTTG------------------------------------------------------------------LGQTG-EIVLGRQKSKT------------------------TLTFLNKLKKQHHNTP---KIIGDG-------------------------KAEGLERALKEKTTGY--------GFSIDYK------------------------------------------------------------------------GSETLSAWNYIEPVG---------------------------------------------------------------------------WGIVTQ-------------------------------------------------------------------------
>A0A0B0I4Z5_9BACL/42-286
-------------------------------------------------------------------------------------------------------------------------------------------------------------------------------------------------------------------------------------------------------------QAVKKQAIANVEDSLMLVHGSVS-NRLKSMLNIANYIQINSGL--------------------------RSYFKLVASG------------------------------------------------NDEG-SEYDKFTEWNRVLEQLDSLTAAG--EKSYVTVLLSN--GSYFMNYS-VSDYNP----LNLLK----------------------------------------------------------------------------------------------------------------------------------------------------TPWFEHLK------------------------------ELNGVE-------------------------------------------------------------SYWIGPEPTAYNYDK--FDHPYQISVARTLR---LDGTG------------------------------------IYGYVVVTMMEDQLHQIYGDLSA---DQKV----------------------------------------------------------------------------LLLDE-----------------------------KGVVISSA-----------DPKQVG------------------TVFPYADAD--------------------------------------------------------------------------------------GARTSTS---IRTIGGQKHLVSQHDVLF---------------------------------------------------------------------------TGWRLVLV-------------------------------------------------------------------------
>D3EJI2_GEOS4/38-306
------------------------------------------------------------------------------------------------------------------------------------------------------------------------------------------------------------------------------------------------------TTTEEALDSAKTLAVTTSEKIGALVQAELDDVMNSARTLAVSFVGMKETGTT---------------------------------------NRQAINEILR-RNLEDNPS----------------------------------------------------------WKGIWTLWEP-DAFDGRDNDYRNKL-----------------------------------------------------------GSD-HSGRMMSYWARTEAGLERS-IIEDYE-------------------------------------------------------------QEGEG-------DF------------------------------YLLAKNSG---------------------------------KEIIMD-------PYEFK-VGNE----------------------DVMMTSLVVPIIDNG----------------------------------------KTVGVVGVDVSLAHLQSVMEQFR------------------------------------------------------------------------------LFDTGYAHIYSNT----------------------------GVIVTSPE-DGLMGQKLEEAYPGKTV----------------------------PLI---------------LDAIR-----EGAVYTEE--------------------------------------------------------------DSALYKLYTPIKTG-----------------------------------------------------------------------LTETPWSAAII-------------------------------------------------------------------------
>A4XMC9_CALS8/306-511
-----------------------------------------------------------------------------SEKLSVQYSIVNDLKHYVTRLENSYIAVDSSTNKILSSVEVSKKTAERLMRLMNRLVDMCR------------------------------------------------------------------------------------------------------------EFESVRNDISAKITKRVEIEVNQQRIKEAIEIIENELIPQLVSSWQKE------------------------------------------------------------------------------------------------------------------------------------------------------------------------------------------------------------------LNHKEVIDQSLQKFSN--------------------------------------------------------------------IFEALWTNNPDGTFIYSNPPEGIE------------------NAKVREWFTKAMAG--------------------------------------HTYVSSAYISAITR------------------------NYCITVSMPVYD---------------------------------------GIGKLLGVLGADIKLSM-----------------------------------------------------------------------------------------------------------------------------------------------------------------------------------------------------------------------------------------------------------------------------------------------------------------------------------------------------------------------------------------------------------------------------------------------------------------
>A0A1V4J104_9CLOT/52-360
---------------------------------------------------------------------------------------------------------------------------------------------------------------------------------------------------------------------------------------------------------DYFKEQAQNELGQIAKQKTDLINHELSCIENSTSYFTNKLQHALSSSA-SLS---QED----------------------------NDSLSYSEDGTYYTKE--NSKDDN-------------------------------------------------------VSIFYSNISSTKEMKLKKDKIAKILT-------------LKNFMI--------------------------------------DIKNTQQLSTSIYFNSFDSLNV--TYPYTN------------------------------------------------------------IISKYGHLADVRSSNF------------------------------YYGAHNE---------------------------HNPEK--KVKWTN-------VYHDPSGKGL-------------------------ITSAICPVYNK----------------------------------------DFLEGFAGIDVSMDTIKNQILTLDI-PWNG-----------------------------------------------------------------------------YGLLIEKN----------------------------GTIITLTDNYKNHLDLEELS---Y-NNDN---------------P-----------------------------MSKDNYNLYKSKDLFILRDKINNDLSG------------------------------------------FTSFMHKDE--SMVASWNTISGT---------------------------------------------------------------------------NWKLLII-------------------------------------------------------------------------
>A0A150U9G1_9BRAD/47-276
[truncated: 23,532,924 more chars]
