# Supplementary material for: Sensing of autoinducer-2 by functionally distinct receptors in prokaryotes
Source: Nat Commun. 2020 Oct 23;11:5371. doi: 10.1038/s41467-020-19243-5 (PMC7584622; doi:10.1038/s41467-020-19243-5)
Supplement: Supplementary file 8 — Source Data [file 41467_2020_19243_MOESM8_ESM.xlsx]

## Sheet: Fig. 1b
	D1 (mm)	D1+D2 (mm)	D1/(D1+D2)
1	8.5	13.25	0.641509
2	8	12.25	0.653061
3	7.25	11.25	0.644444
4	9	13.5	0.666667
5	7.75	12	0.645833

## Sheet: Fig. 1c
DPD/AI-2 concentration (μM)	Cells per capillary
0.01	100
0.01	200
0.01	100
0.01	300
0.01	600
0.1	3700
0.1	2000
0.1	1200
0.1	1300
0.1	900
1	3700
1	4300
1	4700
1	2900
1	5300
10	9900
10	11300
10	14200
10	11400
10	10800
100	30800
100	31500
100	39700
100	42100
100	39200
1000	23500
1000	25700
1000	24700
1000	27800
1000	19800

## Sheet: Fig. 1d
Strain	Cells per capillary
WT	38200	38300	38000	36000	36100
ΔmcpB	35900	39400	36100	39200	35300
ΔcttP	39000	39100	38100	34600	36300
ΔwspA	33600	38100	39800	35300	36100
ΔpilJ	39700	33100	38000	33200	36700
ΔPA1251	31400	36800	36100	35200	40700
ΔbdlA	33600	34700	33400	39300	35100
Δaer	36600	36200	39600	36400	37100
ΔPA1608	37200	36700	39700	37700	35300
ΔPA1646	37700	38800	33600	35400	35300
ΔmcpS	36800	35200	37500	35600	39600
ΔctpH	38900	35200	37100	35400	36800
ΔPA2573	39200	34600	39900	36000	39600
ΔPA2652	38500	34500	34200	36900	36500
ΔtlpQ	26100	28500	25300	27300	24300
ΔPA2788	33800	38800	38900	36100	38600
ΔPA2867	38500	34300	34100	37600	33900
ΔPA2920	36800	33100	39300	35100	36800
ΔPA4290	35800	35100	37600	35000	38600
ΔpctC	35300	37100	37200	36800	35800
ΔpctA	21400	23800	20800	21700	21800
ΔpctB	37100	39500	37300	38300	35300
ΔPA4520	33900	37400	33500	36700	37400
ΔPA4633	35700	39100	34600	34500	39700
ΔctpL	37500	36200	36700	39100	34000
ΔPA4915	34400	39600	35400	39100	34700
ΔmcpK	38800	37500	37400	37100	39000

## Sheet: Fig. 1e
Strain	Cells per capillary
WT(Vector)	35100
WT(Vector)	34500
WT(Vector)	33700
WT(Vector)	39120
WT(Vector)	38200
ΔpctA(Vector)	25200
ΔpctA(Vector)	23600
ΔpctA(Vector)	24100
ΔpctA(Vector)	23200
ΔpctA(Vector)	20100
ΔpctA(pctA)	31600
ΔpctA(pctA)	33900
ΔpctA(pctA)	37000
ΔpctA(pctA)	29700
ΔpctA(pctA)	39000
ΔtlpQ(Vector)	24800
ΔtlpQ(Vector)	26300
ΔtlpQ(Vector)	23600
ΔtlpQ(Vector)	25700
ΔtlpQ(Vector)	28300
ΔtlpQ(tlpQ)	36200
ΔtlpQ(tlpQ)	37400
ΔtlpQ(tlpQ)	38700
ΔtlpQ(tlpQ)	34800
ΔtlpQ(tlpQ)	39000
ΔpctAΔtlpQ(Vector)	2700
ΔpctAΔtlpQ(Vector)	2900
ΔpctAΔtlpQ(Vector)	2100
ΔpctAΔtlpQ(Vector)	4100
ΔpctAΔtlpQ(Vector)	1700
ΔpctAΔtlpQ(pctA)	25700
ΔpctAΔtlpQ(pctA)	24600
ΔpctAΔtlpQ(pctA)	26100
ΔpctAΔtlpQ(pctA)	24600
ΔpctAΔtlpQ(pctA)	23100
ΔpctAΔtlpQ(tlpQ)	27400
ΔpctAΔtlpQ(tlpQ)	28300
ΔpctAΔtlpQ(tlpQ)	29100
ΔpctAΔtlpQ(tlpQ)	29100
ΔpctAΔtlpQ(tlpQ)	24500

## Sheet: Fig. 2a
Sample	AI-2 activity (fold induction)
PctA-LBD (LuxS+)	1444.03	760.759	1080.26	1371.74	1389.14
PctA-LBD (LuxS-)	1.13514	0.82493	1.19355	1.13043	1.86364
TlpQ-LBD (LuxS+)	452.135	537.854	541.774	941.87	816.455
TlpQ-LBD (LuxS-)	1.2973	0.843137	1.74194	1.56522	1.31818
PctB-LBD (LuxS+)	0.945946	0.890056	1.3871	1.78261	0.909091
PctB-LBD (LuxS-)	1.13514	0.627451	1.64516	1.43478	1.22727
PctC-LBD (LuxS+)	1	0.976891	1.25806	2.26087	1.40909
PctC-LBD (LuxS-)	1.02703	1.02031	1.16129	1.43478	1.45455
LsrB-LBD (LuxS+)	717.135	653.258	882.452	1117.83	984.045
LsrB-LBD (LuxS-)	1.18919	0.651261	1.54839	1.95652	1.59091

## Sheet: Fig. 2b
DPD/AI-2 binding to PctA-LBD
Kd (μM)	n
0.1231	1.123
0.1644	1.136
0.1323	1.152

## Sheet: Fig. 2c
DPD/AI-2 binding to TlpQ-LBD
Kd (μM)	n
0.1136	1.073
0.1167	1.124
0.1369	1.137

## Sheet: Fig. 2d
Sample	Methylation	Total	Methylation level (%)
No SAM	0	16	0
No SAM	0	15	0
No SAM	1	21	4.7619
No DPD/AI-2	5	23	21.7391
No DPD/AI-2	4	20	20
No DPD/AI-2	3	18	16.6667
100 μM DPD/AI-2	6	15	40
100 μM DPD/AI-2	10	21	47.6191
100 μM DPD/AI-2	8	20	40
500 μM DPD/AI-2	12	18	66.6667
500 μM DPD/AI-2	10	18	55.5556
500 μM DPD/AI-2	12	19	63.1579

## Sheet: Fig. 3a
Strain	OD590
	No DPD/AI-2	100 nM DPD/AI-2
WT(Vector)	2.449	3.713
WT(Vector)	2.332	3.922
WT(Vector)	2.651	4.212
WT(Vector)	2.431	4.322
WT(Vector)	2.223	4.121
ΔpctA(Vector)	2.041	3.314
ΔpctA(Vector)	2.349	2.921
ΔpctA(Vector)	2.673	3.135
ΔpctA(Vector)	2.564	3.212
ΔpctA(Vector)	2.011	2.987
ΔtlpQ(Vector)	2.451	3.207
ΔtlpQ(Vector)	2.352	3.313
ΔtlpQ(Vector)	2.743	3.578
ΔtlpQ(Vector)	2.361	3.674
ΔtlpQ(Vector)	3.011	3.421
ΔpctAΔtlpQ(Vector)	2.612	2.532
ΔpctAΔtlpQ(Vector)	2.391	2.642
ΔpctAΔtlpQ(Vector)	2.492	2.493
ΔpctAΔtlpQ(Vector)	2.365	2.621
ΔpctAΔtlpQ(Vector)	2.141	2.117
ΔpctAΔtlpQ(pctA)	2.151	3.049
ΔpctAΔtlpQ(pctA)	2.522	3.431
ΔpctAΔtlpQ(pctA)	2.531	3.558
ΔpctAΔtlpQ(pctA)	2.911	3.322
ΔpctAΔtlpQ(pctA)	2.031	3.179
ΔpctAΔtlpQ(tlpQ)	2.334	3.412
ΔpctAΔtlpQ(tlpQ)	2.636	3.656
ΔpctAΔtlpQ(tlpQ)	2.512	3.439
ΔpctAΔtlpQ(tlpQ)	2.331	3.213
ΔpctAΔtlpQ(tlpQ)	2.421	3.401
ΔpctAΔtlpQ(pctB)	2.75	2.313
ΔpctAΔtlpQ(pctB)	2.224	2.725
ΔpctAΔtlpQ(pctB)	2.695	2.242
ΔpctAΔtlpQ(pctB)	2.658	2.531
ΔpctAΔtlpQ(pctB)	2.511	2.765

## Sheet: Fig .3b
Strain	Biovolume of P. aeruginosa (μm3 mm-2)
	1 h	10 h	19 h
WT (No DPD/AI-2)	26202	272140	55665
WT (No DPD/AI-2)	22519	327777	52453
WT (No DPD/AI-2)	23687	254118	52904
ΔpctA (No DPD/AI-2)	25165	311138	48145
ΔpctA (No DPD/AI-2)	18773	293919	55328
ΔpctA (No DPD/AI-2)	26399	301366	59797
ΔtlpQ (No DPD/AI-2)	26822	222611	51217
ΔtlpQ (No DPD/AI-2)	22329	328585	43440
ΔtlpQ (No DPD/AI-2)	27965	331234	61857
ΔpctAΔtlpQ (No DPD/AI-2)	23788	321564	56584
ΔpctAΔtlpQ (No DPD/AI-2)	24496	263430	56943
ΔpctAΔtlpQ (No DPD/AI-2)	22138	267677	59547
WT (100 nM DPD/AI-2)	28364	1281908	3128446
WT (100 nM DPD/AI-2)	23058	1109100	3141281
WT (100 nM DPD/AI-2)	27608	1052160	3321156
ΔpctA (100 nM DPD/AI-2)	25418	609991	1305959
ΔpctA (100 nM DPD/AI-2)	25743	657748	1192157
ΔpctA (100 nM DPD/AI-2)	24604	721040	1109432
ΔtlpQ (100 nM DPD/AI-2)	22029	645081	1292148
ΔtlpQ (100 nM DPD/AI-2)	31306	690688	1288991
ΔtlpQ (100 nM DPD/AI-2)	26285	715157	1359959
ΔpctAΔtlpQ (100 nM DPD/AI-2)	24520	372013	111554
ΔpctAΔtlpQ (100 nM DPD/AI-2)	23099	288390	108961
ΔpctAΔtlpQ (100 nM DPD/AI-2)	23881	355734	114758

[truncated: 18 more sheets: Fig. 4a, Fig. 4b, Fig. 4d, Fig. 5a, Fig. 5b, Fig. 5c, Fig. 5d, Fig. 5e, Fig. S3a, Fig. S3b, Fig. S3c, Fig. S3d, Fig. S5a, Fig. S5b, Fig. S7a, Fig. S7b, Fig. S8b, Fig. S11]
